# Supplementary material for: Adipogenic miRNA and meta-signature miRNAs involved in human adipocyte differentiation and obesity
Source: Oncotarget. 2016 Mar 31;7(26):40830–45. doi: 10.18632/oncotarget.8518 (PMC5130048; doi:10.18632/oncotarget.8518)
Supplement: Supplementary file 1 [file oncotarget-07-40830-s001.xls]

## Sheet: supple 1
Supplemental Table 1. Differentially expressed miRNA（hMSC-Ad / SVCs Vs. Ad）
			Msc	SVCs	Ad
No.	Reporter Name	p-value#	Mean	Mean	Mean
380	hsa-miR-26a	3.72e-12	3103	4071	11831
119	hsa-miR-1275	4.53e-08	891	971	68
161	hsa-miR-132	9.8e-08	85	306	652
221	hsa-miR-155	1.62e-07	2723	2143	245
448	hsa-miR-335	3.37e-07	24	21	455
199	hsa-miR-146b-5p	3.34e-06	58	133	1752
362	hsa-miR-222	3.61e-06	15116	20995	6611
873	hsa-miR-93	5.02e-06	632	559	117
192	hsa-miR-145	8.79e-06	375	138	901
428	hsa-miR-31	3.59e-05	4913	3351	1212
209	hsa-miR-149*	5.15e-05	112	171	554
230	hsa-miR-17	5.4e-05	1686	1464	481
110	hsa-miR-1268	8.67e-05	1007	600	74
567	hsa-miR-494	0.000162	566	801	248
780	hsa-miR-638	0.00017	3978	3619	9481
556	hsa-miR-487b	0.000352	364△	466	165
378	hsa-miR-25	0.000352	1259	1073	564
273	hsa-miR-1915	0.000555	1090	1137	3961
375	hsa-miR-24	0.000568	4829	4161	2104
824	hsa-miR-720	0.000614	7544	3528	1098
478	hsa-miR-365	0.00089	81	66	522
707	hsa-miR-575	0.000949	78	141	381
29	hsa-miR-106a	0.00136	1318	1093	412
528	hsa-miR-432	0.00184	293△	488	111
466	hsa-miR-34a	0.00188	546△	1209	748
6	hsa-let-7c	0.00227	6290	7455	15595
893	hsa-miR-99b	0.00237	1734	1626	892
80	hsa-miR-1246	0.00308	280	95	749
299	hsa-miR-199a-3p	0.00313	4261	4197	7915
8	hsa-let-7d	0.00362	6952	7040	13965
521	hsa-miR-424	0.00384	69	96	882
126	hsa-miR-1280	0.00391	9703	6155	3879
12	hsa-let-7f	0.00483	7388	7522	15917
325	hsa-miR-20a	0.00486	1914	1641	588
96	hsa-miR-125a-5p	0.00563	1115	919	2579
871	hsa-miR-92b	0.00593	2569	2377	1466
10	hsa-let-7e	0.00629	3210	3206	8383
360	hsa-miR-221	0.00792	7519	9054	5627
383	hsa-miR-26b	0.00797	139	178	1201
503	hsa-miR-379	0.00925	312△	453	291
169	hsa-miR-134	0.0101	375△	697	271
868	hsa-miR-92a	0.0128	7675	7949	4611
371	hsa-miR-23a	0.0139	12910	9883	7670
1	hsa-let-7a	0.0147	13651	14315	19077
419	hsa-miR-30b	0.0162	231	165	822
36	hsa-miR-10b	0.017	169	186	480
421	hsa-miR-30c	0.0185	522	632	1482
214	hsa-miR-152	0.0186	122	201	484
213	hsa-miR-151-5p	0.0188	1,607△	2278	1458
195	hsa-miR-1469	0.0305	738	454	1201
278	hsa-miR-193a-5p	0.0315	1076	870	1741
17	hsa-let-7i	0.0319	6031	4383	4261
31	hsa-miR-106b	0.0357	339	275	149
15	hsa-let-7g	0.0374	1400	1214	3390
890	hsa-miR-98	0.0459	42	56	275
329	hsa-miR-21	0.0473	6536	8970	20203
Following transcripts are statistically significant but have low signals (signal < 500)
260	hsa-miR-1908	1.71e-06	43	44	413
501	hsa-miR-378	0.000207	95	63	294
551	hsa-miR-485-3p	0.000355	125	189	46
177	hsa-miR-138	0.000558	178	58△	43
159	hsa-miR-130b	0.000757	177	131	59
522	hsa-miR-424*	0.00105	131	157	215
188	hsa-miR-143	0.00123	174	82	367
255	hsa-miR-18a	0.00126	228	194	48
372	hsa-miR-23a*	0.00167	106	63△	27
204	hsa-miR-148a	0.0022	39	33	234
424	hsa-miR-30d	0.00251	242	174	384
417	hsa-miR-30a	0.007	86	82	214
212	hsa-miR-151-3p	0.00791	230	266	145
847	hsa-miR-877	0.00832	121	97	35
492	hsa-miR-374b	0.00994	33	29	109
356	hsa-miR-22*	0.0112	51	49	169
581	hsa-miR-503	0.0113	77	95	157
283	hsa-miR-195	0.0185	78	70	177
102	hsa-miR-1260	0.0263	178	98	67
285	hsa-miR-196a	0.0269	46	68	174
342	hsa-miR-212	0.0282	52	99	109
818	hsa-miR-708	0.0326	94△	57	102
125	hsa-miR-128	0.044	373	344	282
Note:
hMSC-Ad：human adipose-derived mesenchymal stem cells (hMSCs-Ad); SVCs：human stromal vascular cells; Ad：differentiated adipocytes or Mature adipocytes
# : p-value by F test;
△ compared with differentiated adipocytes (Ad), there is no significant differences by Dunnett-ttest;
If not specified, there was statistically significant when compared with differentiated adipocytes (Ad) (p<0.05).
