# Supplementary material for: Adipogenic miRNA and meta-signature miRNAs involved in human adipocyte differentiation and obesity
Source: Oncotarget. 2016 Mar 31;7(26):40830–45. doi: 10.18632/oncotarget.8518 (PMC5130048; doi:10.18632/oncotarget.8518)
Supplement: Supplementary file 2 [file oncotarget-07-40830-s002.xls]

## Sheet: Italy  Martinelli
miRNA name	type(obesity Vs. normal)
hsa-miR-519d	UP
hsa-miR-498	UP
hsa-miR-150	UP
hsa-miR-646	UP
hsa-miR-642	UP
hsa-miR-611	UP
hsa-miR-586	UP
hsa-miR-342-3p	UP
hsa-miR-326	UP
hsa-miR-30d	UP
hsa-miR-299-5p	UP
hsa-miR-629*	UP
hsa-miR-432*	UP
hsa-miR-181a	UP
hsa-miR-132	UP
hsa-miR-663	UP
hsa-miR-636	UP
hsa-miR-606	UP
hsa-miR-376a	UP
hsa-miR-200a*	UP
hsa-miR-10b	UP
hsa-miR-659	DOWN
hsa-miR-371-3p	DOWN
hsa-miR-550	DOWN
hsa-miR-205	DOWN
hsa-miR-383	DOWN
hsa-miR-297	DOWN
hsa-miR-106b	DOWN
hsa-miR-630	DOWN
hsa-miR-15a	DOWN
hsa-miR-518c*	DOWN
hsa-miR-660	DOWN
hsa-miR-19b	DOWN
hsa-miR-574-5p	DOWN
hsa-miR-569	DOWN
let-7a-e	DOWN
hsa-miR-377	DOWN
hsa-miR-488	DOWN
hsa-miR-595	DOWN
hsa-miR-380	DOWN
hsa-miR-181b	DOWN

## Sheet: us  Ferrante
miRNA name	FC	type (obesity Vs. normal)
hsa-miR-3613-5p	2.222	UP
hsa-miR-378h	2.161	UP
hsa-miR-4487	2.106	UP
hsa-miR-548an	1.989	UP
hsa-miR-191*	1.879	UP
hsa-miR-3940-5p	1.836	UP
hsa-miR-4800-3p	1.781	UP
hsa-miR-4787-5p	1.739	UP
hsa-miR-4429	1.726	UP
hsa-mir-4773-2	1.535	UP
hsa-miR-4488	1.493	UP
hsa-miR-4486	1.449	UP
hsa-mir-3960	1.408	UP
hsa-miR-23b	1.399	UP
hsa-miR-541*	1.381	UP
hsa-miR-488*	1.372	UP
hsa-mir-3163	1.371	UP
hsa-mir-25	1.349	UP
hsa-miR-498	1.338	UP
hsa-mir-4787	1.314	UP
hsa-mir-2053	1.29	UP
hsa-mir-4776-2	1.265	UP
hsa-mir-4314	1.246	UP
hsa-mir-320c-1	1.222	UP
hsa-mir-3913-2	1.212	UP
hsa-mir-101-1	1.211	UP
hsa-miR-4492	1.202	UP
hsa-mir-3158-1	-1.201	DOWN
hsa-mir-411	-1.226	DOWN
hsa-mir-378c	-1.233	DOWN
hsa-mir-4423	-1.236	DOWN
hsa-mir-148a	-1.24	DOWN
hsa-mir-367	-1.24	DOWN
hsa-mir-659	-1.243	DOWN
hsa-mir-1273f	-1.248	DOWN
hsa-mir-191	-1.248	DOWN
hsa-mir-4324	-1.251	DOWN
hsa-miR-411*	-1.252	DOWN
hsa-mir-4280	-1.253	DOWN
hsa-mir-920	-1.254	DOWN
hsa-mir-555	-1.255	DOWN
hsa-mir-3140	-1.258	DOWN
hsa-miR-1245b-3p	-1.279	DOWN
hsa-mir-524	-1.282	DOWN
hsa-mir-485	-1.286	DOWN
hsa-mir-921	-1.288	DOWN
hsa-mir-4300	-1.291	DOWN
hsa-mir-545	-1.297	DOWN
hsa-miR-4744	-1.319	DOWN
hsa-mir-585	-1.327	DOWN
hsa-mir-3663	-1.339	DOWN
hsa-miR-4684-5p	-1.361	DOWN
hsa-mir-3130-2	-1.367	DOWN
hsa-mir-3974	-1.375	DOWN
hsa-miR-452*	-1.38	DOWN
hsa-mir-3144	-1.38	DOWN
hsa-let-7f-2	-1.381	DOWN
hsa-miR-4733-5p	-1.394	DOWN
hsa-miR-409-5p	-1.395	DOWN
hsa-mir-27a	-1.4	DOWN
hsa-mir-4262	-1.409	DOWN
hsa-mir-4432	-1.419	DOWN
hsa-miR-3929	-1.441	DOWN
hsa-miR-218-2*	-1.447	DOWN
hsa-mir-550b-2	-1.454	DOWN
hsa-mir-548v	-1.468	DOWN
hsa-miR-4319	-1.481	DOWN
hsa-miR-192	-1.515	DOWN
hsa-mir-3199-2	-1.546	DOWN
hsa-miR-621	-1.562	DOWN
hsa-mir-3198-2	-1.616	DOWN
hsa-miR-582-5p	-1.685	DOWN
hsa-miR-4798-3p	-1.796	DOWN
hsa-miR-597	-1.826	DOWN
hsa-miR-2964a-5p	-1.884	DOWN
hsa-miR-1253	-1.95	DOWN
hsa-miR-4517	-2.036	DOWN
hsa-miR-182	-2.102	DOWN
hsa-miR-4753-5p	-2.109	DOWN
hsa-miR-629*	-2.181	DOWN
hsa-miR-148b	-2.26	DOWN
hsa-miR-3161	-2.262	DOWN
hsa-miR-140-3p	-2.269	DOWN
hsa-miR-758	-2.29	DOWN
hsa-miR-3681*	-2.318	DOWN
hsa-miR-4735-5p	-2.351	DOWN
hsa-miR-4269	-2.369	DOWN
hsa-miR-5095	-2.603	DOWN
hsa-miR-4474-5p	-2.876	DOWN

## Sheet: Reference 17 Sweden  Arner
miRNA name	FC	type(obesity Vs. normal)
hsa-miR-193a-5p	0.56	DOWN
hsa-miR-30c	0.36	DOWN
hsa-miR-26a	0.48	DOWN
hsa-miR-143	0.43	DOWN
hsa-miR-92a	0.64	DOWN
hsa-miR-145	0.49	DOWN
hsa-miR-652	0.45	DOWN
hsa-let-7d	0.53	DOWN
hsa-miR-193b	0.59	DOWN
hsa-miR-126	0.67	DOWN
hsa-let-7a	0.44	DOWN
hsa-miR-378	0.57	DOWN
hsa-miR-197	0.75	DOWN
hsa-miR-139–5p	0.95	DOWN
hsa-let-7i	0.37	DOWN
hsa-miR-486–5p	0.58	DOWN
hsa-miR-151–5p	0.73	DOWN
hsa-miR-222	1.41	UP
hsa-miR-342–3p	0.56	DOWN
hsa-miR-16	0.41	DOWN

## Sheet: Reference 18 us Chen
miRNA name	FC	type (adipocytes derived from PCOS patients vs. control)
hsa-miR-183	-1.65	DOWN
hsa-miR-548a-3p	1.86	UP
hsa-miR-574-5p	-2.33	DOWN
hsa-miR-199a-3p	-2.64	DOWN
hsa-miR-27a	-1.58	DOWN
hsa-miR-1825	-1.96	DOWN
hsa-miR-147	1.52	UP
hsa-miR-548c-3p	1.73	UP
hsa-miR-499-5p	2.11	UP
hsa-miR-10a	-1.84	DOWN
hsa-miR-150	-2.71	DOWN
hsa-miR-1201	1.95	UP
hsa-miR-30d	1.63	UP
hsa-miR-34c-3p	-1.55	DOWN
hsa-miR-768-3p	-1.92	DOWN
hsa-miR-203	-1.66	DOWN
hsa-miR-510	-1.72	DOWN
hsa-miR-181c	-2.46	DOWN
hsa-miR-154	3.62	UP
hsa-miR-585	1.75	UP
hsa-miR-93	2.1	UP
hsa-miR-223	1.7	UP
hsa-miR-422a	-6.48	DOWN
hsa-miR-1270	-1.57	DOWN
hsa-miR-498	-1.58	DOWN
hsa-miR-125b-2	-2.55	DOWN
hsa-miR-195	-2.71	DOWN
hsa-miR-23b	-1.7	DOWN

## Sheet: Reference 21 spain  Ortega
miRNA name	FC	type (obesity Vs. normal)
hsa-miR-99a	1.5	UP
hsa-miR-1229	1.4	UP
hsa-miR-125b	1.4	UP
hsa-miR-221	1.4	UP
hsa-miR-199a-5p	1.4	UP
hsa-miR-130b	-1.2	DOWN
hsa-miR-484	-1.3	DOWN
hsa-miR-139-5p	-1.3	DOWN
hsa-miR-185	-1.4	DOWN
kshv-miR-K12-7	-1.3	DOWN
has-miR-30a*	-1.2	DOWN
has-miR-143	-1.2	DOWN

## Sheet: Denmark  Alajez 19  D13 Vs D0
No.	Annotation	logFC		AvgExpr	AvgHy3	P-value	Adj. P-value
36	hsa-miR-1285	−1.24066	Down	0.234397	8.42405	6.39E−07	0.00026
25	hsa-miR-222	−1.15414	Down	0.310867	8.36508	3.12E−06	0.0013
9	hsa-miR-101	2.64413	UP	0.222737	8.43201	5.03E−06	0.0021
6	hsa-miR-29c	2.62027	UP	0.204731	8.6997	5.64E−06	0.0023
2	hsa-miR-30b	1.61503	UP	0.139694	8.73435	8.83E−06	0.0037
32	hsa-miR-26a	1.6117	UP	0.310883	8.04408	1.32E−05	0.0055
24	hsa-miR-190	1.53202	UP	0.156777	8.12233	1.37E−05	0.0057
28	hsa-miR-26b	1.5193	UP	0.285073	8.53317	1.47E−05	0.0061
17	hsa-miR-30c	1.44055	UP	-0.05242	8.50171	1.63E−05	0.0068
15	hsa-miR-129*	1.43483	UP	0.28873	8.23224	1.71E−05	0.0072
33	hsa-miR-30a	1.40062	UP	0.294123	6.76479	2.19E−05	0.0092
7	hsa-miR-10b	1.3836	UP	0.347	12.1313	2.29E−05	0.0096
38	hsa-miR-30d	1.34311	UP	0.18976	8.32407	2.44E−05	0.01
27	hsa-miR-374a	1.28567	UP	0.079185	7.51924	2.51E−05	0.01
5	hsa-miR-320b	1.24865	UP	0.064513	6.29365	3.11E−05	0.013
19	hsa-miR-365	1.24017	UP	0.04686	5.88444	3.59E−05	0.015
12	hsa-miR-29a	1.22847	UP	0.202695	8.30765	3.74E−05	0.015
31	hsa-miR-191	1.22226	UP	0.155924	7.19153	3.76E−05	0.015
3	hsa-miR-320e	1.20653	UP	0.331153	8.88153	4.11E−05	0.017
18	hsa-miR-374b	1.20247	UP	0.22999	8.47661	4.64E−05	0.019
1	hsa-miR-320c	1.20082	UP	−0.17482	6.1525	4.66E−05	0.019
13	hsa-miR-193b	1.19251	UP	0.480218	7.49047	5.47E−05	0.023
4	hsa-miR-320a	1.1828	UP	0.087001	8.1689	5.85E−05	0.024
10	hsa-miR-320d	1.1785	UP	0.435949	6.41895	5.96E−05	0.025
30	hsa-miR-186	1.16642	UP	-0.14702	10.7159	6.03E−05	0.025
22	hsa-miR-30e	1.04774	UP	0.380272	7.53155	6.32E−05	0.026
20	hsa-miR-103a	0.989911	UP	0.256238	7.48288	6.46E−05	0.027
35	hsa-miR-15a	0.969761	UP	0.156895	8.87056	6.49E−05	0.027
23	hsa-miR-3647-3p	0.872259	UP	0.012992	5.91251	6.82E−05	0.028
34	hsa-miR-16	0.831693	UP	0.40042	6.43079	7.04E−05	0.029
11	hsa-miR-148b	0.803186	UP	0.357161	7.65531	7.42E−05	0.031
26	hsa-miR-152	0.717162	UP	0.16245	7.40397	7.54E−05	0.031
21	hsa-miR-3647-5p	0.715019	UP	0.282938	7.65012	8.02E−05	0.033
14	hsa-miR-151-5p	0.701698	UP	0.543501	10.6149	8.99E−05	0.037
29	hsa-miR-28-5p	0.686888	UP	0.440476	9.50143	9.15E−05	0.038
8	hsa-miR-19a	0.646275	UP	−0.31694	7.18047	9.24E−05	0.038
37	hsa-miR-151-3p	0.491623	UP	0.195363	6.4329	9.56E−05	0.04
16	hsa-miR-193b*	0.392681	UP	0.511484	7.20243	0.000103	0.043

## Sheet: Denmark  Alajez 19 D7 Vs D0
Probe ID	Annotation	Average Hy3	AD day 0	AD day 7	logFC
31026	hsa-miR-101	8.568	-1.374	0.265	1.639	UP
11041	hsa-miR-29c	8.056	-0.999	0.632	1.631	UP
147198	hsa-miR-26a	7.467	-0.643	0.461	1.105	UP
11040	hsa-miR-29b	11.011	-0.619	0.456	1.075	UP
11023	hsa-miR-222	10.878	0.43	-0.605	-1.035	Down
13140	hsa-miR-138	8.966	0.42	-0.653	-1.073	Down
10977	hsa-miR-183	6.135	0.282	-0.813	-1.095	Down
17848	hsa-miRPlus-A1087	9.704	-0.281	-1.386	-1.105	Down
17885	hsa-miRPlus-A1086	10.993	-0.662	-1.792	-1.13	Down
42532	hsa-miR-22*	6.871	0.944	-0.53	-1.474	Down
17918	hsa-miR-222*	5.724	0.638	-1.046	-1.685	Down

## Sheet: Reference20 Norway  Ska° rn 
miRNA name	type(obesity Vs. normal)
hsa-miR-15b	adipocyte differeniation
hsa-miR-100	adipocyte differeniation
hsa-miR-140	adipocyte differeniation
hsa-miR-125b	adipocyte differeniation
hsa-miR-16	adipocyte differeniation
hsa-miR-92	adipocyte differeniation
hsa-miR-19b	adipocyte differeniation
hsa-miR-181a	adipocyte differeniation
hsa-miR-103	adipocyte differeniation
hsa-miR-125a	adipocyte differeniation
hsa-miR-191	adipocyte differeniation
hsa-let-7e	adipocyte differeniation
hsa-let-7b	adipocyte differeniation
hsa-miR-107	adipocyte differeniation
hsa-miR-320	adipocyte differeniation
ambi-miR-7058	adipocyte differeniation
hsa-miR-15a	adipocyte differeniation
hsa-miR-24	adipocyte differeniation
hsa-let-7c	adipocyte differeniation
hsa-let-7d	adipocyte differeniation
hsa-miR-23a	adipocyte differeniation
hsa-miR-25	adipocyte differeniation
hsa-miR-29a	adipocyte differeniation
hsa-let-7a	adipocyte differeniation
hsa-miR-26a	adipocyte differeniation
hsa-miR-30d	adipocyte differeniation
hsa-miR-34a	adipocyte differeniation
hsa-miR-224	adipocyte differeniation
hsa-let-7f	adipocyte differeniation
hsa-miR-361	adipocyte differeniation
hsa-miR-18a	adipocyte differeniation
hsa-miR-31	adipocyte differeniation
hsa-miR-151	adipocyte differeniation
hsa-miR-22	adipocyte differeniation
hsa-miR-130b	adipocyte differeniation
hsa-miR-181b	adipocyte differeniation
hsa-miR-17	adipocyte differeniation
hsa-miR-93	adipocyte differeniation
hsa-miR-106a	adipocyte differeniation
hsa-miR-20	adipocyte differeniation
hsa-miR-106b	adipocyte differeniation
hsa-miR-193b	adipocyte differeniation
hsa-miR-199a*	adipocyte differeniation
hsa-miR-214	adipocyte differeniation
hsa-miR-146a	adipocyte differeniation
hsa-miR-99b	adipocyte differeniation
hsa-miR-324	adipocyte differeniation
hsa-miR-21	adipocyte differeniation
hsa-miR-185	adipocyte differeniation
hsa-miR-27b	adipocyte differeniation
hsa-miR-127	adipocyte differeniation
hsa-miR-423	adipocyte differeniation
hsa-miR-30a	adipocyte differeniation
hsa-miR-30e	adipocyte differeniation
hsa-miR-99a	adipocyte differeniation
hsa-miR-23b	adipocyte differeniation
hsa-miR-199a	adipocyte differeniation
hsa-miR-145	adipocyte differeniation
hsa-miR-143	adipocyte differeniation
hsa-miR-221	adipocyte differeniation
hsa-miR-222	adipocyte differeniation
hsa-miR-27a	adipocyte differeniation
hsa-miR-152	adipocyte differeniation
hsa-miR-30c	adipocyte differeniation
hsa-miR-155	adipocyte differeniation
hsa-miR-494	adipocyte differeniation

## Sheet: Reference 22Us  Mikkelsen
Name(s)	hASC-day0	hASC-day14	FC D14 Vs D0 over 2
hsa-miR-95	167.031	2648.33	15.8553	UP
hsa-miR-30a*	163.438	2151.21	13.1623	UP
hsa-miR-30a	1749.81	8640.81	4.93814	UP
hsa-miR-642	192.021	681.438	3.54877	UP
hsa-miR-328	245.281	842.479	3.43475	UP
hsa-miR-378	2296.5	7206.08	3.13785	UP
hsa-miR-622	116	347.938	2.99946	UP
hsa-miR-190	832.229	2411.25	2.89734	UP
hsa-miR-346	233.083	665.542	2.85538	UP
hsa-miR-378*	306.604	839.458	2.73792	UP
hsa-miR-30d	4490.94	10815.7	2.40834	UP
hsa-miR-34b*	309.479	738.417	2.386	UP
hsa-miR-210	1095.7	2539.17	2.3174	UP
hsa-miR-107	1009.81	2264.4	2.24239	UP
hsa-miR-326	876.396	1945.15	2.21948	UP
hsa-miR-520a-3p	102.146	215.083	2.10565	UP
hsa-miR-137	667.083	1402.79	2.10287	UP
hsa-miR-520f	201.125	100	0.497203	Down
hsa-miR-138	3086.23	1499.15	0.485753	Down
hsa-miR-299-3p	281.729	132.854	0.471567	Down
hsa-miR-671-3p	245.552	113.958	0.46409	Down
hsa-miR-126*	1370.17	629.312	0.459296	Down
hsa-miR-296-3p	259.333	117.958	0.454852	Down
hsa-miR-7	2030.21	917.417	0.451883	Down
hsa-miR-135b	1883.08	848.646	0.450668	Down
hsa-miR-503	7496.08	3331.71	0.44446	Down
hsa-miR-17-5p:9.1	2813.56	1219.44	0.433414	Down
hsa-miR-409-3p	1310.48	562.812	0.429471	Down
hsa-miR-323-3p	841.396	350.083	0.416074	Down
hsa-miR-181a*	2072.9	846.021	0.408135	Down
hsa-miR-579	294.271	117.312	0.398655	Down
hsa-miR-582-5p	376.25	148.667	0.395127	Down
hsa-miR-187	415.625	157.375	0.378647	Down
hsa-miR-629*	286.979	100	0.348457	Down
hsa-miR-212	1621.62	537.562	0.331496	Down
hsa-miR-142-3p	2168.23	716.583	0.330492	Down
hsa-miR-142-5p	420.25	100	0.237954	Down
hsa-miR-665	1141	264.615	0.231915	Down
