# Supplementary material for: Adipogenic miRNA and meta-signature miRNAs involved in human adipocyte differentiation and obesity
Source: Oncotarget. 2016 Mar 31;7(26):40830–45. doi: 10.18632/oncotarget.8518 (PMC5130048; doi:10.18632/oncotarget.8518)
Supplement: Supplementary file 3 [file oncotarget-07-40830-s003.xlsx]

## Sheet: table note
table name
Sig dif gene Go	go_id
	go_name
	go_diffgene_count
	go_gene_count
	enrichment
	pvalue
	FDR
Gene in Sig Go terms	go_id
	go_name
	enrichment
	pvalue
	FDR
	gene_id
	gene_name

## Sheet: Sig dif gene Go
go_id	go_name	go_diffgene_count	go_gene_count	enrichment	pvalue	FDR
GO:0045944	positive regulation of transcription from RNA polymerase II promoter	394	1075	4.74913	3.92934e-164	1.84993e-160
GO:0006351	"transcription, DNA-dependent"	542	2078	3.37972	1.84927e-151	4.35318e-148
GO:0006355	"regulation of transcription, DNA-dependent"	567	2372	3.09738	2.84912e-140	4.47122e-137
GO:0045893	"positive regulation of transcription, DNA-dependent"	285	813	4.54235	6.05694e-112	7.12902e-109
GO:0007165	signal transduction	402	1571	3.31571	1.62136e-107	1.52667e-104
GO:0000122	negative regulation of transcription from RNA polymerase II promoter	245	744	4.26697	2.5533e-89	2.00349e-86
GO:0007264	small GTPase mediated signal transduction	237	717	4.28308	9.59694e-87	6.45462e-84
GO:0006468	protein phosphorylation	191	507	4.88149	8.36747e-81	4.92426e-78
GO:0055085	transmembrane transport	245	923	3.43947	5.50075e-68	2.8775e-65
GO:0007179	transforming growth factor beta receptor signaling pathway	95	149	8.2616	5.79875e-67	2.73005e-64
GO:0007268	synaptic transmission	190	595	4.13774	1.23257e-66	5.2754e-64
GO:0045892	"negative regulation of transcription, DNA-dependent"	192	612	4.06515	6.3695e-66	2.49897e-63
GO:0007411	axon guidance	149	384	5.02784	4.83759e-65	1.75195e-62
GO:0035556	intracellular signal transduction	185	615	3.89783	2.55417e-60	8.58929e-58
GO:0035023	regulation of Rho protein signal transduction	107	221	6.27362	1.83844e-58	5.77024e-56
GO:0007507	heart development	103	238	5.60773	1.87738e-50	5.52419e-48
GO:0006915	apoptotic process	204	848	3.11717	4.24752e-49	1.17631e-46
GO:0006511	ubiquitin-dependent protein catabolic process	120	343	4.53329	7.25574e-47	1.89778e-44
GO:0048011	nerve growth factor receptor signaling pathway	112	309	4.69663	1.56913e-45	3.88813e-43
GO:0015031	protein transport	143	507	3.65473	5.35504e-43	1.26058e-40
GO:0043066	negative regulation of apoptotic process	135	458	3.8194	5.68692e-43	1.27495e-40
GO:0042493	response to drug	146	543	3.48401	3.39958e-41	7.2751e-39
GO:0046777	protein autophosphorylation	103	289	4.61813	3.73943e-41	7.65445e-39
GO:0001701	in utero embryonic development	105	308	4.41738	6.66282e-40	1.30702e-37
GO:0007399	nervous system development	102	316	4.18254	2.0605e-36	3.88034e-34
GO:0030036	actin cytoskeleton organization	81	212	4.95081	4.69257e-35	8.27608e-33
GO:0008285	negative regulation of cell proliferation	131	507	3.34804	4.74626e-35	8.27608e-33
GO:0030335	positive regulation of cell migration	72	170	5.48795	9.78764e-35	1.64572e-32
GO:0051056	regulation of small GTPase mediated signal transduction	89	258	4.46989	2.17716e-34	3.53451e-32
GO:0007219	Notch signaling pathway	87	248	4.54563	2.85999e-34	4.48828e-32
GO:0030509	BMP signaling pathway	54	103	6.79334	3.55902e-32	5.40512e-30
GO:0000165	MAPK cascade	53	104	6.60342	8.8294e-31	1.29903e-28
GO:0007155	cell adhesion	152	707	2.78581	9.88527e-31	1.4103e-28
GO:0007243	intracellular protein kinase cascade	57	125	5.90869	9.49936e-30	1.31538e-27
GO:0007275	multicellular organismal development	138	618	2.89346	1.03195e-29	1.38811e-27
GO:0008284	positive regulation of cell proliferation	130	567	2.97089	3.32285e-29	4.34555e-27
GO:0009790	embryo development	65	166	5.07378	4.98966e-29	6.349e-27
GO:0007420	brain development	83	264	4.07381	7.28841e-29	9.02996e-27
GO:0043161	proteasomal ubiquitin-dependent protein catabolic process	44	77	7.40438	1.68275e-28	2.03139e-26
GO:0006366	transcription from RNA polymerase II promoter	98	359	3.53719	1.99296e-28	2.34571e-26
GO:0006367	transcription initiation from RNA polymerase II promoter	89	308	3.74426	7.37756e-28	8.4716e-26
GO:0001666	response to hypoxia	91	321	3.67336	8.78214e-28	9.84436e-26
GO:0032869	cellular response to insulin stimulus	48	95	6.54703	9.79031e-28	1.07192e-25
GO:0006508	proteolysis	218	1300	2.1729	2.35101e-27	2.51558e-25
GO:0006886	intracellular protein transport	119	519	2.97102	8.60883e-27	9.00675e-25
GO:0006003	"fructose 2,6-bisphosphate metabolic process"	27	30	11.6619	1.07235e-26	1.09753e-24
GO:0006916	anti-apoptosis	86	302	3.68993	1.87978e-26	1.88298e-24
GO:0007405	neuroblast proliferation	30	39	9.96743	1.58331e-25	1.55297e-23
GO:0043065	positive regulation of apoptotic process	79	277	3.69551	2.05381e-24	1.97333e-22
GO:0016477	cell migration	54	138	5.07039	3.02429e-24	2.84767e-22
GO:0032355	response to estradiol stimulus	60	170	4.57329	4.68815e-24	4.32781e-22
GO:0001764	neuron migration	58	161	4.66798	8.31706e-24	7.53014e-22
GO:0007596	blood coagulation	115	539	2.76462	4.09579e-23	3.6383e-21
GO:0006810	transport	118	577	2.64992	4.53588e-22	3.95462e-20
GO:0008624	induction of apoptosis by extracellular signals	51	138	4.7887	1.27763e-21	1.09365e-19
GO:0060021	palate development	40	87	5.95755	2.68216e-21	2.2353e-19
GO:0007154	cell communication	58	178	4.22216	2.70629e-21	2.2353e-19
GO:0006486	protein glycosylation	51	144	4.58917	1.17342e-20	9.52489e-19
GO:0051301	cell division	78	309	3.27087	1.65853e-20	1.32345e-18
GO:0048538	thymus development	32	59	7.02788	5.29093e-20	4.15161e-18
GO:0016567	protein ubiquitination	64	224	3.70219	5.46729e-20	4.21967e-18
GO:0010628	positive regulation of gene expression	51	149	4.43517	6.70817e-20	5.09388e-18
GO:0006914	autophagy	41	99	5.3663	1.03801e-19	7.73382e-18
GO:0006281	DNA repair	96	446	2.78909	1.05133e-19	7.73382e-18
GO:0007417	central nervous system development	48	135	4.60717	1.41241e-19	1.02302e-17
GO:0002755	MyD88-dependent toll-like receptor signaling pathway	49	143	4.44004	3.54006e-19	2.52524e-17
GO:0042060	wound healing	42	107	5.08619	4.10477e-19	2.88437e-17
GO:0001822	kidney development	44	118	4.83167	5.97177e-19	4.13457e-17
GO:0007173	epidermal growth factor receptor signaling pathway	49	147	4.31922	1.34252e-18	9.04122e-17
GO:0001657	ureteric bud development	30	56	6.9416	1.34428e-18	9.04122e-17
GO:0001525	angiogenesis	66	250	3.42082	1.39034e-18	9.2193e-17
GO:0030154	cell differentiation	93	444	2.7141	2.78813e-18	1.82313e-16
GO:0009952	anterior/posterior pattern specification	43	117	4.76222	2.9254e-18	1.88668e-16
GO:0018105	peptidyl-serine phosphorylation	37	88	5.44811	3.86702e-18	2.46026e-16
GO:0006470	protein dephosphorylation	52	168	4.01071	4.47954e-18	2.81196e-16
GO:0006184	GTP catabolic process	54	180	3.8873	4.73353e-18	2.9323e-16
GO:0006917	induction of apoptosis	64	243	3.41272	5.44956e-18	3.33202e-16
GO:0006457	protein folding	89	419	2.75234	6.1366e-18	3.70399e-16
GO:0001934	positive regulation of protein phosphorylation	44	125	4.5611	7.97034e-18	4.74992e-16
GO:0006812	cation transport	34	76	5.79685	9.12569e-18	5.37047e-16
GO:0010467	gene expression	116	636	2.36335	1.76094e-17	1.02352e-15
GO:0042981	regulation of apoptotic process	68	276	3.19247	2.16946e-17	1.24559e-15
GO:0001843	neural tube closure	37	92	5.21123	2.32717e-17	1.32004e-15
GO:0006464	protein modification process	63	244	3.34563	2.95092e-17	1.65392e-15
GO:0008283	cell proliferation	86	407	2.73798	3.24881e-17	1.79946e-15
GO:0006974	response to DNA damage stimulus	48	152	4.09189	3.77947e-17	2.06904e-15
GO:0046326	positive regulation of glucose import	25	42	7.71289	3.92822e-17	2.12575e-15
GO:0000902	cell morphogenesis	39	104	4.85912	5.37314e-17	2.87463e-15
GO:0006260	DNA replication	66	269	3.1792	8.33331e-17	4.40823e-15
GO:0090090	negative regulation of canonical Wnt receptor signaling pathway	42	121	4.4977	8.46572e-17	4.42851e-15
GO:0006970	response to osmotic stress	25	43	7.53352	8.69371e-17	4.4978e-15
GO:0006897	endocytosis	46	144	4.13925	1.08494e-16	5.55204e-15
GO:0006357	regulation of transcription from RNA polymerase II promoter	63	252	3.23942	1.64637e-16	8.33455e-15
GO:0043525	positive regulation of neuron apoptotic process	29	60	6.26287	2.06412e-16	1.03382e-14
GO:0002224	toll-like receptor signaling pathway	35	88	5.15362	2.75601e-16	1.35393e-14
GO:0018107	peptidyl-threonine phosphorylation	22	34	8.38437	2.76077e-16	1.35393e-14
GO:0001702	gastrulation with mouth forming second	25	45	7.1987	3.88798e-16	1.88707e-14
GO:0007519	skeletal muscle tissue development	34	84	5.24477	4.00265e-16	1.9229e-14
GO:0008286	insulin receptor signaling pathway	53	191	3.59558	4.19379e-16	1.9803e-14
GO:0008360	regulation of cell shape	44	137	4.16159	4.20624e-16	1.9803e-14
GO:0000186	activation of MAPKK activity	30	66	5.88985	5.17706e-16	2.41323e-14
GO:0007049	cell cycle	76	350	2.81366	5.3428e-16	2.46607e-14
GO:0048015	phosphatidylinositol-mediated signaling	38	105	4.68944	5.59815e-16	2.55884e-14
GO:0044281	small molecule metabolic process	158	1036	1.97617	5.91834e-16	2.67919e-14
GO:0000187	activation of MAPK activity	42	127	4.28521	6.29494e-16	2.81645e-14
GO:0021987	cerebral cortex development	29	62	6.06084	6.34119e-16	2.81645e-14
GO:0051384	response to glucocorticoid stimulus	44	139	4.10171	7.74121e-16	3.40613e-14
GO:0030326	embryonic limb morphogenesis	27	54	6.47883	8.17264e-16	3.56267e-14
GO:0060389	pathway-restricted SMAD protein phosphorylation	18	23	10.1408	8.34231e-16	3.60327e-14
GO:0002756	MyD88-independent toll-like receptor signaling pathway	45	146	3.9938	1.10187e-15	4.71601e-14
GO:0071407	cellular response to organic cyclic compound	30	68	5.71662	1.43885e-15	6.10278e-14
GO:0006811	ion transport	45	148	3.93983	1.95494e-15	8.21774e-14
GO:0032012	regulation of ARF protein signal transduction	23	40	7.45066	2.33741e-15	9.73851e-14
GO:0001501	skeletal system development	45	149	3.91339	2.5925e-15	1.07066e-13
GO:0010718	positive regulation of epithelial to mesenchymal transition	18	25	9.32952	1.02484e-14	4.19561e-13
GO:0030324	lung development	38	114	4.31922	1.27252e-14	5.16467e-13
GO:0007605	sensory perception of sound	45	155	3.7619	1.32945e-14	5.3496e-13
GO:0000226	microtubule cytoskeleton organization	39	120	4.21124	1.44508e-14	5.76561e-13
GO:0007229	integrin-mediated signaling pathway	47	168	3.62506	1.57079e-14	6.21454e-13
GO:0006461	protein complex assembly	40	130	3.98697	5.18029e-14	2.02271e-12
GO:0048642	negative regulation of skeletal muscle tissue development	15	18	10.7981	5.19856e-14	2.02271e-12
GO:0007568	aging	56	235	3.08778	8.22478e-14	3.17396e-12
GO:0007010	cytoskeleton organization	44	156	3.65473	8.46185e-14	3.2389e-12
GO:0007283	spermatogenesis	80	414	2.5039	9.62606e-14	3.6548e-12
GO:0030512	negative regulation of transforming growth factor beta receptor signaling pathway	27	63	5.55328	1.03193e-13	3.88667e-12
GO:0050678	regulation of epithelial cell proliferation	14	16	11.338	1.0723e-13	4.00667e-12
GO:0030199	collagen fibril organization	26	59	5.71016	1.37518e-13	5.09791e-12
GO:0042787	protein ubiquitination involved in ubiquitin-dependent protein catabolic process	25	55	5.88985	1.76391e-13	6.48788e-12
GO:0016568	chromatin modification	34	100	4.40561	1.83912e-13	6.71209e-12
GO:0038084	vascular endothelial growth factor signaling pathway	15	19	10.2297	2.29155e-13	8.29893e-12
GO:0007267	cell-cell signaling	59	262	2.91795	2.41837e-13	8.69135e-12
GO:0045599	negative regulation of fat cell differentiation	23	47	6.34098	2.49269e-13	8.89059e-12
GO:0030336	negative regulation of cell migration	31	85	4.72574	2.66942e-13	9.44935e-12
GO:0003281	ventricular septum development	16	22	9.42375	2.91485e-13	1.02411e-11
GO:0030178	negative regulation of Wnt receptor signaling pathway	25	56	5.78467	2.95234e-13	1.0296e-11
GO:0007050	cell cycle arrest	47	183	3.32792	5.22545e-13	1.80893e-11
GO:0002011	morphogenesis of an epithelial sheet	14	17	10.671	5.64067e-13	1.92437e-11
GO:0022011	myelination in peripheral nervous system	14	17	10.671	5.64067e-13	1.92437e-11
GO:0051091	positive regulation of sequence-specific DNA binding transcription factor activity	30	82	4.74061	6.11074e-13	2.06974e-11
GO:0001889	liver development	39	133	3.79962	6.28768e-13	2.11446e-11
GO:0016579	protein deubiquitination	23	49	6.08217	7.74648e-13	2.58656e-11
GO:0032956	regulation of actin cytoskeleton organization	19	33	7.46047	7.88652e-13	2.61477e-11
GO:0042752	regulation of circadian rhythm	15	20	9.71825	8.50651e-13	2.76197e-11
GO:0050927	positive regulation of positive chemotaxis	15	20	9.71825	8.50651e-13	2.76197e-11
GO:0060173	limb development	15	20	9.71825	8.50651e-13	2.76197e-11
GO:0044262	cellular carbohydrate metabolic process	20	37	7.00414	9.34719e-13	3.01415e-11
GO:0044419	interspecies interaction between organisms	69	346	2.58404	1.05929e-12	3.39262e-11
GO:0060487	lung epithelial cell differentiation	18	30	7.7746	1.26491e-12	4.02377e-11
GO:0035335	peptidyl-tyrosine dephosphorylation	30	84	4.62774	1.27704e-12	4.0351e-11
GO:0016055	Wnt receptor signaling pathway	51	215	3.07368	1.41615e-12	4.44483e-11
GO:0045768	positive regulation of anti-apoptosis	27	69	5.07039	1.49056e-12	4.64739e-11
GO:0048706	embryonic skeletal system development	21	42	6.47883	1.78739e-12	5.5362e-11
GO:0060070	canonical Wnt receptor signaling pathway	36	119	3.91997	1.88626e-12	5.80425e-11
GO:0001947	heart looping	25	60	5.39903	2.02655e-12	6.19545e-11
GO:0002051	osteoblast fate commitment	11	11	12.9577	2.2787e-12	6.92137e-11
GO:0003197	endocardial cushion development	14	18	10.0782	2.35635e-12	7.11135e-11
GO:0031116	positive regulation of microtubule polymerization	15	21	9.25547	2.76307e-12	8.28568e-11
GO:0007595	lactation	26	66	5.10453	3.36585e-12	1.00294e-10
GO:0006605	protein targeting	22	48	5.93893	4.75761e-12	1.40873e-10
GO:0044255	cellular lipid metabolic process	41	154	3.44977	5.18815e-12	1.52661e-10
GO:0060736	prostate gland growth	13	16	10.5281	6.04762e-12	1.76846e-10
GO:0030177	positive regulation of Wnt receptor signaling pathway	16	25	8.2929	6.37453e-12	1.84118e-10
GO:0090103	cochlea morphogenesis	16	25	8.2929	6.37453e-12	1.84118e-10
GO:0045740	positive regulation of DNA replication	24	58	5.36179	7.0801e-12	2.03251e-10
GO:0007218	neuropeptide signaling pathway	42	162	3.35939	7.26328e-12	2.07246e-10
GO:0032496	response to lipopolysaccharide	49	211	3.00913	9.41902e-12	2.67137e-10
GO:0001755	neural crest cell migration	23	54	5.519	9.85781e-12	2.77908e-10
GO:0050821	protein stabilization	27	74	4.7278	1.06827e-11	2.99369e-10
GO:0090263	positive regulation of canonical Wnt receptor signaling pathway	24	59	5.27091	1.10602e-11	3.08114e-10
GO:0009887	organ morphogenesis	33	108	3.95929	1.28079e-11	3.54703e-10
GO:0060527	prostate epithelial cord arborization involved in prostate glandular acinus morphogenesis	12	14	11.1066	1.37698e-11	3.79113e-10
GO:0038032	termination of G-protein coupled receptor signaling pathway	30	91	4.27176	1.38576e-11	3.79311e-10
GO:0007409	axonogenesis	34	115	3.83096	1.7092e-11	4.6514e-10
GO:0001756	somitogenesis	25	65	4.98372	1.73766e-11	4.70166e-10
GO:0008150	biological_process	97	601	2.09134	1.88184e-11	5.06269e-10
GO:0000132	establishment of mitotic spindle orientation	18	34	6.85994	2.38477e-11	6.34892e-10
GO:0022027	interkinetic nuclear migration	13	17	9.9088	2.38691e-11	6.34892e-10
GO:0050890	cognition	14	20	9.07036	2.57235e-11	6.80372e-10
GO:0015878	biotin transport	10	10	12.9577	2.96081e-11	7.74417e-10
GO:0015887	pantothenate transmembrane transport	10	10	12.9577	2.96081e-11	7.74417e-10
GO:0050775	positive regulation of dendrite morphogenesis	16	27	7.67861	3.50235e-11	9.10999e-10
GO:0001568	blood vessel development	25	67	4.83495	3.83147e-11	9.91129e-10
GO:0006888	ER to Golgi vesicle-mediated transport	32	106	3.91175	3.89109e-11	1.00105e-09
GO:0030155	regulation of cell adhesion	24	62	5.01587	3.9463e-11	1.00974e-09
GO:0007492	endoderm development	17	31	7.10581	4.35683e-11	1.10875e-09
GO:0048754	branching morphogenesis of a tube	18	35	6.66394	4.55382e-11	1.15266e-09
GO:0042692	muscle cell differentiation	21	48	5.66898	4.70283e-11	1.18401e-09
GO:0007169	transmembrane receptor protein tyrosine kinase signaling pathway	30	95	4.09189	4.79683e-11	1.20125e-09
GO:0014070	response to organic cyclic compound	47	206	2.95636	5.07708e-11	1.2647e-09
GO:0035264	multicellular organism growth	26	73	4.61506	5.11158e-11	1.2666e-09
GO:0051028	mRNA transport	22	53	5.37865	5.49806e-11	1.35523e-09
GO:0006813	potassium ion transport	32	108	3.83931	6.76708e-11	1.65075e-09
GO:0043434	response to peptide hormone stimulus	32	108	3.83931	6.76708e-11	1.65075e-09
GO:0030168	platelet activation	51	237	2.78836	7.11804e-11	1.72741e-09
GO:0030866	cortical actin cytoskeleton organization	19	40	6.15489	7.45502e-11	1.79991e-09
GO:0048010	vascular endothelial growth factor receptor signaling pathway	22	54	5.27905	8.60024e-11	2.06581e-09
GO:0042552	myelination	24	64	4.85912	8.76e-11	2.09351e-09
GO:0043687	post-translational protein modification	44	188	3.03264	9.18985e-11	2.18514e-09
GO:0008543	fibroblast growth factor receptor signaling pathway	64	339	2.44628	9.72886e-11	2.30168e-09
GO:0007265	Ras protein signal transduction	30	98	3.96663	1.15706e-10	2.71017e-09
GO:0009612	response to mechanical stimulus	30	98	3.96663	1.15706e-10	2.71017e-09
GO:0007026	negative regulation of microtubule depolymerization	21	50	5.44222	1.21955e-10	2.84239e-09
GO:0033138	positive regulation of peptidyl-serine phosphorylation	22	55	5.18306	1.32869e-10	3.08151e-09
GO:0007269	neurotransmitter secretion	23	60	4.9671	1.34563e-10	3.1055e-09
GO:0003007	heart morphogenesis	18	37	6.30373	1.5258e-10	3.4925e-09
GO:0001667	ameboidal cell migration	11	13	10.9642	1.53557e-10	3.4925e-09
GO:0042759	long-chain fatty acid biosynthetic process	11	13	10.9642	1.53557e-10	3.4925e-09
GO:0048701	embryonic cranial skeleton morphogenesis	17	33	6.67516	1.64982e-10	3.73431e-09
GO:0007254	JNK cascade	24	66	4.71188	1.87442e-10	4.20227e-09
GO:0042472	inner ear morphogenesis	24	66	4.71188	1.87442e-10	4.20227e-09
GO:0007517	muscle organ development	31	106	3.78951	2.02049e-10	4.50829e-09
GO:0016032	viral reproduction	84	511	2.13003	2.0503e-10	4.55321e-09
GO:0031100	organ regeneration	32	113	3.66943	2.52696e-10	5.58541e-09
GO:0006541	glutamine metabolic process	15	26	7.47557	2.70929e-10	5.9327e-09
GO:0006672	ceramide metabolic process	15	26	7.47557	2.70929e-10	5.9327e-09
GO:0001658	branching involved in ureteric bud morphogenesis	23	62	4.80687	2.95012e-10	6.43018e-09
GO:0046328	regulation of JNK cascade	16	30	6.91075	3.12108e-10	6.77145e-09
GO:0043123	positive regulation of I-kappaB kinase/NF-kappaB cascade	43	188	2.96372	3.40156e-10	7.34613e-09
GO:0007257	activation of JUN kinase activity	19	43	5.72548	3.62537e-10	7.79373e-09
GO:0006683	galactosylceramide catabolic process	9	9	12.9577	3.84605e-10	8.15639e-09
GO:0032916	positive regulation of transforming growth factor beta3 production	9	9	12.9577	3.84605e-10	8.15639e-09
GO:0070627	ferrous iron import	9	9	12.9577	3.84605e-10	8.15639e-09
GO:0008219	cell death	40	168	3.08516	4.17113e-10	8.80613e-09
GO:0048008	platelet-derived growth factor receptor signaling pathway	20	48	5.39903	4.28139e-10	8.99857e-09
GO:0007067	mitosis	45	204	2.85831	4.51559e-10	9.44862e-09
GO:0045668	negative regulation of osteoblast differentiation	21	53	5.13417	4.58991e-10	9.53971e-09
GO:0006928	cellular component movement	30	103	3.77408	4.59965e-10	9.53971e-09
GO:0045165	cell fate commitment	18	39	5.98046	4.63202e-10	9.56472e-09
GO:0034130	toll-like receptor 1 signaling pathway	24	69	4.50701	5.50946e-10	1.13269e-08
GO:0006898	receptor-mediated endocytosis	23	64	4.65666	6.23131e-10	1.27552e-08
GO:0030198	extracellular matrix organization	36	143	3.26207	6.63018e-10	1.35129e-08
GO:0045732	positive regulation of protein catabolic process	18	40	5.83095	7.81191e-10	1.58528e-08
GO:0051260	protein homooligomerization	32	118	3.51394	8.65483e-10	1.7488e-08
GO:0030879	mammary gland development	14	24	7.55864	9.67104e-10	1.9375e-08
GO:0060037	pharyngeal system development	14	24	7.55864	9.67104e-10	1.9375e-08
GO:0034134	toll-like receptor 2 signaling pathway	24	71	4.38005	1.08792e-09	2.17031e-08
GO:0000278	mitotic cell cycle	61	332	2.38078	1.11017e-09	2.20535e-08
GO:0008063	Toll signaling pathway	25	77	4.20703	1.24082e-09	2.44426e-08
GO:0034142	toll-like receptor 4 signaling pathway	25	77	4.20703	1.24082e-09	2.44426e-08
GO:0006950	response to stress	41	182	2.91903	1.51103e-09	2.96413e-08
GO:0001655	urogenital system development	13	21	8.02141	1.5184e-09	2.96624e-08
GO:0043406	positive regulation of MAP kinase activity	20	51	5.08144	1.5815e-09	3.07673e-08
GO:0030514	negative regulation of BMP signaling pathway	17	37	5.95352	1.66615e-09	3.22809e-08
GO:0016192	vesicle-mediated transport	58	313	2.4011	1.68355e-09	3.24842e-08
GO:0031295	T cell costimulation	31	115	3.49294	1.93782e-09	3.72377e-08
GO:0043491	protein kinase B signaling cascade	18	42	5.55328	2.09688e-09	4.01304e-08
GO:0043124	negative regulation of I-kappaB kinase/NF-kappaB cascade	15	29	6.70224	2.17497e-09	4.14565e-08
GO:0060216	definitive hemopoiesis	11	15	9.50229	2.32201e-09	4.40808e-08
GO:0048469	cell maturation	20	52	4.98372	2.38312e-09	4.50591e-08
GO:0006887	exocytosis	23	68	4.38274	2.51436e-09	4.73504e-08
GO:0009636	response to toxin	30	110	3.53391	2.69764e-09	5.05995e-08
GO:0044267	cellular protein metabolic process	70	415	2.18563	2.86307e-09	5.34895e-08
GO:0006626	protein targeting to mitochondrion	22	63	4.5249	2.93729e-09	5.46591e-08
GO:0000079	regulation of cyclin-dependent protein kinase activity	28	98	3.70219	3.08851e-09	5.72468e-08
GO:0045736	negative regulation of cyclin-dependent protein kinase activity	13	22	7.6568	3.44744e-09	6.36492e-08
GO:0043392	negative regulation of DNA binding	16	34	6.09772	3.5078e-09	6.45107e-08
GO:0060603	mammary gland duct morphogenesis	9	10	11.6619	3.57957e-09	6.53203e-08
GO:0061003	positive regulation of dendritic spine morphogenesis	9	10	11.6619	3.57957e-09	6.53203e-08
GO:0006546	glycine catabolic process	15	30	6.47883	4.03783e-09	7.33981e-08
GO:0051402	neuron apoptotic process	17	39	5.64821	4.60086e-09	8.3311e-08
GO:0007613	memory	21	59	4.61205	4.75883e-09	8.58412e-08
GO:0009048	dosage compensation by inactivation of X chromosome	8	8	12.9577	4.99457e-09	8.90699e-08
GO:0021682	nerve maturation	8	8	12.9577	4.99457e-09	8.90699e-08
GO:0033602	negative regulation of dopamine secretion	8	8	12.9577	4.99457e-09	8.90699e-08
GO:0042593	glucose homeostasis	28	100	3.62815	5.13482e-09	9.12255e-08
GO:0008633	activation of pro-apoptotic gene products	20	54	4.79913	5.22743e-09	9.21751e-08
GO:0071300	cellular response to retinoic acid	20	54	4.79913	5.22743e-09	9.21751e-08
GO:0008595	"anterior/posterior axis specification, embryo"	12	19	8.18379	5.27934e-09	9.23982e-08
GO:0071526	semaphorin-plexin signaling pathway	12	19	8.18379	5.27934e-09	9.23982e-08
GO:0034220	ion transmembrane transport	30	113	3.44009	5.46565e-09	9.53047e-08
GO:0006629	lipid metabolic process	54	290	2.41281	5.67576e-09	9.86033e-08
GO:0051403	stress-activated MAPK cascade	21	60	4.53518	6.78838e-09	1.17499e-07
GO:0010039	response to iron ion	14	27	6.71879	7.91772e-09	1.36046e-07
GO:0048663	neuron fate commitment	14	27	6.71879	7.91772e-09	1.36046e-07
GO:0001569	patterning of blood vessels	18	45	5.18306	8.1203e-09	1.38152e-07
GO:0071230	cellular response to amino acid stimulus	18	45	5.18306	8.1203e-09	1.38152e-07
GO:0002053	positive regulation of mesenchymal cell proliferation	19	50	4.92391	8.12832e-09	1.38152e-07
GO:0006631	fatty acid metabolic process	24	78	3.98697	9.53691e-09	1.6151e-07
GO:0014047	glutamate secretion	12	20	7.7746	1.22642e-08	2.06952e-07
GO:0001837	epithelial to mesenchymal transition	15	32	6.0739	1.26898e-08	2.1261e-07
GO:0035338	long-chain fatty-acyl-CoA biosynthetic process	15	32	6.0739	1.26898e-08	2.1261e-07
GO:0035666	TRIF-dependent toll-like receptor signaling pathway	21	62	4.38889	1.34593e-08	2.2391e-07
GO:0048812	neuron projection morphogenesis	21	62	4.38889	1.34593e-08	2.2391e-07
GO:0001578	microtubule bundle formation	14	28	6.47883	1.47043e-08	2.4376e-07
GO:0000910	cytokinesis	22	68	4.19218	1.52989e-08	2.51844e-07
GO:0019233	sensory perception of pain	22	68	4.19218	1.52989e-08	2.51844e-07
GO:0050796	regulation of insulin secretion	26	92	3.66195	1.58941e-08	2.60729e-07
GO:0000082	G1/S transition of mitotic cell cycle	37	167	2.87086	1.72152e-08	2.8142e-07
GO:0021527	spinal cord association neuron differentiation	11	17	8.38437	1.81944e-08	2.95377e-07
GO:0061036	positive regulation of cartilage development	11	17	8.38437	1.81944e-08	2.95377e-07
GO:0006048	UDP-N-acetylglucosamine biosynthetic process	9	11	10.6017	1.83246e-08	2.96468e-07
GO:0034138	toll-like receptor 3 signaling pathway	21	63	4.31922	1.87203e-08	3.01833e-07
GO:0032312	regulation of ARF GTPase activity	26	93	3.62257	2.04459e-08	3.2853e-07
GO:0051726	regulation of cell cycle	30	119	3.26664	2.06376e-08	3.30482e-07
GO:0007389	pattern specification process	22	69	4.13143	2.08237e-08	3.32332e-07
GO:0006607	NLS-bearing substrate import into nucleus	10	14	9.25547	2.218e-08	3.51593e-07
GO:0090009	primitive streak formation	10	14	9.25547	2.218e-08	3.51593e-07
GO:0030900	forebrain development	26	94	3.58403	2.61935e-08	4.13471e-07
GO:0045600	positive regulation of fat cell differentiation	16	38	5.45586	2.62591e-08	4.13471e-07
GO:0045664	regulation of neuron differentiation	12	21	7.40438	2.65918e-08	4.17315e-07
GO:0018279	protein N-linked glycosylation via asparagine	28	107	3.39079	2.70862e-08	4.23661e-07
GO:0007186	G-protein coupled receptor signaling pathway	68	422	2.08796	2.85911e-08	4.45719e-07
GO:0007194	negative regulation of adenylate cyclase activity	13	25	6.73798	2.88849e-08	4.47335e-07
GO:0009967	positive regulation of signal transduction	13	25	6.73798	2.88849e-08	4.47335e-07
GO:0046854	phosphatidylinositol phosphorylation	24	82	3.79249	2.90236e-08	4.4801e-07
GO:0030334	regulation of cell migration	23	76	3.9214	2.91694e-08	4.48789e-07
GO:0009966	regulation of signal transduction	15	34	5.71662	3.58778e-08	5.43128e-07
GO:0009987	cellular process	15	34	5.71662	3.58778e-08	5.43128e-07
GO:0045840	positive regulation of mitosis	15	34	5.71662	3.58778e-08	5.43128e-07
GO:0048013	ephrin receptor signaling pathway	15	34	5.71662	3.58778e-08	5.43128e-07
GO:0051017	actin filament bundle assembly	15	34	5.71662	3.58778e-08	5.43128e-07
GO:0019432	triglyceride biosynthetic process	19	54	4.55918	3.63381e-08	5.48332e-07
GO:0042475	odontogenesis of dentin-containing tooth	29	115	3.26758	3.66424e-08	5.51158e-07
GO:0042127	regulation of cell proliferation	35	157	2.88865	3.75982e-08	5.63734e-07
GO:0006814	sodium ion transport	24	83	3.74679	3.78474e-08	5.63878e-07
GO:0045669	positive regulation of osteoblast differentiation	24	83	3.74679	3.78474e-08	5.63878e-07
GO:0009611	response to wounding	27	102	3.42997	3.82621e-08	5.68259e-07
GO:0009791	post-embryonic development	31	129	3.11386	3.97217e-08	5.88081e-07
GO:0030901	midbrain development	18	49	4.75996	4.0501e-08	5.97738e-07
GO:0007183	SMAD protein complex assembly	8	9	11.5179	4.18743e-08	6.0847e-07
GO:0016340	calcium-dependent cell-matrix adhesion	8	9	11.5179	4.18743e-08	6.0847e-07
GO:0043497	regulation of protein heterodimerization activity	8	9	11.5179	4.18743e-08	6.0847e-07
GO:0046321	positive regulation of fatty acid oxidation	8	9	11.5179	4.18743e-08	6.0847e-07
GO:0090179	planar cell polarity pathway involved in neural tube closure	8	9	11.5179	4.18743e-08	6.0847e-07
GO:0055007	cardiac muscle cell differentiation	17	44	5.00637	4.25686e-08	6.16655e-07
GO:0043547	positive regulation of GTPase activity	23	78	3.82085	5.06961e-08	7.32139e-07
GO:0030878	thyroid gland development	15	35	5.55328	5.82887e-08	8.39214e-07
GO:0007034	vacuolar transport	10	15	8.63844	6.18958e-08	8.83047e-07
GO:0045176	apical protein localization	10	15	8.63844	6.18958e-08	8.83047e-07
GO:2000573	positive regulation of DNA biosynthetic process	10	15	8.63844	6.18958e-08	8.83047e-07
GO:0001707	mesoderm formation	17	45	4.89512	6.34836e-08	9.02963e-07
GO:0000080	G1 phase of mitotic cell cycle	16	40	5.18306	6.39268e-08	9.06529e-07
GO:0010243	response to organic nitrogen	21	67	4.06136	6.50126e-08	9.17425e-07
GO:0006936	muscle contraction	28	111	3.2686	6.5085e-08	9.17425e-07
GO:0030201	heparan sulfate proteoglycan metabolic process	9	12	9.71825	6.82273e-08	9.53158e-07
GO:0043589	skin morphogenesis	9	12	9.71825	6.82273e-08	9.53158e-07
GO:0060707	trophoblast giant cell differentiation	9	12	9.71825	6.82273e-08	9.53158e-07
GO:0007584	response to nutrient	29	118	3.18451	6.85104e-08	9.54282e-07
GO:0048704	embryonic skeletal system morphogenesis	19	56	4.39635	7.22969e-08	1.00405e-06
GO:0002076	osteoblast development	14	31	5.85185	7.78356e-08	1.07779e-06
GO:0045429	positive regulation of nitric oxide biosynthetic process	18	51	4.57329	8.41806e-08	1.16224e-06
GO:0016049	cell growth	23	80	3.72533	8.62723e-08	1.18763e-06
GO:0007220	Notch receptor processing	15	36	5.39903	9.27681e-08	1.26963e-06
GO:0030325	adrenal gland development	15	36	5.39903	9.27681e-08	1.26963e-06
GO:0045666	positive regulation of neuron differentiation	27	106	3.30054	9.33058e-08	1.27329e-06
GO:0031529	ruffle organization	11	19	7.5018	9.60444e-08	1.29326e-06
GO:0033993	response to lipid	11	19	7.5018	9.60444e-08	1.29326e-06
GO:0001556	oocyte maturation	13	27	6.23887	9.61429e-08	1.29326e-06
GO:0034644	cellular response to UV	13	27	6.23887	9.61429e-08	1.29326e-06
GO:0048536	spleen development	13	27	6.23887	9.61429e-08	1.29326e-06
GO:0005975	carbohydrate metabolic process	69	441	2.02739	9.77298e-08	1.31086e-06
GO:0006606	protein import into nucleus	19	57	4.31922	1.00595e-07	1.34546e-06
GO:0040037	negative regulation of fibroblast growth factor receptor signaling pathway	12	23	6.76052	1.05638e-07	1.40097e-06
GO:0060384	innervation	12	23	6.76052	1.05638e-07	1.40097e-06
GO:0060644	mammary gland epithelial cell differentiation	12	23	6.76052	1.05638e-07	1.40097e-06
GO:0045766	positive regulation of angiogenesis	26	100	3.36899	1.06817e-07	1.41262e-06
GO:0032868	response to insulin stimulus	27	107	3.26969	1.15655e-07	1.52522e-06
GO:0032526	response to retinoic acid	21	69	3.94364	1.16276e-07	1.52912e-06
GO:0030097	hemopoiesis	24	88	3.53391	1.33112e-07	1.74566e-06
GO:0030890	positive regulation of B cell proliferation	17	47	4.68681	1.35851e-07	1.77171e-06
GO:0031532	actin cytoskeleton reorganization	17	47	4.68681	1.35851e-07	1.77171e-06
GO:0017148	negative regulation of translation	15	37	5.25311	1.44851e-07	1.88386e-06
GO:0008344	adult locomotory behavior	20	64	4.04927	1.50214e-07	1.94823e-06
GO:0010212	response to ionizing radiation	22	76	3.7509	1.51432e-07	1.95863e-06
GO:0007158	neuron cell-cell adhesion	10	16	8.09854	1.53543e-07	1.97509e-06
GO:0014850	response to muscle activity	10	16	8.09854	1.53543e-07	1.97509e-06
GO:0000188	inactivation of MAPK activity	13	28	6.01606	1.66723e-07	2.13878e-06
GO:0006417	regulation of translation	19	59	4.17281	1.89886e-07	2.42272e-06
GO:0032880	regulation of protein localization	19	59	4.17281	1.89886e-07	2.42272e-06
GO:0030510	regulation of BMP signaling pathway	8	10	10.3661	1.95053e-07	2.46196e-06
GO:0043009	chordate embryonic development	8	10	10.3661	1.95053e-07	2.46196e-06
GO:0046325	negative regulation of glucose import	8	10	10.3661	1.95053e-07	2.46196e-06
GO:0060686	negative regulation of prostatic bud formation	8	10	10.3661	1.95053e-07	2.46196e-06
GO:0007276	gamete generation	12	24	6.47883	1.9635e-07	2.46511e-06
GO:0060348	bone development	12	24	6.47883	1.9635e-07	2.46511e-06
GO:0032886	regulation of microtubule-based process	11	20	7.12671	1.98442e-07	2.47816e-06
GO:0048821	erythrocyte development	11	20	7.12671	1.98442e-07	2.47816e-06
GO:0007091	mitotic metaphase/anaphase transition	9	13	8.97069	2.0641e-07	2.55731e-06
GO:0014037	Schwann cell differentiation	9	13	8.97069	2.0641e-07	2.55731e-06
GO:0015693	magnesium ion transport	9	13	8.97069	2.0641e-07	2.55731e-06
GO:0006044	N-acetylglucosamine metabolic process	14	33	5.49719	2.07279e-07	2.56133e-06
GO:0048666	neuron development	16	43	4.82146	2.15681e-07	2.65818e-06
GO:0031069	hair follicle morphogenesis	15	38	5.11487	2.22193e-07	2.73129e-06
GO:0006099	tricarboxylic acid cycle	23	84	3.54793	2.3568e-07	2.88954e-06
GO:0007224	smoothened signaling pathway	22	78	3.65473	2.53892e-07	3.10474e-06
GO:0007189	activation of adenylate cyclase activity by G-protein signaling pathway	21	72	3.77932	2.65584e-07	3.2393e-06
GO:0033280	response to vitamin D	13	29	5.80861	2.80737e-07	3.41527e-06
GO:0000209	protein polyubiquitination	31	140	2.8692	3.03004e-07	3.67665e-06
GO:0006112	energy reserve metabolic process	26	105	3.20856	3.13036e-07	3.78862e-06
GO:0007623	circadian rhythm	18	55	4.24069	3.22138e-07	3.88878e-06
GO:0034097	response to cytokine stimulus	24	92	3.38026	3.3732e-07	4.06164e-06
GO:0006198	cAMP catabolic process	12	25	6.21968	3.50934e-07	4.20406e-06
GO:0048384	retinoic acid receptor signaling pathway	12	25	6.21968	3.50934e-07	4.20406e-06
GO:0007160	cell-matrix adhesion	31	141	2.84885	3.59862e-07	4.30007e-06
GO:0007589	body fluid secretion	11	21	6.78735	3.87478e-07	4.59508e-06
GO:0048514	blood vessel morphogenesis	11	21	6.78735	3.87478e-07	4.59508e-06
GO:0060395	SMAD protein signal transduction	11	21	6.78735	3.87478e-07	4.59508e-06
GO:0032092	positive regulation of protein binding	17	50	4.40561	3.90042e-07	4.61387e-06
GO:0006006	glucose metabolic process	32	149	2.78285	4.0105e-07	4.73219e-06
GO:0045471	response to ethanol	34	164	2.68634	4.0266e-07	4.73931e-06
GO:0001974	blood vessel remodeling	16	45	4.60717	4.5315e-07	5.30704e-06
GO:0010468	regulation of gene expression	16	45	4.60717	4.5315e-07	5.30704e-06
GO:0051496	positive regulation of stress fiber assembly	13	30	5.61499	4.60269e-07	5.37704e-06
GO:0009749	response to glucose stimulus	28	121	2.99847	4.76069e-07	5.54785e-06
GO:0003229	ventricular cardiac muscle tissue development	7	8	11.338	4.83781e-07	5.5688e-06
GO:0016080	synaptic vesicle targeting	7	8	11.338	4.83781e-07	5.5688e-06
GO:0033689	negative regulation of osteoblast proliferation	7	8	11.338	4.83781e-07	5.5688e-06
GO:0034340	response to type I interferon	7	8	11.338	4.83781e-07	5.5688e-06
GO:0035051	cardiac cell differentiation	7	8	11.338	4.83781e-07	5.5688e-06
GO:0001933	negative regulation of protein phosphorylation	15	40	4.85912	4.9802e-07	5.69096e-06
GO:0006241	CTP biosynthetic process	15	40	4.85912	4.9802e-07	5.69096e-06
GO:0042476	odontogenesis	15	40	4.85912	4.9802e-07	5.69096e-06
GO:0009954	proximal/distal pattern formation	14	35	5.18306	5.06573e-07	5.73304e-06
GO:0030032	lamellipodium assembly	14	35	5.18306	5.06573e-07	5.73304e-06
GO:0035094	response to nicotine	14	35	5.18306	5.06573e-07	5.73304e-06
GO:0048589	developmental growth	14	35	5.18306	5.06573e-07	5.73304e-06
GO:0007171	activation of transmembrane receptor protein tyrosine kinase activity	9	14	8.32993	5.38023e-07	6.03099e-06
GO:0021846	cell proliferation in forebrain	9	14	8.32993	5.38023e-07	6.03099e-06
GO:0033119	negative regulation of RNA splicing	9	14	8.32993	5.38023e-07	6.03099e-06
GO:0033169	histone H3-K9 demethylation	9	14	8.32993	5.38023e-07	6.03099e-06
GO:0048839	inner ear development	17	51	4.31922	5.42973e-07	6.07201e-06
GO:0018108	peptidyl-tyrosine phosphorylation	33	159	2.68933	5.99551e-07	6.68883e-06
GO:0021766	hippocampus development	19	63	3.90787	6.17118e-07	6.86854e-06
GO:0001890	placenta development	16	46	4.50701	6.44993e-07	7.14501e-06
GO:0048167	regulation of synaptic plasticity	16	46	4.50701	6.44993e-07	7.14501e-06
GO:0002553	histamine secretion by mast cell	8	11	9.42375	6.6633e-07	7.31254e-06
GO:0003181	atrioventricular valve morphogenesis	8	11	9.42375	6.6633e-07	7.31254e-06
GO:0007289	spermatid nucleus differentiation	8	11	9.42375	6.6633e-07	7.31254e-06
GO:0021953	central nervous system neuron differentiation	8	11	9.42375	6.6633e-07	7.31254e-06
GO:0031146	SCF-dependent proteasomal ubiquitin-dependent protein catabolic process	11	22	6.47883	7.20591e-07	7.85913e-06
GO:0035162	embryonic hemopoiesis	11	22	6.47883	7.20591e-07	7.85913e-06
GO:0009190	cyclic nucleotide biosynthetic process	10	18	7.1987	7.26151e-07	7.85913e-06
GO:0010765	positive regulation of sodium ion transport	10	18	7.1987	7.26151e-07	7.85913e-06
GO:0015813	L-glutamate transport	10	18	7.1987	7.26151e-07	7.85913e-06
GO:0055003	cardiac myofibril assembly	10	18	7.1987	7.26151e-07	7.85913e-06
GO:0051225	spindle assembly	14	36	5.03909	7.69903e-07	8.31354e-06
GO:0050680	negative regulation of epithelial cell proliferation	20	70	3.70219	7.89283e-07	8.50331e-06
GO:0001570	vasculogenesis	24	96	3.23942	8.0465e-07	8.64907e-06
GO:0001973	adenosine receptor signaling pathway	6	6	12.9577	8.41602e-07	8.94415e-06
GO:0030422	production of siRNA involved in RNA interference	6	6	12.9577	8.41602e-07	8.94415e-06
GO:0035054	embryonic heart tube anterior/posterior pattern specification	6	6	12.9577	8.41602e-07	8.94415e-06
GO:0035239	tube morphogenesis	6	6	12.9577	8.41602e-07	8.94415e-06
GO:0071322	cellular response to carbohydrate stimulus	6	6	12.9577	8.41602e-07	8.94415e-06
GO:0043507	positive regulation of JUN kinase activity	15	42	4.62774	1.05325e-06	1.11432e-05
GO:0060325	face morphogenesis	15	42	4.62774	1.05325e-06	1.11432e-05
GO:0007193	inhibition of adenylate cyclase activity by G-protein signaling pathway	14	37	4.9029	1.15037e-06	1.21162e-05
GO:0042147	"retrograde transport, endosome to Golgi"	14	37	4.9029	1.15037e-06	1.21162e-05
GO:0017158	regulation of calcium ion-dependent exocytosis	9	15	7.7746	1.25221e-06	1.30719e-05
GO:0021680	cerebellar Purkinje cell layer development	9	15	7.7746	1.25221e-06	1.30719e-05
GO:0046685	response to arsenic-containing substance	9	15	7.7746	1.25221e-06	1.30719e-05
GO:0050877	neurological system process	9	15	7.7746	1.25221e-06	1.30719e-05
GO:0008629	induction of apoptosis by intracellular signals	16	48	4.31922	1.26406e-06	1.31664e-05
GO:0046856	phosphatidylinositol dephosphorylation	11	23	6.19714	1.2843e-06	1.33476e-05
GO:0008361	regulation of cell size	10	19	6.81982	1.42627e-06	1.46934e-05
GO:0043393	regulation of protein binding	10	19	6.81982	1.42627e-06	1.46934e-05
GO:0046579	positive regulation of Ras protein signal transduction	10	19	6.81982	1.42627e-06	1.46934e-05
GO:0051927	negative regulation of calcium ion transport via voltage-gated calcium channel activity	10	19	6.81982	1.42627e-06	1.46934e-05
GO:0043627	response to estrogen stimulus	26	113	2.98141	1.49394e-06	1.5357e-05
GO:0010862	positive regulation of pathway-restricted SMAD protein phosphorylation	15	43	4.52011	1.50195e-06	1.54056e-05
GO:0043524	negative regulation of neuron apoptotic process	29	135	2.7835	1.55241e-06	1.58885e-05
GO:0010575	positive regulation vascular endothelial growth factor production	12	28	5.55328	1.64843e-06	1.67982e-05
GO:0060445	branching involved in salivary gland morphogenesis	12	28	5.55328	1.64843e-06	1.67982e-05
GO:0043278	response to morphine	14	38	4.77388	1.69181e-06	1.72031e-05
GO:0009653	anatomical structure morphogenesis	23	93	3.20458	1.76565e-06	1.78767e-05
GO:0043410	positive regulation of MAPK cascade	23	93	3.20458	1.76565e-06	1.78767e-05
GO:0042733	embryonic digit morphogenesis	19	67	3.67456	1.80103e-06	1.81569e-05
GO:0051090	regulation of sequence-specific DNA binding transcription factor activity	19	67	3.67456	1.80103e-06	1.81569e-05
GO:0002087	regulation of respiratory gaseous exchange by neurological system process	8	12	8.63844	1.86253e-06	1.8657e-05
GO:0003094	glomerular filtration	8	12	8.63844	1.86253e-06	1.8657e-05
GO:0060017	parathyroid gland development	8	12	8.63844	1.86253e-06	1.8657e-05
GO:0048146	positive regulation of fibroblast proliferation	18	61	3.82357	1.87281e-06	1.87202e-05
GO:0030328	prenylcysteine catabolic process	7	9	10.0782	2.03045e-06	2.02101e-05
GO:0051098	regulation of binding	7	9	10.0782	2.03045e-06	2.02101e-05
GO:0009409	response to cold	15	44	4.41738	2.1161e-06	2.09298e-05
GO:0034613	cellular protein localization	15	44	4.41738	2.1161e-06	2.09298e-05
GO:0048705	skeletal system morphogenesis	15	44	4.41738	2.1161e-06	2.09298e-05
GO:0006754	ATP biosynthetic process	20	74	3.50207	2.12634e-06	2.09431e-05
GO:0030307	positive regulation of cell growth	20	74	3.50207	2.12634e-06	2.09431e-05
GO:0008209	androgen metabolic process	11	24	5.93893	2.20487e-06	2.16713e-05
GO:0050885	neuromuscular process controlling balance	18	62	3.7619	2.4489e-06	2.38956e-05
GO:0006183	GTP biosynthetic process	14	39	4.65147	2.45149e-06	2.38956e-05
GO:0006228	UTP biosynthetic process	14	39	4.65147	2.45149e-06	2.38956e-05
GO:0030522	intracellular receptor mediated signaling pathway	14	39	4.65147	2.45149e-06	2.38956e-05
GO:0030182	neuron differentiation	22	88	3.23942	2.55466e-06	2.48498e-05
GO:0006954	inflammatory response	54	343	2.03998	2.60935e-06	2.52173e-05
GO:0042220	response to cocaine	12	29	5.36179	2.61385e-06	2.52173e-05
GO:0045773	positive regulation of axon extension	12	29	5.36179	2.61385e-06	2.52173e-05
GO:0048844	artery morphogenesis	12	29	5.36179	2.61385e-06	2.52173e-05
GO:0048617	embryonic foregut morphogenesis	10	20	6.47883	2.6541e-06	2.54997e-05
GO:0030203	glycosaminoglycan metabolic process	9	16	7.28869	2.66479e-06	2.54997e-05
GO:0043409	negative regulation of MAPK cascade	9	16	7.28869	2.66479e-06	2.54997e-05
GO:0060710	chorio-allantoic fusion	9	16	7.28869	2.66479e-06	2.54997e-05
GO:0030218	erythrocyte differentiation	15	45	4.31922	2.94757e-06	2.81484e-05
GO:0051781	positive regulation of cell division	18	63	3.70219	3.18162e-06	3.0322e-05
GO:0045087	innate immune response	56	365	1.98802	3.59375e-06	3.41805e-05
GO:0030902	hindbrain development	11	25	5.70137	3.66153e-06	3.46155e-05
GO:0043388	positive regulation of DNA binding	11	25	5.70137	3.66153e-06	3.46155e-05
GO:0048854	brain morphogenesis	11	25	5.70137	3.66153e-06	3.46155e-05
GO:0043433	negative regulation of sequence-specific DNA binding transcription factor activity	19	70	3.51708	3.78134e-06	3.56765e-05
GO:0000077	DNA damage checkpoint	13	35	4.81285	3.92923e-06	3.69238e-05
GO:0045787	positive regulation of cell cycle	13	35	4.81285	3.92923e-06	3.69238e-05
GO:0016358	dendrite development	15	46	4.22532	4.06173e-06	3.80171e-05
GO:0051865	protein autoubiquitination	15	46	4.22532	4.06173e-06	3.80171e-05
GO:0001953	negative regulation of cell-matrix adhesion	8	13	7.97395	4.51233e-06	4.19015e-05
GO:0007175	negative regulation of epidermal growth factor-activated receptor activity	8	13	7.97395	4.51233e-06	4.19015e-05
GO:0031396	regulation of protein ubiquitination	8	13	7.97395	4.51233e-06	4.19015e-05
GO:0055013	cardiac muscle cell development	8	13	7.97395	4.51233e-06	4.19015e-05
GO:0001503	ossification	21	84	3.23942	4.55718e-06	4.22346e-05
GO:0030279	negative regulation of ossification	10	21	6.17032	4.71466e-06	4.35228e-05
GO:0030511	positive regulation of transforming growth factor beta receptor signaling pathway	10	21	6.17032	4.71466e-06	4.35228e-05
GO:0033574	response to testosterone stimulus	14	41	4.42457	4.9418e-06	4.55303e-05
GO:0007512	adult heart development	9	17	6.85994	5.27242e-06	4.81993e-05
GO:0060047	heart contraction	9	17	6.85994	5.27242e-06	4.81993e-05
GO:0060056	mammary gland involution	9	17	6.85994	5.27242e-06	4.81993e-05
GO:0051897	positive regulation of protein kinase B signaling cascade	18	65	3.58828	5.27243e-06	4.81993e-05
GO:0070374	positive regulation of ERK1 and ERK2 cascade	25	113	2.86674	5.40124e-06	4.92811e-05
GO:0001661	conditioned taste aversion	6	7	11.1066	5.50215e-06	4.94354e-05
GO:0001710	mesodermal cell fate commitment	6	7	11.1066	5.50215e-06	4.94354e-05
GO:0002035	brain renin-angiotensin system	6	7	11.1066	5.50215e-06	4.94354e-05
GO:0010107	potassium ion import	6	7	11.1066	5.50215e-06	4.94354e-05
GO:0010659	cardiac muscle cell apoptotic process	6	7	11.1066	5.50215e-06	4.94354e-05
GO:0010891	negative regulation of sequestering of triglyceride	6	7	11.1066	5.50215e-06	4.94354e-05
GO:0014846	esophagus smooth muscle contraction	6	7	11.1066	5.50215e-06	4.94354e-05
GO:0070613	regulation of protein processing	6	7	11.1066	5.50215e-06	4.94354e-05
GO:0050852	T cell receptor signaling pathway	27	128	2.73326	5.60264e-06	5.02424e-05
GO:0043154	negative regulation of cysteine-type endopeptidase activity involved in apoptotic process	22	92	3.09857	5.75995e-06	5.15548e-05
GO:0009880	embryonic pattern specification	12	31	5.01587	6.14206e-06	5.47667e-05
GO:0030316	osteoclast differentiation	12	31	5.01587	6.14206e-06	5.47667e-05
GO:0030278	regulation of ossification	7	10	9.07036	6.31306e-06	5.57634e-05
GO:0045682	regulation of epidermis development	7	10	9.07036	6.31306e-06	5.57634e-05
GO:0046619	optic placode formation involved in camera-type eye formation	7	10	9.07036	6.31306e-06	5.57634e-05
GO:0048935	peripheral nervous system neuron development	7	10	9.07036	6.31306e-06	5.57634e-05
GO:0051988	regulation of attachment of spindle microtubules to kinetochore	7	10	9.07036	6.31306e-06	5.57634e-05
GO:0006338	chromatin remodeling	21	86	3.16408	6.89037e-06	6.07488e-05
GO:0050873	brown fat cell differentiation	15	48	4.04927	7.48381e-06	6.58575e-05
GO:0045648	positive regulation of erythrocyte differentiation	10	22	5.88985	8.04305e-06	7.06468e-05
GO:0006334	nucleosome assembly	34	184	2.39435	8.18431e-06	7.15146e-05
GO:0034453	microtubule anchoring	13	37	4.55269	8.18742e-06	7.15146e-05
GO:0040014	regulation of multicellular organism growth	13	37	4.55269	8.18742e-06	7.15146e-05
GO:0007626	locomotory behavior	23	101	2.95075	8.32267e-06	7.25613e-05
GO:0001824	blastocyst development	11	27	5.27905	9.26367e-06	8.04675e-05
GO:0016079	synaptic vesicle exocytosis	11	27	5.27905	9.26367e-06	8.04675e-05
GO:0007628	adult walking behavior	14	43	4.21877	9.48531e-06	8.20898e-05
GO:0045727	positive regulation of translation	14	43	4.21877	9.48531e-06	8.20898e-05
GO:0001675	acrosome assembly	8	14	7.40438	9.81141e-06	8.35921e-05
GO:0007098	centrosome cycle	8	14	7.40438	9.81141e-06	8.35921e-05
GO:0022010	central nervous system myelination	8	14	7.40438	9.81141e-06	8.35921e-05
GO:0045022	early endosome to late endosome transport	8	14	7.40438	9.81141e-06	8.35921e-05
GO:0048066	developmental pigmentation	8	14	7.40438	9.81141e-06	8.35921e-05
GO:0002027	regulation of heart rate	9	18	6.47883	9.8187e-06	8.35921e-05
GO:0008625	induction of apoptosis via death domain receptors	9	18	6.47883	9.8187e-06	8.35921e-05
GO:0017015	regulation of transforming growth factor beta receptor signaling pathway	9	18	6.47883	9.8187e-06	8.35921e-05
GO:0048511	rhythmic process	9	18	6.47883	9.8187e-06	8.35921e-05
GO:0000087	M phase of mitotic cell cycle	23	102	2.92183	9.96558e-06	8.46894e-05
GO:0060548	negative regulation of cell death	15	49	3.96663	1.00168e-05	8.4971e-05
GO:0006425	glutaminyl-tRNA aminoacylation	5	5	12.9577	1.09202e-05	9.00392e-05
GO:0009229	thiamine diphosphate biosynthetic process	5	5	12.9577	1.09202e-05	9.00392e-05
GO:0014053	negative regulation of gamma-aminobutyric acid secretion	5	5	12.9577	1.09202e-05	9.00392e-05
GO:0018243	protein O-linked glycosylation via threonine	5	5	12.9577	1.09202e-05	9.00392e-05
GO:0021615	glossopharyngeal nerve morphogenesis	5	5	12.9577	1.09202e-05	9.00392e-05
GO:0021870	Cajal-Retzius cell differentiation	5	5	12.9577	1.09202e-05	9.00392e-05
GO:0032514	positive regulation of protein phosphatase type 2B activity	5	5	12.9577	1.09202e-05	9.00392e-05
GO:0042265	peptidyl-asparagine hydroxylation	5	5	12.9577	1.09202e-05	9.00392e-05
GO:0048170	positive regulation of long-term neuronal synaptic plasticity	5	5	12.9577	1.09202e-05	9.00392e-05
GO:0055108	Golgi to transport vesicle transport	5	5	12.9577	1.09202e-05	9.00392e-05
GO:0060371	regulation of atrial cardiomyocyte membrane depolarization	5	5	12.9577	1.09202e-05	9.00392e-05
GO:0060431	primary lung bud formation	5	5	12.9577	1.09202e-05	9.00392e-05
GO:0060744	mammary gland branching involved in thelarche	5	5	12.9577	1.09202e-05	9.00392e-05
GO:0070213	protein auto-ADP-ribosylation	5	5	12.9577	1.09202e-05	9.00392e-05
GO:0071557	histone H3-K27 demethylation	5	5	12.9577	1.09202e-05	9.00392e-05
GO:0072095	regulation of branch elongation involved in ureteric bud branching	5	5	12.9577	1.09202e-05	9.00392e-05
GO:0006687	glycosphingolipid metabolic process	13	38	4.43288	1.15651e-05	9.50239e-05
GO:0070936	protein K48-linked ubiquitination	13	38	4.43288	1.15651e-05	9.50239e-05
GO:0016525	negative regulation of angiogenesis	20	82	3.16041	1.23004e-05	0.000100889
GO:0007281	germ cell development	16	56	3.70219	1.28898e-05	0.00010554
GO:0021983	pituitary gland development	15	50	3.8873	1.32901e-05	0.000108628
GO:0048103	somatic stem cell division	7	11	8.24579	1.61948e-05	0.000131457
GO:0060071	"Wnt receptor signaling pathway, planar cell polarity pathway"	7	11	8.24579	1.61948e-05	0.000131457
GO:0061178	regulation of insulin secretion involved in cellular response to glucose stimulus	7	11	8.24579	1.61948e-05	0.000131457
GO:0070723	response to cholesterol	7	11	8.24579	1.61948e-05	0.000131457
GO:0006101	citrate metabolic process	9	19	6.13784	1.73719e-05	0.000140252
GO:0046320	regulation of fatty acid oxidation	9	19	6.13784	1.73719e-05	0.000140252
GO:0051966	"regulation of synaptic transmission, glutamatergic"	9	19	6.13784	1.73719e-05	0.000140252
GO:0043010	camera-type eye development	14	45	4.03127	1.74299e-05	0.000140252
GO:0007612	learning	15	51	3.81108	1.74868e-05	0.000140252
GO:0030183	B cell differentiation	15	51	3.81108	1.74868e-05	0.000140252
GO:0040018	positive regulation of multicellular organism growth	15	51	3.81108	1.74868e-05	0.000140252
GO:0010976	positive regulation of neuron projection development	19	77	3.19735	1.79153e-05	0.0001432
GO:0045444	fat cell differentiation	19	77	3.19735	1.79153e-05	0.0001432
GO:0007157	heterophilic cell-cell adhesion	12	34	4.57329	1.91769e-05	0.000152508
GO:0055093	response to hyperoxia	12	34	4.57329	1.91769e-05	0.000152508
GO:0071277	cellular response to calcium ion	12	34	4.57329	1.91769e-05	0.000152508
GO:0030033	microvillus assembly	8	15	6.91075	1.95934e-05	0.000155295
GO:0045670	regulation of osteoclast differentiation	8	15	6.91075	1.95934e-05	0.000155295
GO:0000086	G2/M transition of mitotic cell cycle	25	121	2.6772	2.00208e-05	0.000158417
GO:0002064	epithelial cell development	6	8	9.71825	2.05573e-05	0.000159973
GO:0006499	N-terminal protein myristoylation	6	8	9.71825	2.05573e-05	0.000159973
GO:0007044	cell-substrate junction assembly	6	8	9.71825	2.05573e-05	0.000159973
GO:0010883	regulation of lipid storage	6	8	9.71825	2.05573e-05	0.000159973
GO:0015811	L-cystine transport	6	8	9.71825	2.05573e-05	0.000159973
GO:0015871	choline transport	6	8	9.71825	2.05573e-05	0.000159973
GO:0032446	protein modification by small protein conjugation	6	8	9.71825	2.05573e-05	0.000159973
GO:0045820	negative regulation of glycolysis	6	8	9.71825	2.05573e-05	0.000159973
GO:0055117	regulation of cardiac muscle contraction	6	8	9.71825	2.05573e-05	0.000159973
GO:0072075	metanephric mesenchyme development	6	8	9.71825	2.05573e-05	0.000159973
GO:0014911	positive regulation of smooth muscle cell migration	10	24	5.39903	2.11258e-05	0.000163597
GO:0021904	dorsal/ventral neural tube patterning	10	24	5.39903	2.11258e-05	0.000163597
GO:0001937	negative regulation of endothelial cell proliferation	11	29	4.91498	2.12662e-05	0.000163597
GO:0042474	middle ear morphogenesis	11	29	4.91498	2.12662e-05	0.000163597
GO:0048009	insulin-like growth factor receptor signaling pathway	11	29	4.91498	2.12662e-05	0.000163597
GO:0050772	positive regulation of axonogenesis	11	29	4.91498	2.12662e-05	0.000163597
GO:0051899	membrane depolarization	11	29	4.91498	2.12662e-05	0.000163597
GO:0000288	"nuclear-transcribed mRNA catabolic process, deadenylation-dependent decay"	15	52	3.73779	2.28265e-05	0.000175313
GO:0048286	lung alveolus development	14	46	3.94364	2.32784e-05	0.000178493
GO:0030010	establishment of cell polarity	12	35	4.44263	2.71322e-05	0.000207705
GO:0007413	axonal fasciculation	9	20	5.83095	2.94137e-05	0.000223715
GO:0043586	tongue development	9	20	5.83095	2.94137e-05	0.000223715
GO:0050805	negative regulation of synaptic transmission	9	20	5.83095	2.94137e-05	0.000223715
GO:0051491	positive regulation of filopodium assembly	9	20	5.83095	2.94137e-05	0.000223715
GO:0031623	receptor internalization	13	41	4.10853	3.02092e-05	0.000229395
GO:0001938	positive regulation of endothelial cell proliferation	17	66	3.33758	3.02643e-05	0.000229443
GO:0032436	positive regulation of proteasomal ubiquitin-dependent protein catabolic process	14	47	3.85973	3.08038e-05	0.000233158
GO:0050850	positive regulation of calcium-mediated signaling	11	30	4.75114	3.12337e-05	0.000236033
GO:0030308	negative regulation of cell growth	30	161	2.41447	3.17947e-05	0.000239887
GO:0006107	oxaloacetate metabolic process	10	25	5.18306	3.27687e-05	0.000246053
GO:0033554	cellular response to stress	10	25	5.18306	3.27687e-05	0.000246053
GO:0090190	positive regulation of branching involved in ureteric bud morphogenesis	10	25	5.18306	3.27687e-05	0.000246053
GO:0006909	phagocytosis	16	60	3.45538	3.44252e-05	0.000258079
GO:0000089	mitotic metaphase	7	12	7.55864	3.626e-05	0.000266582
GO:0001921	positive regulation of receptor recycling	7	12	7.55864	3.626e-05	0.000266582
GO:0021860	pyramidal neuron development	7	12	7.55864	3.626e-05	0.000266582
GO:0034968	histone lysine methylation	7	12	7.55864	3.626e-05	0.000266582
GO:0042761	very long-chain fatty acid biosynthetic process	7	12	7.55864	3.626e-05	0.000266582
GO:0046889	positive regulation of lipid biosynthetic process	7	12	7.55864	3.626e-05	0.000266582
GO:0051894	positive regulation of focal adhesion assembly	7	12	7.55864	3.626e-05	0.000266582
GO:0085020	protein K6-linked ubiquitination	7	12	7.55864	3.626e-05	0.000266582
GO:0001706	endoderm formation	8	16	6.47883	3.65219e-05	0.000266582
GO:0002526	acute inflammatory response	8	16	6.47883	3.65219e-05	0.000266582
GO:0007520	myoblast fusion	8	16	6.47883	3.65219e-05	0.000266582
GO:0010745	negative regulation of macrophage derived foam cell differentiation	8	16	6.47883	3.65219e-05	0.000266582
GO:0031065	positive regulation of histone deacetylation	8	16	6.47883	3.65219e-05	0.000266582
GO:0032836	glomerular basement membrane development	8	16	6.47883	3.65219e-05	0.000266582
GO:0032964	collagen biosynthetic process	8	16	6.47883	3.65219e-05	0.000266582
GO:0060059	embryonic retina morphogenesis in camera-type eye	8	16	6.47883	3.65219e-05	0.000266582
GO:0060992	response to fungicide	8	16	6.47883	3.65219e-05	0.000266582
GO:0050728	negative regulation of inflammatory response	17	67	3.28777	3.76512e-05	0.000274399
GO:0007368	determination of left/right symmetry	15	54	3.59935	3.80322e-05	0.000276321
GO:0043085	positive regulation of catalytic activity	15	54	3.59935	3.80322e-05	0.000276321
GO:0016070	RNA metabolic process	46	301	1.98024	4.0257e-05	0.000292034
GO:0014068	positive regulation of phosphatidylinositol 3-kinase cascade	14	48	3.77932	4.04061e-05	0.000292665
GO:0001932	regulation of protein phosphorylation	13	42	4.01071	4.06644e-05	0.000293632
GO:0008645	hexose transport	13	42	4.01071	4.06644e-05	0.000293632
GO:0051092	positive regulation of NF-kappaB transcription factor activity	26	134	2.51417	4.33227e-05	0.000312348
GO:0006493	protein O-linked glycosylation	11	31	4.59788	4.50342e-05	0.000323696
GO:0048557	embryonic digestive tract morphogenesis	11	31	4.59788	4.50342e-05	0.000323696
GO:0002244	hemopoietic progenitor cell differentiation	9	21	5.55328	4.7938e-05	0.000343519
GO:0050673	epithelial cell proliferation	9	21	5.55328	4.7938e-05	0.000343519
GO:0006944	cellular membrane fusion	10	26	4.98372	4.95601e-05	0.000354065
GO:0051149	positive regulation of muscle cell differentiation	10	26	4.98372	4.95601e-05	0.000354065
GO:0009314	response to radiation	12	37	4.20249	5.20745e-05	0.000369784
GO:0022008	neurogenesis	12	37	4.20249	5.20745e-05	0.000369784
GO:0030838	positive regulation of actin filament polymerization	12	37	4.20249	5.20745e-05	0.000369784
GO:0050771	negative regulation of axonogenesis	12	37	4.20249	5.20745e-05	0.000369784
GO:0006833	water transport	21	97	2.80527	5.24254e-05	0.000371715
GO:0008542	visual learning	13	43	3.91743	5.41754e-05	0.000382395
GO:0016310	phosphorylation	13	43	3.91743	5.41754e-05	0.000382395
GO:0035329	hippo signaling cascade	13	43	3.91743	5.41754e-05	0.000382395
GO:0050679	positive regulation of epithelial cell proliferation	17	69	3.19247	5.74229e-05	0.000400047
GO:0051607	defense response to virus	17	69	3.19247	5.74229e-05	0.000400047
GO:0010738	regulation of protein kinase A signaling cascade	6	9	8.63844	5.76109e-05	0.000400047
GO:0018106	peptidyl-histidine phosphorylation	6	9	8.63844	5.76109e-05	0.000400047
GO:0018342	protein prenylation	6	9	8.63844	5.76109e-05	0.000400047
GO:0031401	positive regulation of protein modification process	6	9	8.63844	5.76109e-05	0.000400047
GO:0031571	mitotic cell cycle G1/S transition DNA damage checkpoint	6	9	8.63844	5.76109e-05	0.000400047
GO:0032811	negative regulation of epinephrine secretion	6	9	8.63844	5.76109e-05	0.000400047
GO:0035860	glial cell-derived neurotrophic factor receptor signaling pathway	6	9	8.63844	5.76109e-05	0.000400047
GO:0043584	nose development	6	9	8.63844	5.76109e-05	0.000400047
GO:0090136	epithelial cell-cell adhesion	6	9	8.63844	5.76109e-05	0.000400047
GO:0003289	atrial septum primum morphogenesis	5	6	10.7981	6.13133e-05	0.000415342
GO:0031053	primary miRNA processing	5	6	10.7981	6.13133e-05	0.000415342
GO:0031098	stress-activated protein kinase signaling cascade	5	6	10.7981	6.13133e-05	0.000415342
GO:0032927	positive regulation of activin receptor signaling pathway	5	6	10.7981	6.13133e-05	0.000415342
GO:0034626	"fatty acid elongation, polyunsaturated fatty acid"	5	6	10.7981	6.13133e-05	0.000415342
GO:0042094	interleukin-2 biosynthetic process	5	6	10.7981	6.13133e-05	0.000415342
GO:0044091	membrane biogenesis	5	6	10.7981	6.13133e-05	0.000415342
GO:0050847	progesterone receptor signaling pathway	5	6	10.7981	6.13133e-05	0.000415342
GO:0051057	positive regulation of small GTPase mediated signal transduction	5	6	10.7981	6.13133e-05	0.000415342
GO:0051450	myoblast proliferation	5	6	10.7981	6.13133e-05	0.000415342
GO:0051489	regulation of filopodium assembly	5	6	10.7981	6.13133e-05	0.000415342
GO:0051563	smooth endoplasmic reticulum calcium ion homeostasis	5	6	10.7981	6.13133e-05	0.000415342
GO:0051610	serotonin uptake	5	6	10.7981	6.13133e-05	0.000415342
GO:0061045	negative regulation of wound healing	5	6	10.7981	6.13133e-05	0.000415342
GO:0070932	histone H3 deacetylation	5	6	10.7981	6.13133e-05	0.000415342
GO:0072277	metanephric glomerular capillary formation	5	6	10.7981	6.13133e-05	0.000415342
GO:2000347	positive regulation of hepatocyte proliferation	5	6	10.7981	6.13133e-05	0.000415342
GO:0001958	endochondral ossification	11	32	4.4542	6.38381e-05	0.000431205
GO:0060441	epithelial tube branching involved in lung morphogenesis	11	32	4.4542	6.38381e-05	0.000431205
GO:0030520	intracellular estrogen receptor signaling pathway	8	17	6.09772	6.42992e-05	0.000433077
GO:0045725	positive regulation of glycogen biosynthetic process	8	17	6.09772	6.42992e-05	0.000433077
GO:0048661	positive regulation of smooth muscle cell proliferation	16	63	3.29083	6.75236e-05	0.000454144
GO:0007416	synapse assembly	14	50	3.62815	6.78342e-05	0.000454287
GO:0007422	peripheral nervous system development	14	50	3.62815	6.78342e-05	0.000454287
GO:0008015	blood circulation	14	50	3.62815	6.78342e-05	0.000454287
GO:0001649	osteoblast differentiation	18	77	3.02906	7.07675e-05	0.000471942
GO:0006370	mRNA capping	12	38	4.09189	7.07712e-05	0.000471942
GO:0008016	regulation of heart contraction	12	38	4.09189	7.07712e-05	0.000471942
GO:0006412	translation	24	661	0.470475	7.2925e-05	0.000485361
GO:0009268	response to pH	10	27	4.79913	7.32639e-05	0.000485361
GO:0002573	myeloid leukocyte differentiation	7	13	6.9772	7.3299e-05	0.000485361
GO:0033014	tetrapyrrole biosynthetic process	7	13	6.9772	7.3299e-05	0.000485361
GO:0048643	positive regulation of skeletal muscle tissue development	7	13	6.9772	7.3299e-05	0.000485361
GO:0021510	spinal cord development	9	22	5.30086	7.55575e-05	0.000498913
GO:0071777	positive regulation of cell cycle cytokinesis	9	22	5.30086	7.55575e-05	0.000498913
GO:0006979	response to oxidative stress	28	152	2.38694	7.58719e-05	0.000500287
GO:0071260	cellular response to mechanical stimulus	16	64	3.23942	8.36144e-05	0.000550568
GO:0007611	learning or memory	14	51	3.55701	8.68846e-05	0.000571303
GO:0007162	negative regulation of cell adhesion	11	33	4.31922	8.90838e-05	0.000584946
GO:0006839	mitochondrial transport	10	28	4.62774	0.000106082	0.000693658
GO:0042327	positive regulation of phosphorylation	10	28	4.62774	0.000106082	0.000693658
GO:0042640	anagen	10	28	4.62774	0.000106082	0.000693658
GO:0001954	positive regulation of cell-matrix adhesion	8	18	5.75896	0.000107884	0.000697687
GO:0014065	phosphatidylinositol 3-kinase cascade	8	18	5.75896	0.000107884	0.000697687
GO:0019395	fatty acid oxidation	8	18	5.75896	0.000107884	0.000697687
GO:0030889	negative regulation of B cell proliferation	8	18	5.75896	0.000107884	0.000697687
GO:0042310	vasoconstriction	8	18	5.75896	0.000107884	0.000697687
GO:0043488	regulation of mRNA stability	8	18	5.75896	0.000107884	0.000697687
GO:0048566	embryonic digestive tract development	8	18	5.75896	0.000107884	0.000697687
GO:0071397	cellular response to cholesterol	8	18	5.75896	0.000107884	0.000697687
GO:0007156	homophilic cell adhesion	43	285	1.95502	0.000109544	0.000707451
GO:0007266	Rho protein signal transduction	14	52	3.4886	0.000110485	0.000712552
GO:0006836	neurotransmitter transport	9	23	5.07039	0.000115617	0.000742602
GO:0031032	actomyosin structure organization	9	23	5.07039	0.000115617	0.000742602
GO:0031290	retinal ganglion cell axon guidance	9	23	5.07039	0.000115617	0.000742602
GO:0006919	activation of cysteine-type endopeptidase activity involved in apoptotic process	21	102	2.66775	0.000117205	0.000750751
GO:0031175	neuron projection development	21	102	2.66775	0.000117205	0.000750751
GO:0045216	cell-cell junction organization	15	59	3.29432	0.000121286	0.000775834
GO:0032570	response to progesterone stimulus	12	40	3.8873	0.000126286	0.000804541
GO:0035115	embryonic forelimb morphogenesis	12	40	3.8873	0.000126286	0.000804541
GO:0043280	positive regulation of cysteine-type endopeptidase activity involved in apoptotic process	12	40	3.8873	0.000126286	0.000804541
GO:0033598	mammary gland epithelial cell proliferation	6	10	7.7746	0.000134558	0.000852621
GO:0045762	positive regulation of adenylate cyclase activity	6	10	7.7746	0.000134558	0.000852621
GO:0051444	negative regulation of ubiquitin-protein ligase activity	6	10	7.7746	0.000134558	0.000852621
GO:0060068	vagina development	6	10	7.7746	0.000134558	0.000852621
GO:0001542	ovulation from ovarian follicle	7	14	6.47883	0.000136787	0.000852969
GO:0007252	I-kappaB phosphorylation	7	14	6.47883	0.000136787	0.000852969
GO:0008053	mitochondrial fusion	7	14	6.47883	0.000136787	0.000852969
GO:0030534	adult behavior	7	14	6.47883	0.000136787	0.000852969
GO:0032025	response to cobalt ion	7	14	6.47883	0.000136787	0.000852969
GO:0045332	phospholipid translocation	7	14	6.47883	0.000136787	0.000852969
GO:0045778	positive regulation of ossification	7	14	6.47883	0.000136787	0.000852969
GO:0048738	cardiac muscle tissue development	7	14	6.47883	0.000136787	0.000852969
GO:0050773	regulation of dendrite development	7	14	6.47883	0.000136787	0.000852969
GO:0055088	lipid homeostasis	7	14	6.47883	0.000136787	0.000852969
GO:0061098	positive regulation of protein tyrosine kinase activity	7	14	6.47883	0.000136787	0.000852969
GO:2000463	positive regulation of excitatory postsynaptic membrane potential	7	14	6.47883	0.000136787	0.000852969
GO:0030521	androgen receptor signaling pathway	14	53	3.42278	0.000139531	0.000853929
GO:0019882	antigen processing and presentation	1	171	0.0757758	0.000141159	0.000853929
GO:0000271	polysaccharide biosynthetic process	4	4	12.9577	0.000141656	0.000853929
GO:0002071	glandular epithelial cell maturation	4	4	12.9577	0.000141656	0.000853929
GO:0003218	cardiac left ventricle formation	4	4	12.9577	0.000141656	0.000853929
GO:0003290	atrial septum secundum morphogenesis	4	4	12.9577	0.000141656	0.000853929
GO:0006235	dTTP biosynthetic process	4	4	12.9577	0.000141656	0.000853929
GO:0010882	regulation of cardiac muscle contraction by calcium ion signaling	4	4	12.9577	0.000141656	0.000853929
GO:0018242	protein O-linked glycosylation via serine	4	4	12.9577	0.000141656	0.000853929
GO:0034148	negative regulation of toll-like receptor 5 signaling pathway	4	4	12.9577	0.000141656	0.000853929
GO:0035790	platelet-derived growth factor receptor-alpha signaling pathway	4	4	12.9577	0.000141656	0.000853929
GO:0042488	positive regulation of odontogenesis of dentin-containing tooth	4	4	12.9577	0.000141656	0.000853929
GO:0044351	macropinocytosis	4	4	12.9577	0.000141656	0.000853929
GO:0045103	intermediate filament-based process	4	4	12.9577	0.000141656	0.000853929
GO:0045875	negative regulation of sister chromatid cohesion	4	4	12.9577	0.000141656	0.000853929
GO:0048340	paraxial mesoderm morphogenesis	4	4	12.9577	0.000141656	0.000853929
GO:0048880	sensory system development	4	4	12.9577	0.000141656	0.000853929
GO:0051128	regulation of cellular component organization	4	4	12.9577	0.000141656	0.000853929
GO:0055098	response to low-density lipoprotein particle stimulus	4	4	12.9577	0.000141656	0.000853929
GO:0060464	lung lobe formation	4	4	12.9577	0.000141656	0.000853929
GO:0061017	hepatoblast differentiation	4	4	12.9577	0.000141656	0.000853929
GO:0061338	atrioventricular node impulse conduction delay	4	4	12.9577	0.000141656	0.000853929
GO:0070429	negative regulation of nucleotide-binding oligomerization domain containing 1 signaling pathway	4	4	12.9577	0.000141656	0.000853929
GO:0070433	negative regulation of nucleotide-binding oligomerization domain containing 2 signaling pathway	4	4	12.9577	0.000141656	0.000853929
GO:0072148	epithelial cell fate commitment	4	4	12.9577	0.000141656	0.000853929
GO:0072307	regulation of metanephric nephron tubule epithelial cell differentiation	4	4	12.9577	0.000141656	0.000853929
GO:0045665	negative regulation of neuron differentiation	18	81	2.87948	0.00014682	0.000883924
GO:0046330	positive regulation of JNK cascade	15	60	3.23942	0.000150239	0.000903356
GO:0042771	"DNA damage response, signal transduction by p53 class mediator resulting in induction of apoptosis"	10	29	4.46816	0.000150722	0.000903947
GO:0060045	positive regulation of cardiac muscle cell proliferation	10	29	4.46816	0.000150722	0.000903947
GO:0016485	protein processing	17	74	2.97676	0.00015249	0.000913387
GO:0001892	embryonic placenta development	13	47	3.58403	0.000155577	0.000929512
GO:0071456	cellular response to hypoxia	13	47	3.58403	0.000155577	0.000929512
GO:0050900	leukocyte migration	22	112	2.54526	0.000164135	0.0009794
GO:0035019	somatic stem cell maintenance	12	41	3.79249	0.000166042	0.000988179
GO:0007569	cell aging	11	35	4.07241	0.000166236	0.000988179
GO:0051412	response to corticosterone stimulus	11	35	4.07241	0.000166236	0.000988179
GO:0006816	calcium ion transport	23	120	2.48355	0.000166546	0.000988774
GO:0006012	galactose metabolic process	9	24	4.85912	0.000172312	0.00101788
GO:0016573	histone acetylation	9	24	4.85912	0.000172312	0.00101788
GO:0050872	white fat cell differentiation	9	24	4.85912	0.000172312	0.00101788
GO:0071157	negative regulation of cell cycle arrest	9	24	4.85912	0.000172312	0.00101788
GO:0006072	glycerol-3-phosphate metabolic process	8	19	5.45586	0.00017371	0.00101974
GO:0010942	positive regulation of cell death	8	19	5.45586	0.00017371	0.00101974
GO:0035265	organ growth	8	19	5.45586	0.00017371	0.00101974
GO:0043087	regulation of GTPase activity	8	19	5.45586	0.00017371	0.00101974
GO:0071385	cellular response to glucocorticoid stimulus	8	19	5.45586	0.00017371	0.00101974
GO:0051216	cartilage development	17	75	2.93707	0.00018311	0.00107357
GO:0015758	glucose transport	16	68	3.04886	0.000187179	0.00109607
GO:0001547	antral ovarian follicle growth	5	7	9.25547	0.000200841	0.00115312
GO:0001957	intramembranous ossification	5	7	9.25547	0.000200841	0.00115312
GO:0006949	syncytium formation	5	7	9.25547	0.000200841	0.00115312
GO:0010447	response to acidity	5	7	9.25547	0.000200841	0.00115312
GO:0014048	regulation of glutamate secretion	5	7	9.25547	0.000200841	0.00115312
GO:0030857	negative regulation of epithelial cell differentiation	5	7	9.25547	0.000200841	0.00115312
GO:0042063	gliogenesis	5	7	9.25547	0.000200841	0.00115312
GO:0048012	hepatocyte growth factor receptor signaling pathway	5	7	9.25547	0.000200841	0.00115312
GO:0060055	angiogenesis involved in wound healing	5	7	9.25547	0.000200841	0.00115312
GO:0060075	regulation of resting membrane potential	5	7	9.25547	0.000200841	0.00115312
GO:0060318	definitive erythrocyte differentiation	5	7	9.25547	0.000200841	0.00115312
GO:0060674	placenta blood vessel development	5	7	9.25547	0.000200841	0.00115312
GO:0060750	epithelial cell proliferation involved in mammary gland duct elongation	5	7	9.25547	0.000200841	0.00115312
GO:0070507	regulation of microtubule cytoskeleton organization	5	7	9.25547	0.000200841	0.00115312
GO:0070544	histone H3-K36 demethylation	5	7	9.25547	0.000200841	0.00115312
GO:2000059	negative regulation of protein ubiquitination involved in ubiquitin-dependent protein catabolic process	5	7	9.25547	0.000200841	0.00115312
GO:0010288	response to lead ion	10	30	4.31922	0.000210466	0.00120398
GO:0050770	regulation of axonogenesis	10	30	4.31922	0.000210466	0.00120398
GO:0060326	cell chemotaxis	10	30	4.31922	0.000210466	0.00120398
GO:0032321	positive regulation of Rho GTPase activity	12	42	3.70219	0.000216194	0.00123524
GO:0046676	negative regulation of insulin secretion	11	36	3.95929	0.000222729	0.00127104
GO:0031334	positive regulation of protein complex assembly	7	15	6.04691	0.000239331	0.00136248
GO:0042592	homeostatic process	7	15	6.04691	0.000239331	0.00136248
GO:0010629	negative regulation of gene expression	18	84	2.77664	0.000244674	0.00139121
GO:0042326	negative regulation of phosphorylation	8	20	5.18306	0.000269908	0.00153284
GO:0006959	humoral immune response	14	56	3.23942	0.000270447	0.00153406
GO:0007095	mitotic cell cycle G2/M transition DNA damage checkpoint	6	11	7.06782	0.000276593	0.00155615
GO:0045109	intermediate filament organization	6	11	7.06782	0.000276593	0.00155615
GO:0048843	negative regulation of axon extension involved in axon guidance	6	11	7.06782	0.000276593	0.00155615
GO:0060314	regulation of ryanodine-sensitive calcium-release channel activity	6	11	7.06782	0.000276593	0.00155615
GO:0070306	lens fiber cell differentiation	6	11	7.06782	0.000276593	0.00155615
GO:0097150	neuronal stem cell maintenance	6	11	7.06782	0.000276593	0.00155615
GO:0007202	activation of phospholipase C activity	15	63	3.08516	0.000276656	0.00155615
GO:0000236	mitotic prometaphase	18	85	2.74398	0.000288211	0.00161921
GO:0071310	cellular response to organic substance	10	31	4.17989	0.000289243	0.00162307
GO:0001836	release of cytochrome c from mitochondria	11	37	3.85228	0.00029493	0.00164323
GO:0006885	regulation of pH	11	37	3.85228	0.00029493	0.00164323
GO:0007259	JAK-STAT cascade	11	37	3.85228	0.00029493	0.00164323
GO:0030148	sphingolipid biosynthetic process	11	37	3.85228	0.00029493	0.00164323
GO:0031572	G2/M transition DNA damage checkpoint	11	37	3.85228	0.00029493	0.00164323
GO:0045860	positive regulation of protein kinase activity	11	37	3.85228	0.00029493	0.00164323
GO:0001942	hair follicle development	13	50	3.36899	0.000315358	0.00175497
GO:0006865	amino acid transport	12	44	3.53391	0.000356699	0.00197929
GO:0006750	glutathione biosynthetic process	9	26	4.48534	0.000357348	0.00197929
GO:0019827	stem cell maintenance	9	26	4.48534	0.000357348	0.00197929
GO:0043029	T cell homeostasis	9	26	4.48534	0.000357348	0.00197929
GO:0007565	female pregnancy	19	94	2.6191	0.000358055	0.00198087
GO:0016044	cellular membrane organization	20	102	2.54072	0.000369546	0.00204205
GO:0031016	pancreas development	11	38	3.7509	0.000386253	0.00212937
GO:0048813	dendrite morphogenesis	11	38	3.7509	0.000386253	0.00212937
GO:0006996	organelle organization	7	16	5.66898	0.000397071	0.00217373
GO:0014067	negative regulation of phosphatidylinositol 3-kinase cascade	7	16	5.66898	0.000397071	0.00217373
GO:0030856	regulation of epithelial cell differentiation	7	16	5.66898	0.000397071	0.00217373
GO:0032922	circadian regulation of gene expression	7	16	5.66898	0.000397071	0.00217373
GO:0048568	embryonic organ development	7	16	5.66898	0.000397071	0.00217373
GO:0051223	regulation of protein transport	7	16	5.66898	0.000397071	0.00217373
GO:0008584	male gonad development	22	119	2.39553	0.00042384	0.00231758
GO:0001558	regulation of cell growth	21	111	2.45145	0.000428006	0.00233765
GO:0019221	cytokine-mediated signaling pathway	44	313	1.82152	0.000438267	0.00239092
GO:0045786	negative regulation of cell cycle	12	45	3.45538	0.000452433	0.00246534
GO:0006383	transcription from RNA polymerase III promoter	13	52	3.23942	0.000487865	0.00265534
GO:0001709	cell fate determination	9	27	4.31922	0.00049939	0.00268814
GO:0016571	histone methylation	9	27	4.31922	0.00049939	0.00268814
GO:0016998	cell wall macromolecule catabolic process	9	27	4.31922	0.00049939	0.00268814
GO:0033189	response to vitamin A	9	27	4.31922	0.00049939	0.00268814
GO:0002331	pre-B cell allelic exclusion	5	8	8.09854	0.000501314	0.00268814
GO:0006491	N-glycan processing	5	8	8.09854	0.000501314	0.00268814
GO:0007097	nuclear migration	5	8	8.09854	0.000501314	0.00268814
GO:0008616	queuosine biosynthetic process	5	8	8.09854	0.000501314	0.00268814
GO:0023014	signal transduction by phosphorylation	5	8	8.09854	0.000501314	0.00268814
GO:0032000	positive regulation of fatty acid beta-oxidation	5	8	8.09854	0.000501314	0.00268814
GO:0060026	convergent extension	5	8	8.09854	0.000501314	0.00268814
GO:2000036	regulation of stem cell maintenance	5	8	8.09854	0.000501314	0.00268814
GO:2001022	positive regulation of response to DNA damage stimulus	5	8	8.09854	0.000501314	0.00268814
GO:0009062	fatty acid catabolic process	6	12	6.47883	0.000516926	0.00274683
GO:0010510	regulation of acetyl-CoA biosynthetic process from pyruvate	6	12	6.47883	0.000516926	0.00274683
GO:0042473	outer ear morphogenesis	6	12	6.47883	0.000516926	0.00274683
GO:0042698	ovulation cycle	6	12	6.47883	0.000516926	0.00274683
GO:0050820	positive regulation of coagulation	6	12	6.47883	0.000516926	0.00274683
GO:0060322	head development	6	12	6.47883	0.000516926	0.00274683
GO:0061298	retina vasculature development in camera-type eye	6	12	6.47883	0.000516926	0.00274683
GO:2000310	regulation of N-methyl-D-aspartate selective glutamate receptor activity	6	12	6.47883	0.000516926	0.00274683
GO:0043552	positive regulation of phosphatidylinositol 3-kinase activity	10	33	3.92656	0.000523272	0.00277428
GO:0050999	regulation of nitric-oxide synthase activity	10	33	3.92656	0.000523272	0.00277428
GO:0043966	histone H3 acetylation	12	46	3.38026	0.000569386	0.00301538
GO:0006469	negative regulation of protein kinase activity	15	67	2.90097	0.000583944	0.003089
GO:0001967	suckling behavior	8	22	4.71188	0.000595618	0.00312765
GO:0006809	nitric oxide biosynthetic process	8	22	4.71188	0.000595618	0.00312765
GO:0021955	central nervous system neuron axonogenesis	8	22	4.71188	0.000595618	0.00312765
GO:0031000	response to caffeine	8	22	4.71188	0.000595618	0.00312765
GO:0048709	oligodendrocyte differentiation	8	22	4.71188	0.000595618	0.00312765
GO:0050435	beta-amyloid metabolic process	8	22	4.71188	0.000595618	0.00312765
GO:0002576	platelet degranulation	17	82	2.68634	0.000595901	0.00312765
GO:0002063	chondrocyte development	7	17	5.33551	0.000630011	0.00327745
GO:0010524	positive regulation of calcium ion transport into cytosol	7	17	5.33551	0.000630011	0.00327745
GO:0045086	positive regulation of interleukin-2 biosynthetic process	7	17	5.33551	0.000630011	0.00327745
GO:0048260	positive regulation of receptor-mediated endocytosis	7	17	5.33551	0.000630011	0.00327745
GO:0060402	calcium ion transport into cytosol	7	17	5.33551	0.000630011	0.00327745
GO:0071158	positive regulation of cell cycle arrest	7	17	5.33551	0.000630011	0.00327745
GO:0071372	cellular response to follicle-stimulating hormone stimulus	7	17	5.33551	0.000630011	0.00327745
GO:0071902	positive regulation of protein serine/threonine kinase activity	7	17	5.33551	0.000630011	0.00327745
GO:0006869	lipid transport	19	98	2.5122	0.000639554	0.00331976
GO:0043588	skin development	19	98	2.5122	0.000639554	0.00331976
GO:0051209	release of sequestered calcium ion into cytosol	11	40	3.56336	0.000642651	0.00332849
GO:0071560	cellular response to transforming growth factor beta stimulus	11	40	3.56336	0.000642651	0.00332849
GO:0006665	sphingolipid metabolic process	16	75	2.7643	0.000650099	0.00335364
GO:0001757	somite specification	4	5	10.3661	0.000664601	0.00335364
GO:0002070	epithelial cell maturation	4	5	10.3661	0.000664601	0.00335364
GO:0003219	cardiac right ventricle formation	4	5	10.3661	0.000664601	0.00335364
GO:0006930	"substrate-dependent cell migration, cell extension"	4	5	10.3661	0.000664601	0.00335364
GO:0009082	branched chain family amino acid biosynthetic process	4	5	10.3661	0.000664601	0.00335364
GO:0015825	L-serine transport	4	5	10.3661	0.000664601	0.00335364
GO:0017145	stem cell division	4	5	10.3661	0.000664601	0.00335364
GO:0021903	rostrocaudal neural tube patterning	4	5	10.3661	0.000664601	0.00335364
GO:0030029	actin filament-based process	4	5	10.3661	0.000664601	0.00335364
GO:0032411	positive regulation of transporter activity	4	5	10.3661	0.000664601	0.00335364
GO:0032801	receptor catabolic process	4	5	10.3661	0.000664601	0.00335364
GO:0035308	negative regulation of protein dephosphorylation	4	5	10.3661	0.000664601	0.00335364
GO:0043951	negative regulation of cAMP-mediated signaling	4	5	10.3661	0.000664601	0.00335364
GO:0045639	positive regulation of myeloid cell differentiation	4	5	10.3661	0.000664601	0.00335364
GO:0048278	vesicle docking	4	5	10.3661	0.000664601	0.00335364
GO:0050920	regulation of chemotaxis	4	5	10.3661	0.000664601	0.00335364
GO:0051891	positive regulation of cardioblast differentiation	4	5	10.3661	0.000664601	0.00335364
GO:0060011	Sertoli cell proliferation	4	5	10.3661	0.000664601	0.00335364
GO:0060290	transdifferentiation	4	5	10.3661	0.000664601	0.00335364
GO:0060596	mammary placode formation	4	5	10.3661	0.000664601	0.00335364
GO:0060763	mammary duct terminal end bud growth	4	5	10.3661	0.000664601	0.00335364
GO:0060947	cardiac vascular smooth muscle cell differentiation	4	5	10.3661	0.000664601	0.00335364
GO:0072108	positive regulation of mesenchymal to epithelial transition involved in metanephros morphogenesis	4	5	10.3661	0.000664601	0.00335364
GO:0001782	B cell homeostasis	9	28	4.16496	0.000685693	0.0034453
GO:0006891	intra-Golgi vesicle-mediated transport	9	28	4.16496	0.000685693	0.0034453
GO:0007346	regulation of mitotic cell cycle	9	28	4.16496	0.000685693	0.0034453
GO:0032332	positive regulation of chondrocyte differentiation	9	28	4.16496	0.000685693	0.0034453
GO:0016197	endosome transport	15	68	2.85831	0.000696236	0.00349082
GO:0060041	retina development in camera-type eye	15	68	2.85831	0.000696236	0.00349082
GO:0006913	nucleocytoplasmic transport	13	54	3.11944	0.000736152	0.00368703
GO:0007205	activation of protein kinase C activity by G-protein coupled receptor protein signaling pathway	16	76	2.72793	0.000765049	0.00382768
GO:0002062	chondrocyte differentiation	11	41	3.47645	0.000817408	0.0040853
GO:0071363	cellular response to growth factor stimulus	18	92	2.53519	0.000835315	0.00417037
GO:0000413	protein peptidyl-prolyl isomerization	8	23	4.50701	0.000851619	0.00423829
GO:0051898	negative regulation of protein kinase B signaling cascade	8	23	4.50701	0.000851619	0.00423829
GO:0051930	regulation of sensory perception of pain	8	23	4.50701	0.000851619	0.00423829
GO:0014823	response to activity	13	55	3.06272	0.000896457	0.0044045
GO:0001736	establishment of planar polarity	6	13	5.98046	0.000897178	0.0044045
GO:0003148	outflow tract septum morphogenesis	6	13	5.98046	0.000897178	0.0044045
GO:0007020	microtubule nucleation	6	13	5.98046	0.000897178	0.0044045
GO:0008088	axon cargo transport	6	13	5.98046	0.000897178	0.0044045
GO:0010694	positive regulation of alkaline phosphatase activity	6	13	5.98046	0.000897178	0.0044045
GO:0010719	negative regulation of epithelial to mesenchymal transition	6	13	5.98046	0.000897178	0.0044045
GO:0021794	thalamus development	6	13	5.98046	0.000897178	0.0044045
GO:0030031	cell projection assembly	6	13	5.98046	0.000897178	0.0044045
GO:0032148	activation of protein kinase B activity	6	13	5.98046	0.000897178	0.0044045
GO:0043122	regulation of I-kappaB kinase/NF-kappaB cascade	6	13	5.98046	0.000897178	0.0044045
GO:0045039	protein import into mitochondrial inner membrane	6	13	5.98046	0.000897178	0.0044045
GO:0048699	generation of neurons	6	13	5.98046	0.000897178	0.0044045
GO:0030539	male genitalia development	9	29	4.02134	0.00092643	0.00453864
GO:0042113	B cell activation	9	29	4.02134	0.00092643	0.00453864
GO:0008544	epidermis development	17	85	2.59153	0.000941184	0.00460613
GO:0008354	germ cell migration	7	18	5.03909	0.000962274	0.00468984
GO:0034394	protein localization at cell surface	7	18	5.03909	0.000962274	0.00468984
GO:0045930	negative regulation of mitotic cell cycle	7	18	5.03909	0.000962274	0.00468984
GO:0060039	pericardium development	7	18	5.03909	0.000962274	0.00468984
GO:0001880	Mullerian duct regression	5	9	7.1987	0.00105594	0.00505222
GO:0003323	type B pancreatic cell development	5	9	7.1987	0.00105594	0.00505222
GO:0006642	triglyceride mobilization	5	9	7.1987	0.00105594	0.00505222
GO:0006685	sphingomyelin catabolic process	5	9	7.1987	0.00105594	0.00505222
GO:0010830	regulation of myotube differentiation	5	9	7.1987	0.00105594	0.00505222
GO:0015909	long-chain fatty acid transport	5	9	7.1987	0.00105594	0.00505222
GO:0016458	gene silencing	5	9	7.1987	0.00105594	0.00505222
GO:0032464	positive regulation of protein homooligomerization	5	9	7.1987	0.00105594	0.00505222
GO:0032924	activin receptor signaling pathway	5	9	7.1987	0.00105594	0.00505222
GO:0033152	immunoglobulin V(D)J recombination	5	9	7.1987	0.00105594	0.00505222
GO:0035413	positive regulation of catenin import into nucleus	5	9	7.1987	0.00105594	0.00505222
GO:0042035	regulation of cytokine biosynthetic process	5	9	7.1987	0.00105594	0.00505222
GO:0048096	chromatin-mediated maintenance of transcription	5	9	7.1987	0.00105594	0.00505222
GO:0048641	regulation of skeletal muscle tissue development	5	9	7.1987	0.00105594	0.00505222
GO:0048645	organ formation	5	9	7.1987	0.00105594	0.00505222
GO:0050869	negative regulation of B cell activation	5	9	7.1987	0.00105594	0.00505222
GO:0060218	hemopoietic stem cell differentiation	5	9	7.1987	0.00105594	0.00505222
GO:2000249	regulation of actin cytoskeleton reorganization	5	9	7.1987	0.00105594	0.00505222
GO:0006921	cellular component disassembly involved in apoptotic process	12	49	3.17331	0.00108696	0.00519533
GO:0006200	ATP catabolic process	18	94	2.48125	0.00110496	0.00527601
GO:0051925	regulation of calcium ion transport via voltage-gated calcium channel activity	10	36	3.59935	0.00116029	0.00553462
GO:0006325	chromatin organization	8	24	4.31922	0.00119127	0.00567089
GO:0007398	ectoderm development	8	24	4.31922	0.00119127	0.00567089
GO:0007616	long-term memory	9	30	3.8873	0.00123327	0.00585898
GO:0010595	positive regulation of endothelial cell migration	9	30	3.8873	0.00123327	0.00585898
GO:0001708	cell fate specification	11	43	3.31475	0.00128918	0.00611226
GO:0033077	T cell differentiation in thymus	11	43	3.31475	0.00128918	0.00611226
GO:0045785	positive regulation of cell adhesion	12	50	3.10984	0.00133062	0.00630238
GO:0006829	zinc ion transport	7	19	4.77388	0.00142227	0.00670947
GO:0010042	response to manganese ion	7	19	4.77388	0.00142227	0.00670947
GO:0021795	cerebral cortex cell migration	7	19	4.77388	0.00142227	0.00670947
GO:0032495	response to muramyl dipeptide	7	19	4.77388	0.00142227	0.00670947
GO:0000266	mitochondrial fission	6	14	5.55328	0.00146747	0.00685402
GO:0006978	"DNA damage response, signal transduction by p53 class mediator resulting in transcription of p21 class mediator"	6	14	5.55328	0.00146747	0.00685402
GO:0022408	negative regulation of cell-cell adhesion	6	14	5.55328	0.00146747	0.00685402
GO:0046887	positive regulation of hormone secretion	6	14	5.55328	0.00146747	0.00685402
GO:0050919	negative chemotaxis	6	14	5.55328	0.00146747	0.00685402
GO:0051290	protein heterotetramerization	6	14	5.55328	0.00146747	0.00685402
GO:0070527	platelet aggregation	6	14	5.55328	0.00146747	0.00685402
GO:0071044	histone mRNA catabolic process	6	14	5.55328	0.00146747	0.00685402
GO:0071108	protein K48-linked deubiquitination	6	14	5.55328	0.00146747	0.00685402
GO:0071345	cellular response to cytokine stimulus	6	14	5.55328	0.00146747	0.00685402
GO:0001656	metanephros development	10	37	3.50207	0.0014808	0.00690942
GO:0006520	cellular amino acid metabolic process	15	73	2.66253	0.00158257	0.00737697
GO:0006611	protein export from nucleus	12	51	3.04886	0.00161896	0.0075266
GO:0010811	positive regulation of cell-substrate adhesion	12	51	3.04886	0.00161896	0.0075266
GO:0060397	JAK-STAT cascade involved in growth hormone signaling pathway	9	31	3.7619	0.00161947	0.0075266
GO:0006103	2-oxoglutarate metabolic process	8	25	4.14645	0.00163384	0.00756356
GO:0008333	endosome to lysosome transport	8	25	4.14645	0.00163384	0.00756356
GO:0031648	protein destabilization	8	25	4.14645	0.00163384	0.00756356
GO:0048565	digestive tract development	8	25	4.14645	0.00163384	0.00756356
GO:0001866	NK T cell proliferation	3	3	12.9577	0.00183705	0.00802551
GO:0001928	regulation of exocyst assembly	3	3	12.9577	0.00183705	0.00802551
GO:0002520	immune system development	3	3	12.9577	0.00183705	0.00802551
GO:0003344	pericardium morphogenesis	3	3	12.9577	0.00183705	0.00802551
GO:0009214	cyclic nucleotide catabolic process	3	3	12.9577	0.00183705	0.00802551
GO:0014916	regulation of lung blood pressure	3	3	12.9577	0.00183705	0.00802551
GO:0015684	ferrous iron transport	3	3	12.9577	0.00183705	0.00802551
GO:0015692	lead ion transport	3	3	12.9577	0.00183705	0.00802551
GO:0021514	ventral spinal cord interneuron differentiation	3	3	12.9577	0.00183705	0.00802551
GO:0021535	cell migration in hindbrain	3	3	12.9577	0.00183705	0.00802551
GO:0021700	developmental maturation	3	3	12.9577	0.00183705	0.00802551
GO:0021773	striatal medium spiny neuron differentiation	3	3	12.9577	0.00183705	0.00802551
GO:0021874	Wnt receptor signaling pathway involved in forebrain neuroblast division	3	3	12.9577	0.00183705	0.00802551
GO:0021997	neural plate axis specification	3	3	12.9577	0.00183705	0.00802551
GO:0030186	melatonin metabolic process	3	3	12.9577	0.00183705	0.00802551
GO:0032507	maintenance of protein location in cell	3	3	12.9577	0.00183705	0.00802551
GO:0032613	interleukin-10 production	3	3	12.9577	0.00183705	0.00802551
GO:0032615	interleukin-12 production	3	3	12.9577	0.00183705	0.00802551
GO:0035574	histone H4-K20 demethylation	3	3	12.9577	0.00183705	0.00802551
GO:0035630	bone mineralization involved in bone maturation	3	3	12.9577	0.00183705	0.00802551
GO:0035912	dorsal aorta morphogenesis	3	3	12.9577	0.00183705	0.00802551
GO:0036060	slit diaphragm assembly	3	3	12.9577	0.00183705	0.00802551
GO:0039003	pronephric field specification	3	3	12.9577	0.00183705	0.00802551
GO:0042483	negative regulation of odontogenesis	3	3	12.9577	0.00183705	0.00802551
GO:0042559	pteridine-containing compound biosynthetic process	3	3	12.9577	0.00183705	0.00802551
GO:0043314	negative regulation of neutrophil degranulation	3	3	12.9577	0.00183705	0.00802551
GO:0045061	thymic T cell selection	3	3	12.9577	0.00183705	0.00802551
GO:0048319	axial mesoderm morphogenesis	3	3	12.9577	0.00183705	0.00802551
GO:0051081	nuclear envelope disassembly	3	3	12.9577	0.00183705	0.00802551
GO:0051171	regulation of nitrogen compound metabolic process	3	3	12.9577	0.00183705	0.00802551
GO:0051915	induction of synaptic plasticity by chemical substance	3	3	12.9577	0.00183705	0.00802551
GO:0051939	gamma-aminobutyric acid import	3	3	12.9577	0.00183705	0.00802551
GO:0060178	regulation of exocyst localization	3	3	12.9577	0.00183705	0.00802551
GO:0061162	establishment of monopolar cell polarity	3	3	12.9577	0.00183705	0.00802551
GO:0061325	cell proliferation involved in outflow tract morphogenesis	3	3	12.9577	0.00183705	0.00802551
GO:0071529	cementum mineralization	3	3	12.9577	0.00183705	0.00802551
GO:0071539	protein localization to centrosome	3	3	12.9577	0.00183705	0.00802551
GO:0072070	loop of Henle development	3	3	12.9577	0.00183705	0.00802551
GO:0072255	metanephric glomerular mesangial cell development	3	3	12.9577	0.00183705	0.00802551
GO:0072264	metanephric glomerular endothelium development	3	3	12.9577	0.00183705	0.00802551
GO:0072305	negative regulation of mesenchymal stem cell apoptotic process involved in metanephric nephron morphogenesis	3	3	12.9577	0.00183705	0.00802551
GO:0090177	establishment of planar polarity involved in neural tube closure	3	3	12.9577	0.00183705	0.00802551
GO:0090245	axis elongation involved in somitogenesis	3	3	12.9577	0.00183705	0.00802551
GO:0097107	postsynaptic density assembly	3	3	12.9577	0.00183705	0.00802551
GO:2000054	negative regulation of Wnt receptor signaling pathway involved in dorsal/ventral axis specification	3	3	12.9577	0.00183705	0.00802551
GO:2000591	positive regulation of metanephric mesenchymal cell migration	3	3	12.9577	0.00183705	0.00802551
GO:2000594	positive regulation of metanephric DCT cell differentiation	3	3	12.9577	0.00183705	0.00802551
GO:2001241	positive regulation of extrinsic apoptotic signaling pathway in absence of ligand	3	3	12.9577	0.00183705	0.00802551
GO:0001955	blood vessel maturation	4	6	8.63844	0.00187118	0.00802551
GO:0002318	myeloid progenitor cell differentiation	4	6	8.63844	0.00187118	0.00802551
GO:0006452	translational frameshifting	4	6	8.63844	0.00187118	0.00802551
GO:0006929	substrate-dependent cell migration	4	6	8.63844	0.00187118	0.00802551
GO:0008064	regulation of actin polymerization or depolymerization	4	6	8.63844	0.00187118	0.00802551
GO:0008090	retrograde axon cargo transport	4	6	8.63844	0.00187118	0.00802551
GO:0014816	satellite cell differentiation	4	6	8.63844	0.00187118	0.00802551
GO:0014894	response to denervation involved in regulation of muscle adaptation	4	6	8.63844	0.00187118	0.00802551
GO:0018095	protein polyglutamylation	4	6	8.63844	0.00187118	0.00802551
GO:0021520	spinal cord motor neuron cell fate specification	4	6	8.63844	0.00187118	0.00802551
GO:0021799	cerebral cortex radially oriented cell migration	4	6	8.63844	0.00187118	0.00802551
GO:0030814	regulation of cAMP metabolic process	4	6	8.63844	0.00187118	0.00802551
GO:0030837	negative regulation of actin filament polymerization	4	6	8.63844	0.00187118	0.00802551
GO:0033092	positive regulation of immature T cell proliferation in thymus	4	6	8.63844	0.00187118	0.00802551
GO:0035065	regulation of histone acetylation	4	6	8.63844	0.00187118	0.00802551
GO:0042415	norepinephrine metabolic process	4	6	8.63844	0.00187118	0.00802551
GO:0042482	positive regulation of odontogenesis	4	6	8.63844	0.00187118	0.00802551
GO:0043271	negative regulation of ion transport	4	6	8.63844	0.00187118	0.00802551
GO:0045901	positive regulation of translational elongation	4	6	8.63844	0.00187118	0.00802551
GO:0045905	positive regulation of translational termination	4	6	8.63844	0.00187118	0.00802551
GO:0046512	sphingosine biosynthetic process	4	6	8.63844	0.00187118	0.00802551
GO:0046881	positive regulation of follicle-stimulating hormone secretion	4	6	8.63844	0.00187118	0.00802551
GO:0048676	axon extension involved in development	4	6	8.63844	0.00187118	0.00802551
GO:0048806	genitalia development	4	6	8.63844	0.00187118	0.00802551
GO:0051782	negative regulation of cell division	4	6	8.63844	0.00187118	0.00802551
GO:0051963	regulation of synapse assembly	4	6	8.63844	0.00187118	0.00802551
GO:0060594	mammary gland specification	4	6	8.63844	0.00187118	0.00802551
GO:0072164	mesonephric tubule development	4	6	8.63844	0.00187118	0.00802551
GO:0072520	seminiferous tubule development	4	6	8.63844	0.00187118	0.00802551
GO:0097119	postsynaptic density protein 95 clustering	4	6	8.63844	0.00187118	0.00802551
GO:2000049	positive regulation of cell-cell adhesion mediated by cadherin	4	6	8.63844	0.00187118	0.00802551
GO:0016339	calcium-dependent cell-cell adhesion	10	38	3.40991	0.00187171	0.00802551
GO:0030513	positive regulation of BMP signaling pathway	10	38	3.40991	0.00187171	0.00802551
GO:0007270	neuron-neuron synaptic transmission	5	10	6.47883	0.00197733	0.00841706
GO:0009750	response to fructose stimulus	5	10	6.47883	0.00197733	0.00841706
GO:0032228	"regulation of synaptic transmission, GABAergic"	5	10	6.47883	0.00197733	0.00841706
GO:0034695	response to prostaglandin E stimulus	5	10	6.47883	0.00197733	0.00841706
GO:0042491	auditory receptor cell differentiation	5	10	6.47883	0.00197733	0.00841706
GO:0043631	RNA polyadenylation	5	10	6.47883	0.00197733	0.00841706
GO:0048702	embryonic neurocranium morphogenesis	5	10	6.47883	0.00197733	0.00841706
GO:0060008	Sertoli cell differentiation	5	10	6.47883	0.00197733	0.00841706
GO:0006513	protein monoubiquitination	7	20	4.53518	0.00204277	0.00864095
GO:0014032	neural crest cell development	7	20	4.53518	0.00204277	0.00864095
GO:0015701	bicarbonate transport	7	20	4.53518	0.00204277	0.00864095
GO:0019255	glucose 1-phosphate metabolic process	7	20	4.53518	0.00204277	0.00864095
GO:0021954	central nervous system neuron development	7	20	4.53518	0.00204277	0.00864095
GO:0042346	positive regulation of NF-kappaB import into nucleus	7	20	4.53518	0.00204277	0.00864095
GO:0043984	histone H4-K16 acetylation	7	20	4.53518	0.00204277	0.00864095
GO:0009950	dorsal/ventral axis specification	9	32	3.64434	0.0020999	0.00884286
GO:0010827	regulation of glucose transport	9	32	3.64434	0.0020999	0.00884286
GO:0035249	"synaptic transmission, glutamatergic"	9	32	3.64434	0.0020999	0.00884286
GO:0051602	response to electrical stimulus	9	32	3.64434	0.0020999	0.00884286
GO:0070534	protein K63-linked ubiquitination	9	32	3.64434	0.0020999	0.00884286
GO:0007059	chromosome segregation	15	75	2.59153	0.00214368	0.00901918
GO:0002042	cell migration involved in sprouting angiogenesis	8	26	3.98697	0.00220118	0.00923631
GO:0045776	negative regulation of blood pressure	8	26	3.98697	0.00220118	0.00923631
GO:0045879	negative regulation of smoothened signaling pathway	8	26	3.98697	0.00220118	0.00923631
GO:0030431	sleep	6	15	5.18306	0.00228623	0.00955065
GO:0042987	amyloid precursor protein catabolic process	6	15	5.18306	0.00228623	0.00955065
GO:0043129	surfactant homeostasis	6	15	5.18306	0.00228623	0.00955065
GO:0043401	steroid hormone mediated signaling pathway	6	15	5.18306	0.00228623	0.00955065
GO:0043666	regulation of phosphoprotein phosphatase activity	6	15	5.18306	0.00228623	0.00955065
GO:0007610	behavior	10	39	3.32248	0.00234449	0.00978533
GO:0030855	epithelial cell differentiation	12	53	2.93381	0.00235552	0.00982267
GO:0006892	post-Golgi vesicle-mediated transport	11	46	3.09857	0.00241189	0.0100399
GO:0046847	filopodium assembly	11	46	3.09857	0.00241189	0.0100399
GO:0040008	regulation of growth	13	61	2.76147	0.00262549	0.0109194
GO:0070588	calcium ion transmembrane transport	9	33	3.53391	0.00269113	0.0111727
GO:0071333	cellular response to glucose stimulus	9	33	3.53391	0.00269113	0.0111727
GO:0006612	protein targeting to membrane	7	21	4.31922	0.00286091	0.0118157
GO:0010001	glial cell differentiation	7	21	4.31922	0.00286091	0.0118157
GO:0046849	bone remodeling	7	21	4.31922	0.00286091	0.0118157
GO:0048168	regulation of neuronal synaptic plasticity	7	21	4.31922	0.00286091	0.0118157
GO:0051968	"positive regulation of synaptic transmission, glutamatergic"	7	21	4.31922	0.00286091	0.0118157
GO:0006368	transcription elongation from RNA polymerase II promoter	26	169	1.99349	0.00286106	0.0118157
GO:0001816	cytokine production	8	27	3.83931	0.00291772	0.0119761
GO:0006090	pyruvate metabolic process	8	27	3.83931	0.00291772	0.0119761
GO:0006777	Mo-molybdopterin cofactor biosynthetic process	8	27	3.83931	0.00291772	0.0119761
GO:0007032	endosome organization	8	27	3.83931	0.00291772	0.0119761
GO:0032320	positive regulation of Ras GTPase activity	8	27	3.83931	0.00291772	0.0119761
GO:0046580	negative regulation of Ras protein signal transduction	8	27	3.83931	0.00291772	0.0119761
GO:0071479	cellular response to ionizing radiation	8	27	3.83931	0.00291772	0.0119761
GO:0007585	respiratory gaseous exchange	11	47	3.03264	0.00293152	0.0120223
GO:0006518	peptide metabolic process	5	11	5.88985	0.00339461	0.0137537
GO:0006622	protein targeting to lysosome	5	11	5.88985	0.00339461	0.0137537
GO:0010812	negative regulation of cell-substrate adhesion	5	11	5.88985	0.00339461	0.0137537
GO:0016574	histone ubiquitination	5	11	5.88985	0.00339461	0.0137537
GO:0032229	"negative regulation of synaptic transmission, GABAergic"	5	11	5.88985	0.00339461	0.0137537
GO:0032926	negative regulation of activin receptor signaling pathway	5	11	5.88985	0.00339461	0.0137537
GO:0035970	peptidyl-threonine dephosphorylation	5	11	5.88985	0.00339461	0.0137537
GO:0048665	neuron fate specification	5	11	5.88985	0.00339461	0.0137537
GO:0048762	mesenchymal cell differentiation	5	11	5.88985	0.00339461	0.0137537
GO:0050921	positive regulation of chemotaxis	5	11	5.88985	0.00339461	0.0137537
GO:0060391	positive regulation of SMAD protein import into nucleus	5	11	5.88985	0.00339461	0.0137537
GO:0060586	multicellular organismal iron ion homeostasis	5	11	5.88985	0.00339461	0.0137537
GO:0060770	negative regulation of epithelial cell proliferation involved in prostate gland development	5	11	5.88985	0.00339461	0.0137537
GO:2000145	regulation of cell motility	5	11	5.88985	0.00339461	0.0137537
GO:0030217	T cell differentiation	9	34	3.42997	0.00341145	0.0137725
GO:0010800	positive regulation of peptidyl-threonine phosphorylation	6	16	4.85912	0.00341973	0.0137725
GO:0019800	peptide cross-linking via chondroitin 4-sulfate glycosaminoglycan	6	16	4.85912	0.00341973	0.0137725
GO:0032793	positive regulation of CREB transcription factor activity	6	16	4.85912	0.00341973	0.0137725
GO:0045747	positive regulation of Notch signaling pathway	6	16	4.85912	0.00341973	0.0137725
GO:0046928	regulation of neurotransmitter secretion	6	16	4.85912	0.00341973	0.0137725
GO:2001244	positive regulation of intrinsic apoptotic signaling pathway	6	16	4.85912	0.00341973	0.0137725
GO:0030501	positive regulation of bone mineralization	10	41	3.16041	0.00358737	0.014423
GO:0045907	positive regulation of vasoconstriction	10	41	3.16041	0.00358737	0.014423
GO:0006352	"transcription initiation, DNA-dependent"	13	63	2.6738	0.0036221	0.0145502
GO:0021549	cerebellum development	8	28	3.70219	0.00381053	0.0152811
GO:0072593	reactive oxygen species metabolic process	8	28	3.70219	0.00381053	0.0152811
GO:0031647	regulation of protein stability	7	22	4.12289	0.00391804	0.0156722
GO:0043116	negative regulation of vascular permeability	7	22	4.12289	0.00391804	0.0156722
GO:0048703	embryonic viscerocranium morphogenesis	7	22	4.12289	0.00391804	0.0156722
GO:0001783	B cell apoptotic process	4	7	7.40438	0.00409829	0.0160656
GO:0001945	lymph vessel development	4	7	7.40438	0.00409829	0.0160656
GO:0006165	nucleoside diphosphate phosphorylation	4	7	7.40438	0.00409829	0.0160656
GO:0006646	phosphatidylethanolamine biosynthetic process	4	7	7.40438	0.00409829	0.0160656
GO:0006824	cobalt ion transport	4	7	7.40438	0.00409829	0.0160656
GO:0006997	nucleus organization	4	7	7.40438	0.00409829	0.0160656
GO:0007442	hindgut morphogenesis	4	7	7.40438	0.00409829	0.0160656
GO:0014909	smooth muscle cell migration	4	7	7.40438	0.00409829	0.0160656
GO:0016202	regulation of striated muscle tissue development	4	7	7.40438	0.00409829	0.0160656
GO:0030071	regulation of mitotic metaphase/anaphase transition	4	7	7.40438	0.00409829	0.0160656
GO:0030948	negative regulation of vascular endothelial growth factor receptor signaling pathway	4	7	7.40438	0.00409829	0.0160656
GO:0031077	post-embryonic camera-type eye development	4	7	7.40438	0.00409829	0.0160656
GO:0034067	protein localization in Golgi apparatus	4	7	7.40438	0.00409829	0.0160656
GO:0035855	megakaryocyte development	4	7	7.40438	0.00409829	0.0160656
GO:0042267	natural killer cell mediated cytotoxicity	4	7	7.40438	0.00409829	0.0160656
GO:0043084	penile erection	4	7	7.40438	0.00409829	0.0160656
GO:0048752	semicircular canal morphogenesis	4	7	7.40438	0.00409829	0.0160656
GO:0051013	microtubule severing	4	7	7.40438	0.00409829	0.0160656
GO:0051271	negative regulation of cellular component movement	4	7	7.40438	0.00409829	0.0160656
GO:0060666	dichotomous subdivision of terminal units involved in salivary gland branching	4	7	7.40438	0.00409829	0.0160656
GO:0071391	cellular response to estrogen stimulus	4	7	7.40438	0.00409829	0.0160656
GO:0097104	postsynaptic membrane assembly	4	7	7.40438	0.00409829	0.0160656
GO:0097105	presynaptic membrane assembly	4	7	7.40438	0.00409829	0.0160656
GO:2000195	negative regulation of female gonad development	4	7	7.40438	0.00409829	0.0160656
GO:0071222	cellular response to lipopolysaccharide	16	88	2.35594	0.00424084	0.0166105
GO:0035116	embryonic hindlimb morphogenesis	11	49	2.90886	0.00425108	0.0166368
GO:0006306	DNA methylation	8	29	3.57453	0.00490923	0.0191316
GO:0009888	tissue development	8	29	3.57453	0.00490923	0.0191316
GO:0010035	response to inorganic substance	8	29	3.57453	0.00490923	0.0191316
GO:0032147	activation of protein kinase activity	8	29	3.57453	0.00490923	0.0191316
GO:0045931	positive regulation of mitotic cell cycle	8	29	3.57453	0.00490923	0.0191316
GO:0006171	cAMP biosynthetic process	6	17	4.57329	0.00494139	0.0191316
GO:0006349	regulation of gene expression by genetic imprinting	6	17	4.57329	0.00494139	0.0191316
GO:0006661	phosphatidylinositol biosynthetic process	6	17	4.57329	0.00494139	0.0191316
GO:0010761	fibroblast migration	6	17	4.57329	0.00494139	0.0191316
GO:0021952	central nervous system projection neuron axonogenesis	6	17	4.57329	0.00494139	0.0191316
GO:0045184	establishment of protein localization	6	17	4.57329	0.00494139	0.0191316
GO:0048708	astrocyte differentiation	6	17	4.57329	0.00494139	0.0191316
GO:0090102	cochlea development	6	17	4.57329	0.00494139	0.0191316
GO:0010923	negative regulation of phosphatase activity	11	50	2.85069	0.0050748	0.0195998
GO:0042594	response to starvation	11	50	2.85069	0.0050748	0.0195998
GO:0060749	mammary gland alveolus development	11	50	2.85069	0.0050748	0.0195998
GO:0008306	associative learning	7	23	3.94364	0.0052596	0.0202637
GO:0034446	substrate adhesion-dependent cell spreading	7	23	3.94364	0.0052596	0.0202637
GO:0043484	regulation of RNA splicing	7	23	3.94364	0.0052596	0.0202637
GO:0042517	positive regulation of tyrosine phosphorylation of Stat3 protein	9	36	3.23942	0.00532102	0.0204835
GO:0000281	cytokinesis after mitosis	5	12	5.39903	0.0054501	0.0207766
GO:0002634	regulation of germinal center formation	5	12	5.39903	0.0054501	0.0207766
GO:0006895	Golgi to endosome transport	5	12	5.39903	0.0054501	0.0207766
GO:0007213	G-protein coupled acetylcholine receptor signaling pathway	5	12	5.39903	0.0054501	0.0207766
GO:0010975	regulation of neuron projection development	5	12	5.39903	0.0054501	0.0207766
GO:0018345	protein palmitoylation	5	12	5.39903	0.0054501	0.0207766
GO:0031622	positive regulation of fever generation	5	12	5.39903	0.0054501	0.0207766
GO:0035136	forelimb morphogenesis	5	12	5.39903	0.0054501	0.0207766
GO:0043537	negative regulation of blood vessel endothelial cell migration	5	12	5.39903	0.0054501	0.0207766
GO:0060665	regulation of branching involved in salivary gland morphogenesis by mesenchymal-epithelial signaling	5	12	5.39903	0.0054501	0.0207766
GO:0070102	interleukin-6-mediated signaling pathway	5	12	5.39903	0.0054501	0.0207766
GO:2000147	positive regulation of cell motility	5	12	5.39903	0.0054501	0.0207766
GO:0009408	response to heat	14	74	2.45145	0.00572524	0.0218078
GO:0001759	organ induction	8	30	3.45538	0.00624594	0.0237336
GO:0023019	signal transduction involved in regulation of gene expression	8	30	3.45538	0.00624594	0.0237336
GO:0046907	intracellular transport	8	30	3.45538	0.00624594	0.0237336
GO:0030318	melanocyte differentiation	10	44	2.94492	0.00642038	0.024366
GO:0051291	protein heterooligomerization	12	59	2.63546	0.00642272	0.024366
GO:0007005	mitochondrion organization	9	37	3.15186	0.00655538	0.0248093
GO:0007214	gamma-aminobutyric acid signaling pathway	9	37	3.15186	0.00655538	0.0248093
GO:0030433	ER-associated protein catabolic process	9	37	3.15186	0.00655538	0.0248093
GO:0016042	lipid catabolic process	17	98	2.24776	0.00669211	0.0251007
GO:0000018	regulation of DNA recombination	3	4	9.71825	0.00692324	0.0251007
GO:0000212	meiotic spindle organization	3	4	9.71825	0.00692324	0.0251007
GO:0002138	retinoic acid biosynthetic process	3	4	9.71825	0.00692324	0.0251007
GO:0002329	pre-B cell differentiation	3	4	9.71825	0.00692324	0.0251007
GO:0003149	membranous septum morphogenesis	3	4	9.71825	0.00692324	0.0251007
GO:0003253	cardiac neural crest cell migration involved in outflow tract morphogenesis	3	4	9.71825	0.00692324	0.0251007
GO:0003283	atrial septum development	3	4	9.71825	0.00692324	0.0251007
GO:0006893	Golgi to plasma membrane transport	3	4	9.71825	0.00692324	0.0251007
GO:0007144	female meiosis I	3	4	9.71825	0.00692324	0.0251007
GO:0009181	purine ribonucleoside diphosphate catabolic process	3	4	9.71825	0.00692324	0.0251007
GO:0010164	response to cesium ion	3	4	9.71825	0.00692324	0.0251007
GO:0010748	negative regulation of plasma membrane long-chain fatty acid transport	3	4	9.71825	0.00692324	0.0251007
GO:0016082	synaptic vesicle priming	3	4	9.71825	0.00692324	0.0251007
GO:0016576	histone dephosphorylation	3	4	9.71825	0.00692324	0.0251007
GO:0021508	floor plate formation	3	4	9.71825	0.00692324	0.0251007
GO:0021891	olfactory bulb interneuron development	3	4	9.71825	0.00692324	0.0251007
GO:0030423	targeting of mRNA for destruction involved in RNA interference	3	4	9.71825	0.00692324	0.0251007
GO:0031023	microtubule organizing center organization	3	4	9.71825	0.00692324	0.0251007
GO:0032369	negative regulation of lipid transport	3	4	9.71825	0.00692324	0.0251007
GO:0032897	negative regulation of viral transcription	3	4	9.71825	0.00692324	0.0251007
GO:0032909	regulation of transforming growth factor beta2 production	3	4	9.71825	0.00692324	0.0251007
GO:0033629	negative regulation of cell adhesion mediated by integrin	3	4	9.71825	0.00692324	0.0251007
GO:0035020	regulation of Rac protein signal transduction	3	4	9.71825	0.00692324	0.0251007
GO:0038001	paracrine signaling	3	4	9.71825	0.00692324	0.0251007
GO:0038110	interleukin-2-mediated signaling pathway	3	4	9.71825	0.00692324	0.0251007
GO:0042524	negative regulation of tyrosine phosphorylation of Stat5 protein	3	4	9.71825	0.00692324	0.0251007
GO:0045636	positive regulation of melanocyte differentiation	3	4	9.71825	0.00692324	0.0251007
GO:0045759	negative regulation of action potential	3	4	9.71825	0.00692324	0.0251007
GO:0045906	negative regulation of vasoconstriction	3	4	9.71825	0.00692324	0.0251007
GO:0046879	hormone secretion	3	4	9.71825	0.00692324	0.0251007
GO:0046949	fatty-acyl-CoA biosynthetic process	3	4	9.71825	0.00692324	0.0251007
GO:0051451	myoblast migration	3	4	9.71825	0.00692324	0.0251007
GO:0051574	positive regulation of histone H3-K9 methylation	3	4	9.71825	0.00692324	0.0251007
GO:0060486	Clara cell differentiation	3	4	9.71825	0.00692324	0.0251007
GO:0060509	Type I pneumocyte differentiation	3	4	9.71825	0.00692324	0.0251007
GO:0060513	prostatic bud formation	3	4	9.71825	0.00692324	0.0251007
GO:0060741	prostate gland stromal morphogenesis	3	4	9.71825	0.00692324	0.0251007
GO:0071506	cellular response to mycophenolic acid	3	4	9.71825	0.00692324	0.0251007
GO:0072133	metanephric mesenchyme morphogenesis	3	4	9.71825	0.00692324	0.0251007
GO:0072203	cell proliferation involved in metanephros development	3	4	9.71825	0.00692324	0.0251007
GO:0072262	metanephric glomerular mesangial cell proliferation involved in metanephros development	3	4	9.71825	0.00692324	0.0251007
GO:0072560	type B pancreatic cell maturation	3	4	9.71825	0.00692324	0.0251007
GO:0072584	caveolin-mediated endocytosis	3	4	9.71825	0.00692324	0.0251007
GO:0090161	Golgi ribbon formation	3	4	9.71825	0.00692324	0.0251007
GO:0090244	Wnt receptor signaling pathway involved in somitogenesis	3	4	9.71825	0.00692324	0.0251007
GO:0097091	synaptic vesicle clustering	3	4	9.71825	0.00692324	0.0251007
GO:0097120	receptor localization to synapse	3	4	9.71825	0.00692324	0.0251007
GO:2000774	positive regulation of cellular senescence	3	4	9.71825	0.00692324	0.0251007
GO:0006102	isocitrate metabolic process	6	18	4.31922	0.00693095	0.0251007
GO:0006940	regulation of smooth muscle contraction	6	18	4.31922	0.00693095	0.0251007
GO:0009743	response to carbohydrate stimulus	6	18	4.31922	0.00693095	0.0251007
GO:0015949	nucleobase-containing small molecule interconversion	6	18	4.31922	0.00693095	0.0251007
GO:0017157	regulation of exocytosis	6	18	4.31922	0.00693095	0.0251007
GO:0022604	regulation of cell morphogenesis	6	18	4.31922	0.00693095	0.0251007
GO:2000311	regulation of alpha-amino-3-hydroxy-5-methyl-4-isoxazole propionate selective glutamate receptor activity	6	18	4.31922	0.00693095	0.0251007
GO:0006091	generation of precursor metabolites and energy	11	52	2.74104	0.00711627	0.0257322
GO:0040007	growth	11	52	2.74104	0.00711627	0.0257322
GO:0006633	fatty acid biosynthetic process	14	76	2.38694	0.00746504	0.0269727
GO:0006730	one-carbon metabolic process	13	68	2.4772	0.00756641	0.0272971
GO:0006987	activation of signaling protein activity involved in unfolded protein response	13	68	2.4772	0.00756641	0.0272971
GO:0006853	carnitine shuttle	4	8	6.47883	0.00769527	0.0273429
GO:0007143	female meiosis	4	8	6.47883	0.00769527	0.0273429
GO:0008272	sulfate transport	4	8	6.47883	0.00769527	0.0273429
GO:0016050	vesicle organization	4	8	6.47883	0.00769527	0.0273429
GO:0021517	ventral spinal cord development	4	8	6.47883	0.00769527	0.0273429
GO:0030851	granulocyte differentiation	4	8	6.47883	0.00769527	0.0273429
GO:0031333	negative regulation of protein complex assembly	4	8	6.47883	0.00769527	0.0273429
GO:0035641	locomotory exploration behavior	4	8	6.47883	0.00769527	0.0273429
GO:0042159	lipoprotein catabolic process	4	8	6.47883	0.00769527	0.0273429
GO:0042221	response to chemical stimulus	4	8	6.47883	0.00769527	0.0273429
GO:0043088	regulation of Cdc42 GTPase activity	4	8	6.47883	0.00769527	0.0273429
GO:0045197	establishment or maintenance of epithelial cell apical/basal polarity	4	8	6.47883	0.00769527	0.0273429
GO:0046599	regulation of centriole replication	4	8	6.47883	0.00769527	0.0273429
GO:0048793	pronephros development	4	8	6.47883	0.00769527	0.0273429
GO:0048861	leukemia inhibitory factor signaling pathway	4	8	6.47883	0.00769527	0.0273429
GO:0051571	positive regulation of histone H3-K4 methylation	4	8	6.47883	0.00769527	0.0273429
GO:0060670	branching involved in embryonic placenta morphogenesis	4	8	6.47883	0.00769527	0.0273429
GO:0071464	cellular response to hydrostatic pressure	4	8	6.47883	0.00769527	0.0273429
GO:2000179	positive regulation of neural precursor cell proliferation	4	8	6.47883	0.00769527	0.0273429
GO:2000648	positive regulation of stem cell proliferation	4	8	6.47883	0.00769527	0.0273429
GO:0006694	steroid biosynthetic process	8	31	3.34391	0.00785515	0.0278061
GO:0009267	cellular response to starvation	8	31	3.34391	0.00785515	0.0278061
GO:0030100	regulation of endocytosis	8	31	3.34391	0.00785515	0.0278061
GO:0045597	positive regulation of cell differentiation	8	31	3.34391	0.00785515	0.0278061
GO:0048041	focal adhesion assembly	8	31	3.34391	0.00785515	0.0278061
GO:0051591	response to cAMP	16	89	2.32947	0.00792771	0.0280418
GO:0045739	positive regulation of DNA repair	9	38	3.06892	0.00800893	0.0283079
GO:0007178	transmembrane receptor protein serine/threonine kinase signaling pathway	5	13	4.98372	0.00829567	0.0291028
GO:0009100	glycoprotein metabolic process	5	13	4.98372	0.00829567	0.0291028
GO:0010633	negative regulation of epithelial cell migration	5	13	4.98372	0.00829567	0.0291028
GO:0010667	negative regulation of cardiac muscle cell apoptotic process	5	13	4.98372	0.00829567	0.0291028
GO:0032319	regulation of Rho GTPase activity	5	13	4.98372	0.00829567	0.0291028
GO:0045598	regulation of fat cell differentiation	5	13	4.98372	0.00829567	0.0291028
GO:0048870	cell motility	5	13	4.98372	0.00829567	0.0291028
GO:0051000	positive regulation of nitric-oxide synthase activity	5	13	4.98372	0.00829567	0.0291028
GO:0060324	face development	5	13	4.98372	0.00829567	0.0291028
GO:0060664	epithelial cell proliferation involved in salivary gland morphogenesis	5	13	4.98372	0.00829567	0.0291028
GO:0042110	T cell activation	12	61	2.54905	0.00866031	0.0303595
GO:0051592	response to calcium ion	16	91	2.27827	0.00878526	0.0307746
GO:0006002	fructose 6-phosphate metabolic process	7	25	3.62815	0.00899628	0.0314202
GO:0021537	telencephalon development	7	25	3.62815	0.00899628	0.0314202
GO:0043473	pigmentation	7	25	3.62815	0.00899628	0.0314202
GO:0051928	positive regulation of calcium ion transport	7	25	3.62815	0.00899628	0.0314202
GO:0007015	actin filament organization	10	46	2.81688	0.00915812	0.0319145
GO:0035176	social behavior	10	46	2.81688	0.00915812	0.0319145
GO:0043526	neuroprotection	10	46	2.81688	0.00915812	0.0319145
GO:0006310	DNA recombination	17	102	2.15961	0.00920532	0.0320552
GO:0002028	regulation of sodium ion transport	6	19	4.09189	0.00947342	0.0329158
GO:0009103	lipopolysaccharide biosynthetic process	6	19	4.09189	0.00947342	0.0329158
GO:0035121	tail morphogenesis	6	19	4.09189	0.00947342	0.0329158
GO:0031663	lipopolysaccharide-mediated signaling pathway	9	39	2.99023	0.00970827	0.033682
GO:0046686	response to cadmium ion	9	39	2.99023	0.00970827	0.033682
GO:0046688	response to copper ion	8	32	3.23942	0.00977357	0.0338836
GO:0050731	positive regulation of peptidyl-tyrosine phosphorylation	16	94	2.20556	0.0107612	0.0372802
GO:0006699	bile acid biosynthetic process	12	63	2.46813	0.0114971	0.0397509
GO:0033327	Leydig cell differentiation	7	26	3.4886	0.0114997	0.0397509
GO:0070301	cellular response to hydrogen peroxide	7	26	3.4886	0.0114997	0.0397509
GO:0000045	autophagic vacuole assembly	8	33	3.14125	0.01204	0.0411239
GO:0000060	"protein import into nucleus, translocation"	8	33	3.14125	0.01204	0.0411239
GO:0007498	mesoderm development	8	33	3.14125	0.01204	0.0411239
GO:0016575	histone deacetylation	8	33	3.14125	0.01204	0.0411239
GO:0030593	neutrophil chemotaxis	8	33	3.14125	0.01204	0.0411239
GO:0031668	cellular response to extracellular stimulus	8	33	3.14125	0.01204	0.0411239
GO:0006707	cholesterol catabolic process	5	14	4.62774	0.0120891	0.0411239
GO:0006734	NADH metabolic process	5	14	4.62774	0.0120891	0.0411239
GO:0007223	"Wnt receptor signaling pathway, calcium modulating pathway"	5	14	4.62774	0.0120891	0.0411239
GO:0010460	positive regulation of heart rate	5	14	4.62774	0.0120891	0.0411239
GO:0018208	peptidyl-proline modification	5	14	4.62774	0.0120891	0.0411239
GO:0030111	regulation of Wnt receptor signaling pathway	5	14	4.62774	0.0120891	0.0411239
GO:0031122	cytoplasmic microtubule organization	5	14	4.62774	0.0120891	0.0411239
GO:0031954	positive regulation of protein autophosphorylation	5	14	4.62774	0.0120891	0.0411239
GO:0035066	positive regulation of histone acetylation	5	14	4.62774	0.0120891	0.0411239
GO:0043408	regulation of MAPK cascade	5	14	4.62774	0.0120891	0.0411239
GO:0043922	negative regulation by host of viral transcription	5	14	4.62774	0.0120891	0.0411239
GO:0048488	synaptic vesicle endocytosis	5	14	4.62774	0.0120891	0.0411239
GO:0050768	negative regulation of neurogenesis	5	14	4.62774	0.0120891	0.0411239
GO:0060292	long term synaptic depression	5	14	4.62774	0.0120891	0.0411239
GO:0060346	bone trabecula formation	5	14	4.62774	0.0120891	0.0411239
GO:0090004	positive regulation of establishment of protein localization in plasma membrane	5	14	4.62774	0.0120891	0.0411239
GO:0009058	biosynthetic process	16	96	2.15961	0.0125958	0.0428167
GO:0031397	negative regulation of protein ubiquitination	6	20	3.8873	0.012658	0.0428424
GO:0035924	cellular response to vascular endothelial growth factor stimulus	6	20	3.8873	0.012658	0.0428424
GO:0043536	positive regulation of blood vessel endothelial cell migration	6	20	3.8873	0.012658	0.0428424
GO:0046697	decidualization	6	20	3.8873	0.012658	0.0428424
GO:0050730	regulation of peptidyl-tyrosine phosphorylation	6	20	3.8873	0.012658	0.0428424
GO:0051568	histone H3-K4 methylation	6	20	3.8873	0.012658	0.0428424
GO:0001778	plasma membrane repair	4	9	5.75896	0.0130067	0.043215
GO:0001922	B-1 B cell homeostasis	4	9	5.75896	0.0130067	0.043215
GO:0002639	positive regulation of immunoglobulin production	4	9	5.75896	0.0130067	0.043215
GO:0006122	"mitochondrial electron transport, ubiquinol to cytochrome c"	4	9	5.75896	0.0130067	0.043215
GO:0006477	protein sulfation	4	9	5.75896	0.0130067	0.043215
GO:0006554	lysine catabolic process	4	9	5.75896	0.0130067	0.043215
GO:0008612	peptidyl-lysine modification to hypusine	4	9	5.75896	0.0130067	0.043215
GO:0010898	positive regulation of triglyceride catabolic process	4	9	5.75896	0.0130067	0.043215
GO:0015908	fatty acid transport	4	9	5.75896	0.0130067	0.043215
GO:0030219	megakaryocyte differentiation	4	9	5.75896	0.0130067	0.043215
GO:0030517	negative regulation of axon extension	4	9	5.75896	0.0130067	0.043215
GO:0030850	prostate gland development	4	9	5.75896	0.0130067	0.043215
GO:0031054	pre-miRNA processing	4	9	5.75896	0.0130067	0.043215
GO:0032525	somite rostral/caudal axis specification	4	9	5.75896	0.0130067	0.043215
GO:0032691	negative regulation of interleukin-1 beta production	4	9	5.75896	0.0130067	0.043215
GO:0033631	cell-cell adhesion mediated by integrin	4	9	5.75896	0.0130067	0.043215
GO:0035137	hindlimb morphogenesis	4	9	5.75896	0.0130067	0.043215
GO:0035307	positive regulation of protein dephosphorylation	4	9	5.75896	0.0130067	0.043215
GO:0042713	sperm ejaculation	4	9	5.75896	0.0130067	0.043215
GO:0043011	myeloid dendritic cell differentiation	4	9	5.75896	0.0130067	0.043215
GO:0044341	sodium-dependent phosphate transport	4	9	5.75896	0.0130067	0.043215
GO:0060235	lens induction in camera-type eye	4	9	5.75896	0.0130067	0.043215
GO:0060510	Type II pneumocyte differentiation	4	9	5.75896	0.0130067	0.043215
GO:0070933	histone H4 deacetylation	4	9	5.75896	0.0130067	0.043215
GO:0071243	cellular response to arsenic-containing substance	4	9	5.75896	0.0130067	0.043215
GO:0071625	vocalization behavior	4	9	5.75896	0.0130067	0.043215
GO:0016071	mRNA metabolic process	30	225	1.72769	0.0142512	0.0473165
GO:0050766	positive regulation of phagocytosis	7	27	3.35939	0.0145034	0.0481199
GO:0006488	dolichol-linked oligosaccharide biosynthetic process	8	34	3.04886	0.0146949	0.0487208
GO:0006874	cellular calcium ion homeostasis	16	98	2.11554	0.0148984	0.0493609
GO:0001821	histamine secretion	3	5	7.7746	0.0163112	0.0521338
GO:0002361	"CD4-positive, CD25-positive, alpha-beta regulatory T cell differentiation"	3	5	7.7746	0.0163112	0.0521338
GO:0002903	negative regulation of B cell apoptotic process	3	5	7.7746	0.0163112	0.0521338
GO:0003104	positive regulation of glomerular filtration	3	5	7.7746	0.0163112	0.0521338
GO:0003166	bundle of His development	3	5	7.7746	0.0163112	0.0521338
GO:0003203	endocardial cushion morphogenesis	3	5	7.7746	0.0163112	0.0521338
GO:0006473	protein acetylation	3	5	7.7746	0.0163112	0.0521338
GO:0010157	response to chlorate	3	5	7.7746	0.0163112	0.0521338
GO:0010216	maintenance of DNA methylation	3	5	7.7746	0.0163112	0.0521338
GO:0010463	mesenchymal cell proliferation	3	5	7.7746	0.0163112	0.0521338
GO:0010560	positive regulation of glycoprotein biosynthetic process	3	5	7.7746	0.0163112	0.0521338
GO:0010669	epithelial structure maintenance	3	5	7.7746	0.0163112	0.0521338
GO:0010739	positive regulation of protein kinase A signaling cascade	3	5	7.7746	0.0163112	0.0521338
GO:0014740	negative regulation of muscle hyperplasia	3	5	7.7746	0.0163112	0.0521338
GO:0015808	L-alanine transport	3	5	7.7746	0.0163112	0.0521338
GO:0021533	cell differentiation in hindbrain	3	5	7.7746	0.0163112	0.0521338
GO:0021559	trigeminal nerve development	3	5	7.7746	0.0163112	0.0521338
GO:0021889	olfactory bulb interneuron differentiation	3	5	7.7746	0.0163112	0.0521338
GO:0021960	anterior commissure morphogenesis	3	5	7.7746	0.0163112	0.0521338
GO:0030540	female genitalia development	3	5	7.7746	0.0163112	0.0521338
GO:0030853	negative regulation of granulocyte differentiation	3	5	7.7746	0.0163112	0.0521338
GO:0032212	positive regulation of telomere maintenance via telomerase	3	5	7.7746	0.0163112	0.0521338
GO:0032237	activation of store-operated calcium channel activity	3	5	7.7746	0.0163112	0.0521338
GO:0032387	negative regulation of intracellular transport	3	5	7.7746	0.0163112	0.0521338
GO:0032486	Rap protein signal transduction	3	5	7.7746	0.0163112	0.0521338
GO:0032876	negative regulation of DNA endoreduplication	3	5	7.7746	0.0163112	0.0521338
GO:0035148	tube formation	3	5	7.7746	0.0163112	0.0521338
GO:0042036	negative regulation of cytokine biosynthetic process	3	5	7.7746	0.0163112	0.0521338
GO:0045124	regulation of bone resorption	3	5	7.7746	0.0163112	0.0521338
GO:0045722	positive regulation of gluconeogenesis	3	5	7.7746	0.0163112	0.0521338
GO:0048024	"regulation of nuclear mRNA splicing, via spliceosome"	3	5	7.7746	0.0163112	0.0521338
GO:0048070	regulation of developmental pigmentation	3	5	7.7746	0.0163112	0.0521338
GO:0048554	positive regulation of metalloenzyme activity	3	5	7.7746	0.0163112	0.0521338
GO:0050691	regulation of defense response to virus by host	3	5	7.7746	0.0163112	0.0521338
GO:0050982	detection of mechanical stimulus	3	5	7.7746	0.0163112	0.0521338
GO:0051256	spindle midzone assembly involved in mitosis	3	5	7.7746	0.0163112	0.0521338
GO:0051453	regulation of intracellular pH	3	5	7.7746	0.0163112	0.0521338
GO:0060043	regulation of cardiac muscle cell proliferation	3	5	7.7746	0.0163112	0.0521338
GO:0060449	bud elongation involved in lung branching	3	5	7.7746	0.0163112	0.0521338
GO:0060638	mesenchymal-epithelial cell signaling	3	5	7.7746	0.0163112	0.0521338
GO:0061005	cell differentiation involved in kidney development	3	5	7.7746	0.0163112	0.0521338
GO:0065004	protein-DNA complex assembly	3	5	7.7746	0.0163112	0.0521338
GO:0070934	CRD-mediated mRNA stabilization	3	5	7.7746	0.0163112	0.0521338
GO:0071286	cellular response to magnesium ion	3	5	7.7746	0.0163112	0.0521338
GO:0071359	cellular response to dsRNA	3	5	7.7746	0.0163112	0.0521338
GO:0071421	manganese ion transmembrane transport	3	5	7.7746	0.0163112	0.0521338
GO:0072107	positive regulation of ureteric bud formation	3	5	7.7746	0.0163112	0.0521338
GO:0072162	metanephric mesenchymal cell differentiation	3	5	7.7746	0.0163112	0.0521338
GO:0072207	metanephric epithelium development	3	5	7.7746	0.0163112	0.0521338
GO:0072289	metanephric nephron tubule formation	3	5	7.7746	0.0163112	0.0521338
GO:0090303	positive regulation of wound healing	3	5	7.7746	0.0163112	0.0521338
GO:0097113	alpha-amino-3-hydroxy-5-methyl-4-isoxazole propionate receptor clustering	3	5	7.7746	0.0163112	0.0521338
GO:0046627	negative regulation of insulin receptor signaling pathway	9	42	2.77664	0.0165683	0.0528035
GO:0007210	serotonin receptor signaling pathway	6	21	3.70219	0.0165768	0.0528035
GO:0007292	female gamete generation	6	21	3.70219	0.0165768	0.0528035
GO:0030949	positive regulation of vascular endothelial growth factor receptor signaling pathway	6	21	3.70219	0.0165768	0.0528035
GO:0044344	cellular response to fibroblast growth factor stimulus	6	21	3.70219	0.0165768	0.0528035
GO:0001819	positive regulation of cytokine production	5	15	4.31922	0.0169906	0.0536496
GO:0002286	T cell activation involved in immune response	5	15	4.31922	0.0169906	0.0536496
GO:0002548	monocyte chemotaxis	5	15	4.31922	0.0169906	0.0536496
GO:0008589	regulation of smoothened signaling pathway	5	15	4.31922	0.0169906	0.0536496
GO:0010506	regulation of autophagy	5	15	4.31922	0.0169906	0.0536496
GO:0030238	male sex determination	5	15	4.31922	0.0169906	0.0536496
GO:0043981	histone H4-K5 acetylation	5	15	4.31922	0.0169906	0.0536496
GO:0043982	histone H4-K8 acetylation	5	15	4.31922	0.0169906	0.0536496
GO:0045060	negative thymic T cell selection	5	15	4.31922	0.0169906	0.0536496
GO:0050804	regulation of synaptic transmission	5	15	4.31922	0.0169906	0.0536496
GO:0051493	regulation of cytoskeleton organization	5	15	4.31922	0.0169906	0.0536496
GO:0070536	protein K63-linked deubiquitination	5	15	4.31922	0.0169906	0.0536496
GO:0071577	zinc ion transmembrane transport	5	15	4.31922	0.0169906	0.0536496
GO:0000724	double-strand break repair via homologous recombination	12	66	2.35594	0.0171211	0.0540254
GO:0043200	response to amino acid stimulus	11	58	2.45749	0.0175174	0.055239
GO:0042059	negative regulation of epidermal growth factor receptor signaling pathway	8	35	2.96175	0.0177805	0.0560312
GO:0045671	negative regulation of osteoclast differentiation	7	28	3.23942	0.0180677	0.0568983
GO:0045454	cell redox homeostasis	23	163	1.82838	0.0186625	0.0587319
GO:0006414	translational elongation	1	104	0.124593	0.0191008	0.0600713
GO:0007040	lysosome organization	9	43	2.71207	0.0195446	0.0614258
GO:0016266	O-glycan processing	14	81	2.2396	0.0197416	0.0620036
GO:0008380	RNA splicing	31	241	1.66675	0.0200096	0.0628034
GO:0001574	ganglioside biosynthetic process	4	10	5.18306	0.0203597	0.0628958
GO:0001775	cell activation	4	10	5.18306	0.0203597	0.0628958
GO:0002674	negative regulation of acute inflammatory response	4	10	5.18306	0.0203597	0.0628958
GO:0006613	cotranslational protein targeting to membrane	4	10	5.18306	0.0203597	0.0628958
GO:0006817	phosphate ion transport	4	10	5.18306	0.0203597	0.0628958
GO:0010757	negative regulation of plasminogen activation	4	10	5.18306	0.0203597	0.0628958
GO:0010944	negative regulation of transcription by competitive promoter binding	4	10	5.18306	0.0203597	0.0628958
GO:0021675	nerve development	4	10	5.18306	0.0203597	0.0628958
GO:0031017	exocrine pancreas development	4	10	5.18306	0.0203597	0.0628958
GO:0031274	positive regulation of pseudopodium assembly	4	10	5.18306	0.0203597	0.0628958
GO:0032862	activation of Rho GTPase activity	4	10	5.18306	0.0203597	0.0628958
GO:0033148	positive regulation of intracellular estrogen receptor signaling pathway	4	10	5.18306	0.0203597	0.0628958
GO:0033523	histone H2B ubiquitination	4	10	5.18306	0.0203597	0.0628958
GO:0043569	negative regulation of insulin-like growth factor receptor signaling pathway	4	10	5.18306	0.0203597	0.0628958
GO:0045070	positive regulation of viral genome replication	4	10	5.18306	0.0203597	0.0628958
GO:0045737	positive regulation of cyclin-dependent protein kinase activity	4	10	5.18306	0.0203597	0.0628958
GO:0045821	positive regulation of glycolysis	4	10	5.18306	0.0203597	0.0628958
GO:0046470	phosphatidylcholine metabolic process	4	10	5.18306	0.0203597	0.0628958
GO:0046498	S-adenosylhomocysteine metabolic process	4	10	5.18306	0.0203597	0.0628958
GO:0050777	negative regulation of immune response	4	10	5.18306	0.0203597	0.0628958
GO:0051974	negative regulation of telomerase activity	4	10	5.18306	0.0203597	0.0628958
GO:0061136	regulation of proteasomal protein catabolic process	4	10	5.18306	0.0203597	0.0628958
GO:0070245	positive regulation of thymocyte apoptotic process	4	10	5.18306	0.0203597	0.0628958
GO:2000020	positive regulation of male gonad development	4	10	5.18306	0.0203597	0.0628958
GO:0051289	protein homotetramerization	14	82	2.21228	0.0209648	0.0647229
GO:0009968	negative regulation of signal transduction	6	22	3.53391	0.0213239	0.0656591
GO:0019933	cAMP-mediated signaling	6	22	3.53391	0.0213239	0.0656591
GO:0032715	negative regulation of interleukin-6 production	6	22	3.53391	0.0213239	0.0656591
GO:0055072	iron ion homeostasis	6	22	3.53391	0.0213239	0.0656591
GO:0034332	adherens junction organization	8	36	2.87948	0.0213404	0.065667
GO:0000289	nuclear-transcribed mRNA poly(A) tail shortening	7	29	3.12771	0.0222545	0.0667841
GO:0034612	response to tumor necrosis factor	7	29	3.12771	0.0222545	0.0667841
GO:0048745	smooth muscle tissue development	7	29	3.12771	0.0222545	0.0667841
GO:0070830	tight junction assembly	9	44	2.65043	0.0229193	0.0667841
GO:0002009	morphogenesis of an epithelium	5	16	4.04927	0.0231591	0.0667841
GO:0006337	nucleosome disassembly	5	16	4.04927	0.0231591	0.0667841
GO:0006884	cell volume homeostasis	5	16	4.04927	0.0231591	0.0667841
GO:0007191	activation of adenylate cyclase activity by dopamine receptor signaling pathway	5	16	4.04927	0.0231591	0.0667841
GO:0034199	activation of protein kinase A activity	5	16	4.04927	0.0231591	0.0667841
GO:0043623	cellular protein complex assembly	5	16	4.04927	0.0231591	0.0667841
GO:0046488	phosphatidylinositol metabolic process	5	16	4.04927	0.0231591	0.0667841
GO:0060347	heart trabecula formation	5	16	4.04927	0.0231591	0.0667841
GO:0060997	dendritic spine morphogenesis	5	16	4.04927	0.0231591	0.0667841
GO:0090398	cellular senescence	5	16	4.04927	0.0231591	0.0667841
GO:0050729	positive regulation of inflammatory response	10	52	2.49186	0.0233016	0.0667841
GO:0000117	regulation of transcription involved in G2/M-phase of mitotic cell cycle	2	2	12.9577	0.023817	0.0667841
GO:0000320	re-entry into mitotic cell cycle	2	2	12.9577	0.023817	0.0667841
GO:0001544	initiation of primordial ovarian follicle growth	2	2	12.9577	0.023817	0.0667841
GO:0001672	regulation of chromatin assembly or disassembly	2	2	12.9577	0.023817	0.0667841
GO:0001787	natural killer cell proliferation	2	2	12.9577	0.023817	0.0667841
GO:0002037	negative regulation of L-glutamate transport	2	2	12.9577	0.023817	0.0667841
GO:0002543	activation of blood coagulation via clotting cascade	2	2	12.9577	0.023817	0.0667841
GO:0002821	positive regulation of adaptive immune response	2	2	12.9577	0.023817	0.0667841
GO:0002866	positive regulation of acute inflammatory response to antigenic stimulus	2	2	12.9577	0.023817	0.0667841
GO:0003006	developmental process involved in reproduction	2	2	12.9577	0.023817	0.0667841
GO:0003310	pancreatic A cell differentiation	2	2	12.9577	0.023817	0.0667841
GO:0005976	polysaccharide metabolic process	2	2	12.9577	0.023817	0.0667841
GO:0006463	steroid hormone receptor complex assembly	2	2	12.9577	0.023817	0.0667841
GO:0006677	glycosylceramide metabolic process	2	2	12.9577	0.023817	0.0667841
GO:0006837	serotonin transport	2	2	12.9577	0.023817	0.0667841
GO:0006925	inflammatory cell apoptotic process	2	2	12.9577	0.023817	0.0667841
GO:0007206	activation of phospholipase C activity by G-protein coupled glutamate receptor signaling pathway	2	2	12.9577	0.023817	0.0667841
GO:0007497	posterior midgut development	2	2	12.9577	0.023817	0.0667841
GO:0007576	nucleolar fragmentation	2	2	12.9577	0.023817	0.0667841
GO:0009106	lipoate metabolic process	2	2	12.9577	0.023817	0.0667841
GO:0009405	pathogenesis	2	2	12.9577	0.023817	0.0667841
GO:0009912	auditory receptor cell fate commitment	2	2	12.9577	0.023817	0.0667841
GO:0009956	radial pattern formation	2	2	12.9577	0.023817	0.0667841
GO:0010717	regulation of epithelial to mesenchymal transition	2	2	12.9577	0.023817	0.0667841
GO:0010767	regulation of transcription from RNA polymerase II promoter in response to UV-induced DNA damage	2	2	12.9577	0.023817	0.0667841
GO:0010868	negative regulation of triglyceride biosynthetic process	2	2	12.9577	0.023817	0.0667841
GO:0010920	negative regulation of inositol phosphate biosynthetic process	2	2	12.9577	0.023817	0.0667841
GO:0015675	nickel cation transport	2	2	12.9577	0.023817	0.0667841
GO:0015676	vanadium ion transport	2	2	12.9577	0.023817	0.0667841
GO:0016191	synaptic vesicle uncoating	2	2	12.9577	0.023817	0.0667841
GO:0018160	peptidyl-pyrromethane cofactor linkage	2	2	12.9577	0.023817	0.0667841
GO:0019049	evasion of host defenses by virus	2	2	12.9577	0.023817	0.0667841
GO:0021610	facial nerve morphogenesis	2	2	12.9577	0.023817	0.0667841
GO:0021740	principal sensory nucleus of trigeminal nerve development	2	2	12.9577	0.023817	0.0667841
GO:0030038	contractile actin filament bundle assembly	2	2	12.9577	0.023817	0.0667841
GO:0031060	regulation of histone methylation	2	2	12.9577	0.023817	0.0667841
GO:0031061	negative regulation of histone methylation	2	2	12.9577	0.023817	0.0667841
GO:0031507	heterochromatin assembly	2	2	12.9577	0.023817	0.0667841
GO:0031937	positive regulation of chromatin silencing	2	2	12.9577	0.023817	0.0667841
GO:0031946	regulation of glucocorticoid biosynthetic process	2	2	12.9577	0.023817	0.0667841
GO:0032232	negative regulation of actin filament bundle assembly	2	2	12.9577	0.023817	0.0667841
GO:0033126	positive regulation of GTP catabolic process	2	2	12.9577	0.023817	0.0667841
GO:0033693	neurofilament bundle assembly	2	2	12.9577	0.023817	0.0667841
GO:0034629	cellular protein complex localization	2	2	12.9577	0.023817	0.0667841
GO:0035295	tube development	2	2	12.9577	0.023817	0.0667841
GO:0035404	histone-serine phosphorylation	2	2	12.9577	0.023817	0.0667841
GO:0035444	nickel cation transmembrane transport	2	2	12.9577	0.023817	0.0667841
GO:0035562	negative regulation of chromatin binding	2	2	12.9577	0.023817	0.0667841
GO:0035669	TRAM-dependent toll-like receptor 4 signaling pathway	2	2	12.9577	0.023817	0.0667841
GO:0039020	pronephric nephron tubule development	2	2	12.9577	0.023817	0.0667841
GO:0040040	thermosensory behavior	2	2	12.9577	0.023817	0.0667841
GO:0042340	keratan sulfate catabolic process	2	2	12.9577	0.023817	0.0667841
GO:0042512	negative regulation of tyrosine phosphorylation of Stat1 protein	2	2	12.9577	0.023817	0.0667841
GO:0044268	multicellular organismal protein metabolic process	2	2	12.9577	0.023817	0.0667841
GO:0044340	canonical Wnt receptor signaling pathway involved in regulation of cell proliferation	2	2	12.9577	0.023817	0.0667841
GO:0045066	regulatory T cell differentiation	2	2	12.9577	0.023817	0.0667841
GO:0045136	development of secondary sexual characteristics	2	2	12.9577	0.023817	0.0667841
GO:0045404	positive regulation of interleukin-4 biosynthetic process	2	2	12.9577	0.023817	0.0667841
GO:0045844	positive regulation of striated muscle tissue development	2	2	12.9577	0.023817	0.0667841
GO:0045994	positive regulation of translational initiation by iron	2	2	12.9577	0.023817	0.0667841
GO:0046013	regulation of T cell homeostatic proliferation	2	2	12.9577	0.023817	0.0667841
GO:0046314	phosphocreatine biosynthetic process	2	2	12.9577	0.023817	0.0667841
GO:0046464	acylglycerol catabolic process	2	2	12.9577	0.023817	0.0667841
GO:0046602	regulation of mitotic centrosome separation	2	2	12.9577	0.023817	0.0667841
GO:0046654	tetrahydrofolate biosynthetic process	2	2	12.9577	0.023817	0.0667841
GO:0046835	carbohydrate phosphorylation	2	2	12.9577	0.023817	0.0667841
GO:0046851	negative regulation of bone remodeling	2	2	12.9577	0.023817	0.0667841
GO:0048732	gland development	2	2	12.9577	0.023817	0.0667841
GO:0048742	regulation of skeletal muscle fiber development	2	2	12.9577	0.023817	0.0667841
GO:0048841	regulation of axon extension involved in axon guidance	2	2	12.9577	0.023817	0.0667841
GO:0050748	negative regulation of lipoprotein metabolic process	2	2	12.9577	0.023817	0.0667841
GO:0050882	voluntary musculoskeletal movement	2	2	12.9577	0.023817	0.0667841
GO:0050925	negative regulation of negative chemotaxis	2	2	12.9577	0.023817	0.0667841
GO:0051068	dihydrolipoamide metabolic process	2	2	12.9577	0.023817	0.0667841
GO:0051153	regulation of striated muscle cell differentiation	2	2	12.9577	0.023817	0.0667841
GO:0051531	NFAT protein import into nucleus	2	2	12.9577	0.023817	0.0667841
GO:0051660	establishment of centrosome localization	2	2	12.9577	0.023817	0.0667841
GO:0051665	membrane raft localization	2	2	12.9577	0.023817	0.0667841
GO:0060123	regulation of growth hormone secretion	2	2	12.9577	0.023817	0.0667841
GO:0060210	metestrus	2	2	12.9577	0.023817	0.0667841
GO:0060284	regulation of cell development	2	2	12.9577	0.023817	0.0667841
GO:0060373	regulation of ventricular cardiomyocyte membrane depolarization	2	2	12.9577	0.023817	0.0667841
GO:0060405	regulation of penile erection	2	2	12.9577	0.023817	0.0667841
GO:0060435	bronchiole development	2	2	12.9577	0.023817	0.0667841
GO:0060611	mammary gland fat development	2	2	12.9577	0.023817	0.0667841
GO:0060677	ureteric bud elongation	2	2	12.9577	0.023817	0.0667841
GO:0060872	semicircular canal development	2	2	12.9577	0.023817	0.0667841
GO:0061011	hepatic duct development	2	2	12.9577	0.023817	0.0667841
GO:0061141	lung ciliated cell differentiation	2	2	12.9577	0.023817	0.0667841
GO:0061188	negative regulation of chromatin silencing at rDNA	2	2	12.9577	0.023817	0.0667841
GO:0061310	canonical Wnt receptor signaling pathway involved in cardiac neural crest cell differentiation involved in heart development	2	2	12.9577	0.023817	0.0667841
GO:0061347	planar cell polarity pathway involved in outflow tract morphogenesis	2	2	12.9577	0.023817	0.0667841
GO:0061348	planar cell polarity pathway involved in ventricular septum morphogenesis	2	2	12.9577	0.023817	0.0667841
GO:0061349	planar cell polarity pathway involved in cardiac right atrium morphogenesis	2	2	12.9577	0.023817	0.0667841
GO:0061350	planar cell polarity pathway involved in cardiac muscle tissue morphogenesis	2	2	12.9577	0.023817	0.0667841
GO:0061354	planar cell polarity pathway involved in pericardium morphogenesis	2	2	12.9577	0.023817	0.0667841
GO:0070106	interleukin-27-mediated signaling pathway	2	2	12.9577	0.023817	0.0667841
GO:0070267	oncosis	2	2	12.9577	0.023817	0.0667841
GO:0070715	sodium-dependent organic cation transport	2	2	12.9577	0.023817	0.0667841
GO:0071258	cellular response to gravity	2	2	12.9577	0.023817	0.0667841
GO:0071284	cellular response to lead ion	2	2	12.9577	0.023817	0.0667841
GO:0071335	hair follicle cell proliferation	2	2	12.9577	0.023817	0.0667841
GO:0071336	regulation of hair follicle cell proliferation	2	2	12.9577	0.023817	0.0667841
GO:0071455	cellular response to hyperoxia	2	2	12.9577	0.023817	0.0667841
GO:0071602	phytosphingosine biosynthetic process	2	2	12.9577	0.023817	0.0667841
GO:0071691	cardiac muscle thin filament assembly	2	2	12.9577	0.023817	0.0667841
GO:0072126	positive regulation of glomerular mesangial cell proliferation	2	2	12.9577	0.023817	0.0667841
GO:0072202	cell differentiation involved in metanephros development	2	2	12.9577	0.023817	0.0667841
GO:0072208	metanephric smooth muscle tissue development	2	2	12.9577	0.023817	0.0667841
GO:0072368	regulation of lipid transport by negative regulation of transcription from RNA polymerase II promoter	2	2	12.9577	0.023817	0.0667841
GO:0072513	positive regulation of secondary heart field cardioblast proliferation	2	2	12.9577	0.023817	0.0667841
GO:0072602	interleukin-4 secretion	2	2	12.9577	0.023817	0.0667841
GO:0090074	negative regulation of protein homodimerization activity	2	2	12.9577	0.023817	0.0667841
GO:0090273	regulation of somatostatin secretion	2	2	12.9577	0.023817	0.0667841
GO:0090291	negative regulation of osteoclast proliferation	2	2	12.9577	0.023817	0.0667841
GO:0090402	oncogene-induced senescence	2	2	12.9577	0.023817	0.0667841
GO:0097114	N-methyl-D-aspartate receptor clustering	2	2	12.9577	0.023817	0.0667841
GO:0097115	neurexin clustering	2	2	12.9577	0.023817	0.0667841
GO:0097117	guanylate kinase-associated protein clustering	2	2	12.9577	0.023817	0.0667841
GO:1900212	negative regulation of mesenchymal cell apoptotic process involved in metanephros development	2	2	12.9577	0.023817	0.0667841
GO:1900215	negative regulation of apoptotic process involved in metanephric collecting duct development	2	2	12.9577	0.023817	0.0667841
GO:1900218	negative regulation of apoptotic process involved in metanephric nephron tubule development	2	2	12.9577	0.023817	0.0667841
GO:2000010	positive regulation of protein localization at cell surface	2	2	12.9577	0.023817	0.0667841
GO:2000149	negative regulation of planar cell polarity pathway involved in ventricular septum morphogenesis	2	2	12.9577	0.023817	0.0667841
GO:2000151	negative regulation of planar cell polarity pathway involved in cardiac muscle tissue morphogenesis	2	2	12.9577	0.023817	0.0667841
GO:2000162	negative regulation of planar cell polarity pathway involved in cardiac right atrium morphogenesis	2	2	12.9577	0.023817	0.0667841
GO:2000164	negative regulation of planar cell polarity pathway involved in outflow tract morphogenesis	2	2	12.9577	0.023817	0.0667841
GO:2000166	negative regulation of planar cell polarity pathway involved in pericardium morphogenesis	2	2	12.9577	0.023817	0.0667841
GO:2000168	negative regulation of planar cell polarity pathway involved in neural tube closure	2	2	12.9577	0.023817	0.0667841
GO:2000297	negative regulation of synapse maturation	2	2	12.9577	0.023817	0.0667841
GO:2000615	regulation of histone H3-K9 acetylation	2	2	12.9577	0.023817	0.0667841
GO:2000791	negative regulation of mesenchymal cell proliferation involved in lung development	2	2	12.9577	0.023817	0.0667841
GO:2000795	negative regulation of epithelial cell proliferation involved in lung morphogenesis	2	2	12.9577	0.023817	0.0667841
GO:2000822	regulation of behavioral fear response	2	2	12.9577	0.023817	0.0667841
GO:0008104	protein localization	14	85	2.1342	0.0258604	0.0724708
GO:0032007	negative regulation of TOR signaling cascade	6	23	3.38026	0.0269936	0.0754666
GO:0033198	response to ATP	6	23	3.38026	0.0269936	0.0754666
GO:0071285	cellular response to lithium ion	6	23	3.38026	0.0269936	0.0754666
GO:0090200	positive regulation of release of cytochrome c from mitochondria	6	23	3.38026	0.0269936	0.0754666
GO:0006783	heme biosynthetic process	7	30	3.02345	0.0271267	0.0756591
GO:0008045	motor axon guidance	7	30	3.02345	0.0271267	0.0756591
GO:0045807	positive regulation of endocytosis	7	30	3.02345	0.0271267	0.0756591
GO:0050918	positive chemotaxis	7	30	3.02345	0.0271267	0.0756591
GO:0006369	termination of RNA polymerase II transcription	14	86	2.10939	0.027931	0.0778563
GO:0000303	response to superoxide	4	11	4.71188	0.030054	0.0827769
GO:0003266	regulation of secondary heart field cardioblast proliferation	4	11	4.71188	0.030054	0.0827769
GO:0007256	activation of JNKK activity	4	11	4.71188	0.030054	0.0827769
GO:0009635	response to herbicide	4	11	4.71188	0.030054	0.0827769
GO:0010763	positive regulation of fibroblast migration	4	11	4.71188	0.030054	0.0827769
GO:0014074	response to purine-containing compound	4	11	4.71188	0.030054	0.0827769
GO:0032099	negative regulation of appetite	4	11	4.71188	0.030054	0.0827769
GO:0032456	endocytic recycling	4	11	4.71188	0.030054	0.0827769
GO:0034616	response to laminar fluid shear stress	4	11	4.71188	0.030054	0.0827769
GO:0046620	regulation of organ growth	4	11	4.71188	0.030054	0.0827769
GO:0048853	forebrain morphogenesis	4	11	4.71188	0.030054	0.0827769
GO:0051597	response to methylmercury	4	11	4.71188	0.030054	0.0827769
GO:0051918	negative regulation of fibrinolysis	4	11	4.71188	0.030054	0.0827769
GO:2000727	positive regulation of cardiac muscle cell differentiation	4	11	4.71188	0.030054	0.0827769
GO:0008630	"DNA damage response, signal transduction resulting in induction of apoptosis"	8	38	2.72793	0.0300617	0.0827769
GO:0001101	response to acid	5	17	3.81108	0.0307498	0.0827769
GO:0002040	sprouting angiogenesis	5	17	3.81108	0.0307498	0.0827769
GO:0007052	mitotic spindle organization	5	17	3.81108	0.0307498	0.0827769
GO:0008631	induction of apoptosis by oxidative stress	5	17	3.81108	0.0307498	0.0827769
GO:0051006	positive regulation of lipoprotein lipase activity	5	17	3.81108	0.0307498	0.0827769
GO:0051924	regulation of calcium ion transport	5	17	3.81108	0.0307498	0.0827769
GO:0060124	positive regulation of growth hormone secretion	5	17	3.81108	0.0307498	0.0827769
GO:0000956	nuclear-transcribed mRNA catabolic process	3	6	6.47883	0.0307512	0.0827769
GO:0001504	neurotransmitter uptake	3	6	6.47883	0.0307512	0.0827769
GO:0001881	receptor recycling	3	6	6.47883	0.0307512	0.0827769
GO:0006505	GPI anchor metabolic process	3	6	6.47883	0.0307512	0.0827769
GO:0007258	JUN phosphorylation	3	6	6.47883	0.0307512	0.0827769
GO:0009186	deoxyribonucleoside diphosphate metabolic process	3	6	6.47883	0.0307512	0.0827769
GO:0010572	positive regulation of platelet activation	3	6	6.47883	0.0307512	0.0827769
GO:0010614	negative regulation of cardiac muscle hypertrophy	3	6	6.47883	0.0307512	0.0827769
GO:0010888	negative regulation of lipid storage	3	6	6.47883	0.0307512	0.0827769
GO:0010907	positive regulation of glucose metabolic process	3	6	6.47883	0.0307512	0.0827769
GO:0014054	positive regulation of gamma-aminobutyric acid secretion	3	6	6.47883	0.0307512	0.0827769
GO:0016199	axon midline choice point recognition	3	6	6.47883	0.0307512	0.0827769
GO:0016572	histone phosphorylation	3	6	6.47883	0.0307512	0.0827769
GO:0019217	regulation of fatty acid metabolic process	3	6	6.47883	0.0307512	0.0827769
GO:0021819	layer formation in cerebral cortex	3	6	6.47883	0.0307512	0.0827769
GO:0022612	gland morphogenesis	3	6	6.47883	0.0307512	0.0827769
GO:0030579	ubiquitin-dependent SMAD protein catabolic process	3	6	6.47883	0.0307512	0.0827769
GO:0030705	cytoskeleton-dependent intracellular transport	3	6	6.47883	0.0307512	0.0827769
GO:0030917	midbrain-hindbrain boundary development	3	6	6.47883	0.0307512	0.0827769
GO:0032410	negative regulation of transporter activity	3	6	6.47883	0.0307512	0.0827769
GO:0033522	histone H2A ubiquitination	3	6	6.47883	0.0307512	0.0827769
GO:0034122	negative regulation of toll-like receptor signaling pathway	3	6	6.47883	0.0307512	0.0827769
GO:0034454	microtubule anchoring at centrosome	3	6	6.47883	0.0307512	0.0827769
GO:0034983	peptidyl-lysine deacetylation	3	6	6.47883	0.0307512	0.0827769
GO:0036006	cellular response to macrophage colony-stimulating factor stimulus	3	6	6.47883	0.0307512	0.0827769
GO:0045580	regulation of T cell differentiation	3	6	6.47883	0.0307512	0.0827769
GO:0045602	negative regulation of endothelial cell differentiation	3	6	6.47883	0.0307512	0.0827769
GO:0045651	positive regulation of macrophage differentiation	3	6	6.47883	0.0307512	0.0827769
GO:0045654	positive regulation of megakaryocyte differentiation	3	6	6.47883	0.0307512	0.0827769
GO:0048563	post-embryonic organ morphogenesis	3	6	6.47883	0.0307512	0.0827769
GO:0048733	sebaceous gland development	3	6	6.47883	0.0307512	0.0827769
GO:0060122	inner ear receptor stereocilium organization	3	6	6.47883	0.0307512	0.0827769
GO:0060157	urinary bladder development	3	6	6.47883	0.0307512	0.0827769
GO:0060285	ciliary cell motility	3	6	6.47883	0.0307512	0.0827769
GO:0060501	positive regulation of epithelial cell proliferation involved in lung morphogenesis	3	6	6.47883	0.0307512	0.0827769
GO:0060528	secretory columnal luminar epithelial cell differentiation involved in prostate glandular acinus development	3	6	6.47883	0.0307512	0.0827769
GO:0060743	epithelial cell maturation involved in prostate gland development	3	6	6.47883	0.0307512	0.0827769
GO:0070574	cadmium ion transmembrane transport	3	6	6.47883	0.0307512	0.0827769
GO:0042102	positive regulation of T cell proliferation	9	46	2.53519	0.0309996	0.0833503
GO:0071356	cellular response to tumor necrosis factor	9	46	2.53519	0.0309996	0.0833503
GO:0006397	mRNA processing	29	226	1.66271	0.0319636	0.0858931
GO:0033572	transferrin transport	7	31	2.92592	0.0327476	0.0879496
GO:0002026	regulation of the force of heart contraction	6	24	3.23942	0.0336799	0.0902988
GO:0017187	peptidyl-glutamic acid carboxylation	6	24	3.23942	0.0336799	0.0902988
GO:0034341	response to interferon-gamma	6	24	3.23942	0.0336799	0.0902988
GO:0007601	visual perception	27	208	1.682	0.0337701	0.0904892
GO:0030163	protein catabolic process	10	55	2.35594	0.0349156	0.0935056
GO:0031398	positive regulation of protein ubiquitination	9	47	2.48125	0.0357741	0.0956956
GO:0048662	negative regulation of smooth muscle cell proliferation	9	47	2.48125	0.0357741	0.0956956
GO:0007566	embryo implantation	13	79	2.13227	0.0358922	0.0959571
GO:0070979	protein K11-linked ubiquitination	7	32	2.83449	0.0391803	0.104688
GO:0009629	response to gravity	5	18	3.59935	0.0399109	0.106279
GO:0032314	regulation of Rac GTPase activity	5	18	3.59935	0.0399109	0.106279
GO:0042098	T cell proliferation	5	18	3.59935	0.0399109	0.106279
GO:0048863	stem cell differentiation	5	18	3.59935	0.0399109	0.106279
GO:0051272	positive regulation of cellular component movement	5	18	3.59935	0.0399109	0.106279
GO:0071542	dopaminergic neuron differentiation	5	18	3.59935	0.0399109	0.106279
GO:0010977	negative regulation of neuron projection development	9	48	2.42956	0.0410845	0.109342
GO:0042130	negative regulation of T cell proliferation	8	40	2.59153	0.0412223	0.109585
GO:0060048	cardiac muscle contraction	8	40	2.59153	0.0412223	0.109585
GO:0000085	G2 phase of mitotic cell cycle	4	12	4.31922	0.0423559	0.110907
GO:0000183	chromatin silencing at rDNA	4	12	4.31922	0.0423559	0.110907
GO:0006275	regulation of DNA replication	4	12	4.31922	0.0423559	0.110907
GO:0006479	protein methylation	4	12	4.31922	0.0423559	0.110907
GO:0006703	estrogen biosynthetic process	4	12	4.31922	0.0423559	0.110907
GO:0014012	peripheral nervous system axon regeneration	4	12	4.31922	0.0423559	0.110907
GO:0015012	heparan sulfate proteoglycan biosynthetic process	4	12	4.31922	0.0423559	0.110907
GO:0019048	virus-host interaction	4	12	4.31922	0.0423559	0.110907
GO:0019852	L-ascorbic acid metabolic process	4	12	4.31922	0.0423559	0.110907
GO:0032874	positive regulation of stress-activated MAPK cascade	4	12	4.31922	0.0423559	0.110907
GO:0033197	response to vitamin E	4	12	4.31922	0.0423559	0.110907
GO:0035725	sodium ion transmembrane transport	4	12	4.31922	0.0423559	0.110907
GO:0036092	phosphatidylinositol-3-phosphate biosynthetic process	4	12	4.31922	0.0423559	0.110907
GO:0042417	dopamine metabolic process	4	12	4.31922	0.0423559	0.110907
GO:0043518	"negative regulation of DNA damage response, signal transduction by p53 class mediator"	4	12	4.31922	0.0423559	0.110907
GO:0045019	negative regulation of nitric oxide biosynthetic process	4	12	4.31922	0.0423559	0.110907
GO:0045662	negative regulation of myoblast differentiation	4	12	4.31922	0.0423559	0.110907
GO:0045921	positive regulation of exocytosis	4	12	4.31922	0.0423559	0.110907
GO:0048545	response to steroid hormone stimulus	4	12	4.31922	0.0423559	0.110907
GO:0048814	regulation of dendrite morphogenesis	4	12	4.31922	0.0423559	0.110907
GO:0051567	histone H3-K9 methylation	4	12	4.31922	0.0423559	0.110907
GO:0055089	fatty acid homeostasis	4	12	4.31922	0.0423559	0.110907
GO:0060065	uterus development	4	12	4.31922	0.0423559	0.110907
GO:0060536	cartilage morphogenesis	4	12	4.31922	0.0423559	0.110907
GO:0060740	prostate gland epithelium morphogenesis	4	12	4.31922	0.0423559	0.110907
GO:0060766	negative regulation of androgen receptor signaling pathway	4	12	4.31922	0.0423559	0.110907
GO:0071236	cellular response to antibiotic	4	12	4.31922	0.0423559	0.110907
GO:0006302	double-strand break repair	15	96	2.02463	0.0428336	0.112096
GO:0030968	endoplasmic reticulum unfolded protein response	15	98	1.98332	0.0462899	0.121074
GO:0071805	potassium ion transmembrane transport	7	33	2.7486	0.0464873	0.121523
GO:0050714	positive regulation of protein secretion	6	26	2.99023	0.0504672	0.129934
GO:0050808	synapse organization	6	26	2.99023	0.0504672	0.129934
GO:0000002	mitochondrial genome maintenance	3	7	5.55328	0.0507409	0.129934
GO:0001768	establishment of T cell polarity	3	7	5.55328	0.0507409	0.129934
GO:0002281	macrophage activation involved in immune response	3	7	5.55328	0.0507409	0.129934
GO:0006975	DNA damage induced protein phosphorylation	3	7	5.55328	0.0507409	0.129934
GO:0007064	mitotic sister chromatid cohesion	3	7	5.55328	0.0507409	0.129934
GO:0008089	anterograde axon cargo transport	3	7	5.55328	0.0507409	0.129934
GO:0010310	regulation of hydrogen peroxide metabolic process	3	7	5.55328	0.0507409	0.129934
GO:0010801	negative regulation of peptidyl-threonine phosphorylation	3	7	5.55328	0.0507409	0.129934
GO:0016081	synaptic vesicle docking involved in exocytosis	3	7	5.55328	0.0507409	0.129934
GO:0019226	transmission of nerve impulse	3	7	5.55328	0.0507409	0.129934
GO:0030213	hyaluronan biosynthetic process	3	7	5.55328	0.0507409	0.129934
GO:0030578	PML body organization	3	7	5.55328	0.0507409	0.129934
GO:0030953	astral microtubule organization	3	7	5.55328	0.0507409	0.129934
GO:0031659	positive regulation of cyclin-dependent protein kinase activity involved in G1/S	3	7	5.55328	0.0507409	0.129934
GO:0035729	cellular response to hepatocyte growth factor stimulus	3	7	5.55328	0.0507409	0.129934
GO:0038061	NIK/NF-kappaB cascade	3	7	5.55328	0.0507409	0.129934
GO:0040019	positive regulation of embryonic development	3	7	5.55328	0.0507409	0.129934
GO:0042921	glucocorticoid receptor signaling pathway	3	7	5.55328	0.0507409	0.129934
GO:0045760	positive regulation of action potential	3	7	5.55328	0.0507409	0.129934
GO:0046628	positive regulation of insulin receptor signaling pathway	3	7	5.55328	0.0507409	0.129934
GO:0050803	regulation of synapse structure and activity	3	7	5.55328	0.0507409	0.129934
GO:0051893	regulation of focal adhesion assembly	3	7	5.55328	0.0507409	0.129934
GO:0051938	L-glutamate import	3	7	5.55328	0.0507409	0.129934
GO:0060261	positive regulation of transcription initiation from RNA polymerase II promoter	3	7	5.55328	0.0507409	0.129934
GO:0060287	epithelial cilium movement involved in determination of left/right asymmetry	3	7	5.55328	0.0507409	0.129934
GO:0060394	negative regulation of pathway-restricted SMAD protein phosphorylation	3	7	5.55328	0.0507409	0.129934
GO:0060745	mammary gland branching involved in pregnancy	3	7	5.55328	0.0507409	0.129934
GO:0071679	commissural neuron axon guidance	3	7	5.55328	0.0507409	0.129934
GO:0090072	positive regulation of sodium ion transport via voltage-gated sodium channel activity	3	7	5.55328	0.0507409	0.129934
GO:2000078	positive regulation of type B pancreatic cell development	3	7	5.55328	0.0507409	0.129934
GO:2001214	positive regulation of vasculogenesis	3	7	5.55328	0.0507409	0.129934
GO:0000070	mitotic sister chromatid segregation	5	19	3.40991	0.0507815	0.129934
GO:0002089	lens morphogenesis in camera-type eye	5	19	3.40991	0.0507815	0.129934
GO:0009311	oligosaccharide metabolic process	5	19	3.40991	0.0507815	0.129934
GO:0010634	positive regulation of epithelial cell migration	5	19	3.40991	0.0507815	0.129934
GO:0032230	"positive regulation of synaptic transmission, GABAergic"	5	19	3.40991	0.0507815	0.129934
GO:0045445	myoblast differentiation	5	19	3.40991	0.0507815	0.129934
GO:0016337	cell-cell adhesion	17	117	1.88274	0.0530342	0.135625
GO:0032720	negative regulation of tumor necrosis factor production	7	34	2.66775	0.0547298	0.139809
GO:0043542	endothelial cell migration	7	34	2.66775	0.0547298	0.139809
GO:0006509	membrane protein ectodomain proteolysis	8	42	2.46813	0.055188	0.140827
GO:0008206	bile acid metabolic process	8	42	2.46813	0.055188	0.140827
GO:0003337	mesenchymal to epithelial transition involved in metanephros morphogenesis	4	13	3.98697	0.0574938	0.145606
GO:0006983	ER overload response	4	13	3.98697	0.0574938	0.145606
GO:0016331	morphogenesis of embryonic epithelium	4	13	3.98697	0.0574938	0.145606
GO:0016578	histone deubiquitination	4	13	3.98697	0.0574938	0.145606
GO:0030818	negative regulation of cAMP biosynthetic process	4	13	3.98697	0.0574938	0.145606
GO:0032835	glomerulus development	4	13	3.98697	0.0574938	0.145606
GO:0034614	cellular response to reactive oxygen species	4	13	3.98697	0.0574938	0.145606
GO:0045947	negative regulation of translational initiation	4	13	3.98697	0.0574938	0.145606
GO:0046339	diacylglycerol metabolic process	4	13	3.98697	0.0574938	0.145606
GO:0046827	positive regulation of protein export from nucleus	4	13	3.98697	0.0574938	0.145606
GO:0048675	axon extension	4	13	3.98697	0.0574938	0.145606
GO:0051480	cytosolic calcium ion homeostasis	4	13	3.98697	0.0574938	0.145606
GO:0070935	3'-UTR-mediated mRNA stabilization	4	13	3.98697	0.0574938	0.145606
GO:0071549	cellular response to dexamethasone stimulus	4	13	3.98697	0.0574938	0.145606
GO:0006284	base-excision repair	12	75	2.07323	0.057565	0.145629
GO:0034329	cell junction assembly	12	75	2.07323	0.057565	0.145629
GO:0008406	gonad development	6	27	2.87948	0.0607425	0.153585
GO:0002088	lens development in camera-type eye	8	43	2.41073	0.0633351	0.159588
GO:0055010	ventricular cardiac muscle tissue morphogenesis	8	43	2.41073	0.0633351	0.159588
GO:0006825	copper ion transport	5	20	3.23942	0.0634893	0.159588
GO:0031047	gene silencing by RNA	5	20	3.23942	0.0634893	0.159588
GO:0043616	keratinocyte proliferation	5	20	3.23942	0.0634893	0.159588
GO:0045596	negative regulation of cell differentiation	5	20	3.23942	0.0634893	0.159588
GO:0045995	regulation of embryonic development	5	20	3.23942	0.0634893	0.159588
GO:0048266	behavioral response to pain	5	20	3.23942	0.0634893	0.159588
GO:0051297	centrosome organization	5	20	3.23942	0.0634893	0.159588
GO:0051593	response to folic acid	5	20	3.23942	0.0634893	0.159588
GO:0070207	protein homotrimerization	5	20	3.23942	0.0634893	0.159588
GO:0048873	homeostasis of number of cells within a tissue	7	35	2.59153	0.0639672	0.160188
GO:0051145	smooth muscle cell differentiation	7	35	2.59153	0.0639672	0.160188
GO:0030216	keratinocyte differentiation	11	66	2.15961	0.0668509	0.160188
GO:0000189	MAPK import into nucleus	2	3	8.63844	0.0677769	0.160188
GO:0001573	ganglioside metabolic process	2	3	8.63844	0.0677769	0.160188
GO:0002002	regulation of angiotensin levels in blood	2	3	8.63844	0.0677769	0.160188
GO:0002003	angiotensin maturation	2	3	8.63844	0.0677769	0.160188
GO:0002029	desensitization of G-protein coupled receptor protein signaling pathway	2	3	8.63844	0.0677769	0.160188
GO:0002876	positive regulation of chronic inflammatory response to antigenic stimulus	2	3	8.63844	0.0677769	0.160188
GO:0003093	regulation of glomerular filtration	2	3	8.63844	0.0677769	0.160188
GO:0003406	retinal pigment epithelium development	2	3	8.63844	0.0677769	0.160188
GO:0006450	regulation of translational fidelity	2	3	8.63844	0.0677769	0.160188
GO:0006482	protein demethylation	2	3	8.63844	0.0677769	0.160188
GO:0006999	nuclear pore organization	2	3	8.63844	0.0677769	0.160188
GO:0010002	cardioblast differentiation	2	3	8.63844	0.0677769	0.160188
GO:0010070	zygote asymmetric cell division	2	3	8.63844	0.0677769	0.160188
GO:0010159	specification of organ position	2	3	8.63844	0.0677769	0.160188
GO:0010608	posttranscriptional regulation of gene expression	2	3	8.63844	0.0677769	0.160188
GO:0010735	positive regulation of transcription via serum response element binding	2	3	8.63844	0.0677769	0.160188
GO:0010818	T cell chemotaxis	2	3	8.63844	0.0677769	0.160188
GO:0010871	negative regulation of receptor biosynthetic process	2	3	8.63844	0.0677769	0.160188
GO:0015867	ATP transport	2	3	8.63844	0.0677769	0.160188
GO:0016048	detection of temperature stimulus	2	3	8.63844	0.0677769	0.160188
GO:0018076	N-terminal peptidyl-lysine acetylation	2	3	8.63844	0.0677769	0.160188
GO:0018394	peptidyl-lysine acetylation	2	3	8.63844	0.0677769	0.160188
GO:0019100	male germ-line sex determination	2	3	8.63844	0.0677769	0.160188
GO:0019858	cytosine metabolic process	2	3	8.63844	0.0677769	0.160188
GO:0021524	visceral motor neuron differentiation	2	3	8.63844	0.0677769	0.160188
GO:0021885	forebrain cell migration	2	3	8.63844	0.0677769	0.160188
GO:0021943	formation of radial glial scaffolds	2	3	8.63844	0.0677769	0.160188
GO:0021965	spinal cord ventral commissure morphogenesis	2	3	8.63844	0.0677769	0.160188
GO:0022007	convergent extension involved in neural plate elongation	2	3	8.63844	0.0677769	0.160188
GO:0023021	termination of signal transduction	2	3	8.63844	0.0677769	0.160188
GO:0023041	neuronal signal transduction	2	3	8.63844	0.0677769	0.160188
GO:0030327	prenylated protein catabolic process	2	3	8.63844	0.0677769	0.160188
GO:0030505	inorganic diphosphate transport	2	3	8.63844	0.0677769	0.160188
GO:0030730	sequestering of triglyceride	2	3	8.63844	0.0677769	0.160188
GO:0031999	negative regulation of fatty acid beta-oxidation	2	3	8.63844	0.0677769	0.160188
GO:0032066	nucleolus to nucleoplasm transport	2	3	8.63844	0.0677769	0.160188
GO:0032463	negative regulation of protein homooligomerization	2	3	8.63844	0.0677769	0.160188
GO:0032796	uropod organization	2	3	8.63844	0.0677769	0.160188
GO:0032800	receptor biosynthetic process	2	3	8.63844	0.0677769	0.160188
GO:0032803	regulation of low-density lipoprotein particle receptor catabolic process	2	3	8.63844	0.0677769	0.160188
GO:0032854	positive regulation of Rap GTPase activity	2	3	8.63844	0.0677769	0.160188
GO:0032958	inositol phosphate biosynthetic process	2	3	8.63844	0.0677769	0.160188
GO:0033273	response to vitamin	2	3	8.63844	0.0677769	0.160188
GO:0033561	regulation of water loss via skin	2	3	8.63844	0.0677769	0.160188
GO:0034381	plasma lipoprotein particle clearance	2	3	8.63844	0.0677769	0.160188
GO:0035303	regulation of dephosphorylation	2	3	8.63844	0.0677769	0.160188
GO:0035408	histone H3-T6 phosphorylation	2	3	8.63844	0.0677769	0.160188
GO:0035520	monoubiquitinated protein deubiquitination	2	3	8.63844	0.0677769	0.160188
GO:0035640	exploration behavior	2	3	8.63844	0.0677769	0.160188
GO:0035986	senescence-associated heterochromatin focus assembly	2	3	8.63844	0.0677769	0.160188
GO:0042663	regulation of endodermal cell fate specification	2	3	8.63844	0.0677769	0.160188
GO:0042753	positive regulation of circadian rhythm	2	3	8.63844	0.0677769	0.160188
GO:0042986	positive regulation of amyloid precursor protein biosynthetic process	2	3	8.63844	0.0677769	0.160188
GO:0043276	anoikis	2	3	8.63844	0.0677769	0.160188
GO:0043558	regulation of translational initiation in response to stress	2	3	8.63844	0.0677769	0.160188
GO:0045163	clustering of voltage-gated potassium channels	2	3	8.63844	0.0677769	0.160188
GO:0045619	regulation of lymphocyte differentiation	2	3	8.63844	0.0677769	0.160188
GO:0045715	negative regulation of low-density lipoprotein particle receptor biosynthetic process	2	3	8.63844	0.0677769	0.160188
GO:0045794	negative regulation of cell volume	2	3	8.63844	0.0677769	0.160188
GO:0045980	negative regulation of nucleotide metabolic process	2	3	8.63844	0.0677769	0.160188
GO:0046499	S-adenosylmethioninamine metabolic process	2	3	8.63844	0.0677769	0.160188
GO:0046661	male sex differentiation	2	3	8.63844	0.0677769	0.160188
GO:0048388	endosomal lumen acidification	2	3	8.63844	0.0677769	0.160188
GO:0048639	positive regulation of developmental growth	2	3	8.63844	0.0677769	0.160188
GO:0048680	positive regulation of axon regeneration	2	3	8.63844	0.0677769	0.160188
GO:0048850	hypophysis morphogenesis	2	3	8.63844	0.0677769	0.160188
GO:0048936	peripheral nervous system neuron axonogenesis	2	3	8.63844	0.0677769	0.160188
GO:0051048	negative regulation of secretion	2	3	8.63844	0.0677769	0.160188
GO:0051124	synaptic growth at neuromuscular junction	2	3	8.63844	0.0677769	0.160188
GO:0051152	positive regulation of smooth muscle cell differentiation	2	3	8.63844	0.0677769	0.160188
GO:0051270	regulation of cellular component movement	2	3	8.63844	0.0677769	0.160188
GO:0051452	intracellular pH reduction	2	3	8.63844	0.0677769	0.160188
GO:0051797	regulation of hair follicle development	2	3	8.63844	0.0677769	0.160188
GO:0051799	negative regulation of hair follicle development	2	3	8.63844	0.0677769	0.160188
GO:0051900	regulation of mitochondrial depolarization	2	3	8.63844	0.0677769	0.160188
GO:0051935	glutamate uptake involved in synaptic transmission	2	3	8.63844	0.0677769	0.160188
GO:0060029	convergent extension involved in organogenesis	2	3	8.63844	0.0677769	0.160188
GO:0060067	cervix development	2	3	8.63844	0.0677769	0.160188
GO:0060315	negative regulation of ryanodine-sensitive calcium-release channel activity	2	3	8.63844	0.0677769	0.160188
GO:0060379	cardiac muscle cell myoblast differentiation	2	3	8.63844	0.0677769	0.160188
GO:0060385	axonogenesis involved in innervation	2	3	8.63844	0.0677769	0.160188
GO:0060541	respiratory system development	2	3	8.63844	0.0677769	0.160188
GO:0060555	induction of necroptosis by extracellular signals	2	3	8.63844	0.0677769	0.160188
GO:0060599	lateral sprouting involved in mammary gland duct morphogenesis	2	3	8.63844	0.0677769	0.160188
GO:0060693	regulation of branching involved in salivary gland morphogenesis	2	3	8.63844	0.0677769	0.160188
GO:0060738	epithelial-mesenchymal signaling involved in prostate gland development	2	3	8.63844	0.0677769	0.160188
GO:0060923	cardiac muscle cell fate commitment	2	3	8.63844	0.0677769	0.160188
GO:0060982	coronary artery morphogenesis	2	3	8.63844	0.0677769	0.160188
GO:0060993	kidney morphogenesis	2	3	8.63844	0.0677769	0.160188
GO:0061032	visceral serous pericardium development	2	3	8.63844	0.0677769	0.160188
GO:0061146	Peyer's patch morphogenesis	2	3	8.63844	0.0677769	0.160188
GO:0061290	canonical Wnt receptor signaling pathway involved in metanephric kidney development	2	3	8.63844	0.0677769	0.160188
GO:0061299	retina vasculature morphogenesis in camera-type eye	2	3	8.63844	0.0677769	0.160188
GO:0061337	cardiac conduction	2	3	8.63844	0.0677769	0.160188
GO:0070173	regulation of enamel mineralization	2	3	8.63844	0.0677769	0.160188
GO:0070318	positive regulation of G0 to G1 transition	2	3	8.63844	0.0677769	0.160188
GO:0070779	D-aspartate import	2	3	8.63844	0.0677769	0.160188
GO:0070914	UV-damage excision repair	2	3	8.63844	0.0677769	0.160188
GO:0071168	protein localization to chromatin	2	3	8.63844	0.0677769	0.160188
GO:0072017	distal tubule development	2	3	8.63844	0.0677769	0.160188
GO:0072134	nephrogenic mesenchyme morphogenesis	2	3	8.63844	0.0677769	0.160188
GO:0072181	mesonephric duct formation	2	3	8.63844	0.0677769	0.160188
GO:0072193	ureter smooth muscle cell differentiation	2	3	8.63844	0.0677769	0.160188
GO:0072224	metanephric glomerulus development	2	3	8.63844	0.0677769	0.160188
GO:0072300	positive regulation of metanephric glomerulus development	2	3	8.63844	0.0677769	0.160188
GO:0072385	minus-end-directed organelle transport along microtubule	2	3	8.63844	0.0677769	0.160188
GO:0072553	terminal button organization	2	3	8.63844	0.0677769	0.160188
GO:0097118	neuroligin clustering	2	3	8.63844	0.0677769	0.160188
GO:0097195	pilomotor reflex	2	3	8.63844	0.0677769	0.160188
GO:2000273	positive regulation of receptor activity	2	3	8.63844	0.0677769	0.160188
GO:2000286	receptor internalization involved in canonical Wnt receptor signaling pathway	2	3	8.63844	0.0677769	0.160188
GO:2000651	positive regulation of sodium ion transmembrane transporter activity	2	3	8.63844	0.0677769	0.160188
GO:2000741	positive regulation of mesenchymal stem cell differentiation	2	3	8.63844	0.0677769	0.160188
GO:2000773	negative regulation of cellular senescence	2	3	8.63844	0.0677769	0.160188
GO:2000821	regulation of grooming behavior	2	3	8.63844	0.0677769	0.160188
GO:2001037	positive regulation of tongue muscle cell differentiation	2	3	8.63844	0.0677769	0.160188
GO:0010332	response to gamma radiation	8	44	2.35594	0.0723164	0.170727
GO:0045453	bone resorption	6	28	2.77664	0.0723811	0.170727
GO:0048593	camera-type eye morphogenesis	6	28	2.77664	0.0723811	0.170727
GO:0070371	ERK1 and ERK2 cascade	6	28	2.77664	0.0723811	0.170727
GO:0006364	rRNA processing	16	111	1.86777	0.0731618	0.172481
GO:0043297	apical junction assembly	7	36	2.51955	0.0742564	0.174887
GO:0045214	sarcomere organization	7	36	2.51955	0.0742564	0.174887
[truncated: 2,709 more rows]

## Sheet: Gene in Sig Go terms
go_id	go_name	enrichment	pvalue	FDR	gene_id	gene_name
GO:0045944	positive regulation of transcription from RNA polymerase II promoter	4.74913	3.92934e-164	1.84993e-160	23414	ZFPM2
GO:0045944	positive regulation of transcription from RNA polymerase II promoter	4.74913	3.92934e-164	1.84993e-160	10320	IKZF1
GO:0045944	positive regulation of transcription from RNA polymerase II promoter	4.74913	3.92934e-164	1.84993e-160	2113	ETS1
GO:0045944	positive regulation of transcription from RNA polymerase II promoter	4.74913	3.92934e-164	1.84993e-160	2034	EPAS1
GO:0045944	positive regulation of transcription from RNA polymerase II promoter	4.74913	3.92934e-164	1.84993e-160	2034	EPAS1
GO:0045944	positive regulation of transcription from RNA polymerase II promoter	4.74913	3.92934e-164	1.84993e-160	5451	POU2F1
GO:0045944	positive regulation of transcription from RNA polymerase II promoter	4.74913	3.92934e-164	1.84993e-160	3558	IL2
GO:0045944	positive regulation of transcription from RNA polymerase II promoter	4.74913	3.92934e-164	1.84993e-160	7391	USF1
GO:0045944	positive regulation of transcription from RNA polymerase II promoter	4.74913	3.92934e-164	1.84993e-160	22807	IKZF2
GO:0045944	positive regulation of transcription from RNA polymerase II promoter	4.74913	3.92934e-164	1.84993e-160	9575	CLOCK
GO:0045944	positive regulation of transcription from RNA polymerase II promoter	4.74913	3.92934e-164	1.84993e-160	7124	TNF
GO:0045944	positive regulation of transcription from RNA polymerase II promoter	4.74913	3.92934e-164	1.84993e-160	5087	PBX1
GO:0045944	positive regulation of transcription from RNA polymerase II promoter	4.74913	3.92934e-164	1.84993e-160	81566	CSRNP2
GO:0045944	positive regulation of transcription from RNA polymerase II promoter	4.74913	3.92934e-164	1.84993e-160	8091	HMGA2
GO:0045944	positive regulation of transcription from RNA polymerase II promoter	4.74913	3.92934e-164	1.84993e-160	2626	GATA4
GO:0045944	positive regulation of transcription from RNA polymerase II promoter	4.74913	3.92934e-164	1.84993e-160	208	AKT2
GO:0045944	positive regulation of transcription from RNA polymerase II promoter	4.74913	3.92934e-164	1.84993e-160	9464	HAND2
GO:0045944	positive regulation of transcription from RNA polymerase II promoter	4.74913	3.92934e-164	1.84993e-160	50937	CDON
GO:0045944	positive regulation of transcription from RNA polymerase II promoter	4.74913	3.92934e-164	1.84993e-160	6047	RNF4
GO:0045944	positive regulation of transcription from RNA polymerase II promoter	4.74913	3.92934e-164	1.84993e-160	650	BMP2
GO:0045944	positive regulation of transcription from RNA polymerase II promoter	4.74913	3.92934e-164	1.84993e-160	2965	GTF2H1
GO:0045944	positive regulation of transcription from RNA polymerase II promoter	4.74913	3.92934e-164	1.84993e-160	50937	CDON
GO:0045944	positive regulation of transcription from RNA polymerase II promoter	4.74913	3.92934e-164	1.84993e-160	4602	MYB
GO:0045944	positive regulation of transcription from RNA polymerase II promoter	4.74913	3.92934e-164	1.84993e-160	80034	CSRNP3
GO:0045944	positive regulation of transcription from RNA polymerase II promoter	4.74913	3.92934e-164	1.84993e-160	6047	RNF4
GO:0045944	positive regulation of transcription from RNA polymerase II promoter	4.74913	3.92934e-164	1.84993e-160	5457	POU4F1
GO:0045944	positive regulation of transcription from RNA polymerase II promoter	4.74913	3.92934e-164	1.84993e-160	23175	LPIN1
GO:0045944	positive regulation of transcription from RNA polymerase II promoter	4.74913	3.92934e-164	1.84993e-160	6760	SS18
GO:0045944	positive regulation of transcription from RNA polymerase II promoter	4.74913	3.92934e-164	1.84993e-160	5308	PITX2
GO:0045944	positive regulation of transcription from RNA polymerase II promoter	4.74913	3.92934e-164	1.84993e-160	5991	RFX3
GO:0045944	positive regulation of transcription from RNA polymerase II promoter	4.74913	3.92934e-164	1.84993e-160	5087	PBX1
GO:0045944	positive regulation of transcription from RNA polymerase II promoter	4.74913	3.92934e-164	1.84993e-160	1385	CREB1
GO:0045944	positive regulation of transcription from RNA polymerase II promoter	4.74913	3.92934e-164	1.84993e-160	51379	CRLF3
GO:0045944	positive regulation of transcription from RNA polymerase II promoter	4.74913	3.92934e-164	1.84993e-160	2626	GATA4
GO:0045944	positive regulation of transcription from RNA polymerase II promoter	4.74913	3.92934e-164	1.84993e-160	23175	LPIN1
GO:0045944	positive regulation of transcription from RNA polymerase II promoter	4.74913	3.92934e-164	1.84993e-160	130497	OSR1
GO:0045944	positive regulation of transcription from RNA polymerase II promoter	4.74913	3.92934e-164	1.84993e-160	6497	SKI
GO:0045944	positive regulation of transcription from RNA polymerase II promoter	4.74913	3.92934e-164	1.84993e-160	6299	SALL1
GO:0045944	positive regulation of transcription from RNA polymerase II promoter	4.74913	3.92934e-164	1.84993e-160	5089	PBX2
GO:0045944	positive regulation of transcription from RNA polymerase II promoter	4.74913	3.92934e-164	1.84993e-160	64344	HIF3A
GO:0045944	positive regulation of transcription from RNA polymerase II promoter	4.74913	3.92934e-164	1.84993e-160	2626	GATA4
GO:0045944	positive regulation of transcription from RNA polymerase II promoter	4.74913	3.92934e-164	1.84993e-160	2626	GATA4
GO:0045944	positive regulation of transcription from RNA polymerase II promoter	4.74913	3.92934e-164	1.84993e-160	5458	POU4F2
GO:0045944	positive regulation of transcription from RNA polymerase II promoter	4.74913	3.92934e-164	1.84993e-160	50937	CDON
GO:0045944	positive regulation of transcription from RNA polymerase II promoter	4.74913	3.92934e-164	1.84993e-160	8648	NCOA1
GO:0045944	positive regulation of transcription from RNA polymerase II promoter	4.74913	3.92934e-164	1.84993e-160	861	RUNX1
GO:0045944	positive regulation of transcription from RNA polymerase II promoter	4.74913	3.92934e-164	1.84993e-160	2736	GLI2
GO:0045944	positive regulation of transcription from RNA polymerase II promoter	4.74913	3.92934e-164	1.84993e-160	6722	SRF
GO:0045944	positive regulation of transcription from RNA polymerase II promoter	4.74913	3.92934e-164	1.84993e-160	2736	GLI2
GO:0045944	positive regulation of transcription from RNA polymerase II promoter	4.74913	3.92934e-164	1.84993e-160	2736	GLI2
GO:0045944	positive regulation of transcription from RNA polymerase II promoter	4.74913	3.92934e-164	1.84993e-160	5295	PIK3R1
GO:0045944	positive regulation of transcription from RNA polymerase II promoter	4.74913	3.92934e-164	1.84993e-160	10499	NCOA2
GO:0045944	positive regulation of transcription from RNA polymerase II promoter	4.74913	3.92934e-164	1.84993e-160	6599	SMARCC1
GO:0045944	positive regulation of transcription from RNA polymerase II promoter	4.74913	3.92934e-164	1.84993e-160	51135	IRAK4
GO:0045944	positive regulation of transcription from RNA polymerase II promoter	4.74913	3.92934e-164	1.84993e-160	208	AKT2
GO:0045944	positive regulation of transcription from RNA polymerase II promoter	4.74913	3.92934e-164	1.84993e-160	282991	BLOC1S2
GO:0045944	positive regulation of transcription from RNA polymerase II promoter	4.74913	3.92934e-164	1.84993e-160	2308	FOXO1
GO:0045944	positive regulation of transcription from RNA polymerase II promoter	4.74913	3.92934e-164	1.84993e-160	23175	LPIN1
GO:0045944	positive regulation of transcription from RNA polymerase II promoter	4.74913	3.92934e-164	1.84993e-160	7040	TGFB1
GO:0045944	positive regulation of transcription from RNA polymerase II promoter	4.74913	3.92934e-164	1.84993e-160	861	RUNX1
GO:0045944	positive regulation of transcription from RNA polymerase II promoter	4.74913	3.92934e-164	1.84993e-160	3148	HMGB2
GO:0045944	positive regulation of transcription from RNA polymerase II promoter	4.74913	3.92934e-164	1.84993e-160	4088	SMAD3
GO:0045944	positive regulation of transcription from RNA polymerase II promoter	4.74913	3.92934e-164	1.84993e-160	861	RUNX1
GO:0045944	positive regulation of transcription from RNA polymerase II promoter	4.74913	3.92934e-164	1.84993e-160	861	RUNX1
GO:0045944	positive regulation of transcription from RNA polymerase II promoter	4.74913	3.92934e-164	1.84993e-160	4209	MEF2D
GO:0045944	positive regulation of transcription from RNA polymerase II promoter	4.74913	3.92934e-164	1.84993e-160	7124	TNF
GO:0045944	positive regulation of transcription from RNA polymerase II promoter	4.74913	3.92934e-164	1.84993e-160	2627	GATA6
GO:0045944	positive regulation of transcription from RNA polymerase II promoter	4.74913	3.92934e-164	1.84993e-160	2627	GATA6
GO:0045944	positive regulation of transcription from RNA polymerase II promoter	4.74913	3.92934e-164	1.84993e-160	2627	GATA6
GO:0045944	positive regulation of transcription from RNA polymerase II promoter	4.74913	3.92934e-164	1.84993e-160	208	AKT2
GO:0045944	positive regulation of transcription from RNA polymerase II promoter	4.74913	3.92934e-164	1.84993e-160	23263	MCF2L
GO:0045944	positive regulation of transcription from RNA polymerase II promoter	4.74913	3.92934e-164	1.84993e-160	7124	TNF
GO:0045944	positive regulation of transcription from RNA polymerase II promoter	4.74913	3.92934e-164	1.84993e-160	90	ACVR1
GO:0045944	positive regulation of transcription from RNA polymerase II promoter	4.74913	3.92934e-164	1.84993e-160	51135	IRAK4
GO:0045944	positive regulation of transcription from RNA polymerase II promoter	4.74913	3.92934e-164	1.84993e-160	8202	NCOA3
GO:0045944	positive regulation of transcription from RNA polymerase II promoter	4.74913	3.92934e-164	1.84993e-160	53335	BCL11A
GO:0045944	positive regulation of transcription from RNA polymerase II promoter	4.74913	3.92934e-164	1.84993e-160	9324	HMGN3
GO:0045944	positive regulation of transcription from RNA polymerase II promoter	4.74913	3.92934e-164	1.84993e-160	7707	ZNF148
GO:0045944	positive regulation of transcription from RNA polymerase II promoter	4.74913	3.92934e-164	1.84993e-160	208	AKT2
GO:0045944	positive regulation of transcription from RNA polymerase II promoter	4.74913	3.92934e-164	1.84993e-160	2033	EP300
GO:0045944	positive regulation of transcription from RNA polymerase II promoter	4.74913	3.92934e-164	1.84993e-160	5914	RARA
GO:0045944	positive regulation of transcription from RNA polymerase II promoter	4.74913	3.92934e-164	1.84993e-160	8202	NCOA3
GO:0045944	positive regulation of transcription from RNA polymerase II promoter	4.74913	3.92934e-164	1.84993e-160	5076	PAX2
GO:0045944	positive regulation of transcription from RNA polymerase II promoter	4.74913	3.92934e-164	1.84993e-160	3659	IRF1
GO:0045944	positive regulation of transcription from RNA polymerase II promoter	4.74913	3.92934e-164	1.84993e-160	7707	ZNF148
GO:0045944	positive regulation of transcription from RNA polymerase II promoter	4.74913	3.92934e-164	1.84993e-160	135112	NCOA7
GO:0045944	positive regulation of transcription from RNA polymerase II promoter	4.74913	3.92934e-164	1.84993e-160	208	AKT2
GO:0045944	positive regulation of transcription from RNA polymerase II promoter	4.74913	3.92934e-164	1.84993e-160	7124	TNF
GO:0045944	positive regulation of transcription from RNA polymerase II promoter	4.74913	3.92934e-164	1.84993e-160	7707	ZNF148
GO:0045944	positive regulation of transcription from RNA polymerase II promoter	4.74913	3.92934e-164	1.84993e-160	8626	TP63
GO:0045944	positive regulation of transcription from RNA polymerase II promoter	4.74913	3.92934e-164	1.84993e-160	5465	PPARA
GO:0045944	positive regulation of transcription from RNA polymerase II promoter	4.74913	3.92934e-164	1.84993e-160	208	AKT2
GO:0045944	positive regulation of transcription from RNA polymerase II promoter	4.74913	3.92934e-164	1.84993e-160	3198	HOXA1
GO:0045944	positive regulation of transcription from RNA polymerase II promoter	4.74913	3.92934e-164	1.84993e-160	51804	SIX4
GO:0045944	positive regulation of transcription from RNA polymerase II promoter	4.74913	3.92934e-164	1.84993e-160	7707	ZNF148
GO:0045944	positive regulation of transcription from RNA polymerase II promoter	4.74913	3.92934e-164	1.84993e-160	7391	USF1
GO:0045944	positive regulation of transcription from RNA polymerase II promoter	4.74913	3.92934e-164	1.84993e-160	4520	MTF1
GO:0045944	positive regulation of transcription from RNA polymerase II promoter	4.74913	3.92934e-164	1.84993e-160	6928	HNF1B
GO:0045944	positive regulation of transcription from RNA polymerase II promoter	4.74913	3.92934e-164	1.84993e-160	2020	EN2
GO:0045944	positive regulation of transcription from RNA polymerase II promoter	4.74913	3.92934e-164	1.84993e-160	4808	NHLH2
GO:0045944	positive regulation of transcription from RNA polymerase II promoter	4.74913	3.92934e-164	1.84993e-160	9314	KLF4
GO:0045944	positive regulation of transcription from RNA polymerase II promoter	4.74913	3.92934e-164	1.84993e-160	5465	PPARA
GO:0045944	positive regulation of transcription from RNA polymerase II promoter	4.74913	3.92934e-164	1.84993e-160	2034	EPAS1
GO:0045944	positive regulation of transcription from RNA polymerase II promoter	4.74913	3.92934e-164	1.84993e-160	6929	TCF3
GO:0045944	positive regulation of transcription from RNA polymerase II promoter	4.74913	3.92934e-164	1.84993e-160	4088	SMAD3
GO:0045944	positive regulation of transcription from RNA polymerase II promoter	4.74913	3.92934e-164	1.84993e-160	3976	LIF
GO:0045944	positive regulation of transcription from RNA polymerase II promoter	4.74913	3.92934e-164	1.84993e-160	89780	WNT3A
GO:0045944	positive regulation of transcription from RNA polymerase II promoter	4.74913	3.92934e-164	1.84993e-160	2353	FOS
GO:0045944	positive regulation of transcription from RNA polymerase II promoter	4.74913	3.92934e-164	1.84993e-160	6310	ATXN1
GO:0045944	positive regulation of transcription from RNA polymerase II promoter	4.74913	3.92934e-164	1.84993e-160	2034	EPAS1
GO:0045944	positive regulation of transcription from RNA polymerase II promoter	4.74913	3.92934e-164	1.84993e-160	6929	TCF3
GO:0045944	positive regulation of transcription from RNA polymerase II promoter	4.74913	3.92934e-164	1.84993e-160	2736	GLI2
GO:0045944	positive regulation of transcription from RNA polymerase II promoter	4.74913	3.92934e-164	1.84993e-160	208	AKT2
GO:0045944	positive regulation of transcription from RNA polymerase II promoter	4.74913	3.92934e-164	1.84993e-160	5465	PPARA
GO:0045944	positive regulation of transcription from RNA polymerase II promoter	4.74913	3.92934e-164	1.84993e-160	9421	HAND1
GO:0045944	positive regulation of transcription from RNA polymerase II promoter	4.74913	3.92934e-164	1.84993e-160	27086	FOXP1
GO:0045944	positive regulation of transcription from RNA polymerase II promoter	4.74913	3.92934e-164	1.84993e-160	6910	TBX5
GO:0045944	positive regulation of transcription from RNA polymerase II promoter	4.74913	3.92934e-164	1.84993e-160	84662	GLIS2
GO:0045944	positive regulation of transcription from RNA polymerase II promoter	4.74913	3.92934e-164	1.84993e-160	2113	ETS1
GO:0045944	positive regulation of transcription from RNA polymerase II promoter	4.74913	3.92934e-164	1.84993e-160	208	AKT2
GO:0045944	positive regulation of transcription from RNA polymerase II promoter	4.74913	3.92934e-164	1.84993e-160	6935	ZEB1
GO:0045944	positive regulation of transcription from RNA polymerase II promoter	4.74913	3.92934e-164	1.84993e-160	26585	GREM1
GO:0045944	positive regulation of transcription from RNA polymerase II promoter	4.74913	3.92934e-164	1.84993e-160	4800	NFYA
GO:0045944	positive regulation of transcription from RNA polymerase II promoter	4.74913	3.92934e-164	1.84993e-160	3087	HHEX
GO:0045944	positive regulation of transcription from RNA polymerase II promoter	4.74913	3.92934e-164	1.84993e-160	5077	PAX3
GO:0045944	positive regulation of transcription from RNA polymerase II promoter	4.74913	3.92934e-164	1.84993e-160	2114	ETS2
GO:0045944	positive regulation of transcription from RNA polymerase II promoter	4.74913	3.92934e-164	1.84993e-160	6925	TCF4
GO:0045944	positive regulation of transcription from RNA polymerase II promoter	4.74913	3.92934e-164	1.84993e-160	9314	KLF4
GO:0045944	positive regulation of transcription from RNA polymerase II promoter	4.74913	3.92934e-164	1.84993e-160	6314	ATXN7
GO:0045944	positive regulation of transcription from RNA polymerase II promoter	4.74913	3.92934e-164	1.84993e-160	27086	FOXP1
GO:0045944	positive regulation of transcription from RNA polymerase II promoter	4.74913	3.92934e-164	1.84993e-160	81566	CSRNP2
GO:0045944	positive regulation of transcription from RNA polymerase II promoter	4.74913	3.92934e-164	1.84993e-160	940	CD28
GO:0045944	positive regulation of transcription from RNA polymerase II promoter	4.74913	3.92934e-164	1.84993e-160	9575	CLOCK
GO:0045944	positive regulation of transcription from RNA polymerase II promoter	4.74913	3.92934e-164	1.84993e-160	1432	MAPK14
GO:0045944	positive regulation of transcription from RNA polymerase II promoter	4.74913	3.92934e-164	1.84993e-160	2099	ESR1
GO:0045944	positive regulation of transcription from RNA polymerase II promoter	4.74913	3.92934e-164	1.84993e-160	2353	FOS
GO:0045944	positive regulation of transcription from RNA polymerase II promoter	4.74913	3.92934e-164	1.84993e-160	81566	CSRNP2
GO:0045944	positive regulation of transcription from RNA polymerase II promoter	4.74913	3.92934e-164	1.84993e-160	5077	PAX3
GO:0045944	positive regulation of transcription from RNA polymerase II promoter	4.74913	3.92934e-164	1.84993e-160	650	BMP2
GO:0045944	positive regulation of transcription from RNA polymerase II promoter	4.74913	3.92934e-164	1.84993e-160	6910	TBX5
GO:0045944	positive regulation of transcription from RNA polymerase II promoter	4.74913	3.92934e-164	1.84993e-160	27086	FOXP1
GO:0045944	positive regulation of transcription from RNA polymerase II promoter	4.74913	3.92934e-164	1.84993e-160	5308	PITX2
GO:0045944	positive regulation of transcription from RNA polymerase II promoter	4.74913	3.92934e-164	1.84993e-160	5308	PITX2
GO:0045944	positive regulation of transcription from RNA polymerase II promoter	4.74913	3.92934e-164	1.84993e-160	8929	PHOX2B
GO:0045944	positive regulation of transcription from RNA polymerase II promoter	4.74913	3.92934e-164	1.84993e-160	672	BRCA1
GO:0045944	positive regulation of transcription from RNA polymerase II promoter	4.74913	3.92934e-164	1.84993e-160	10725	NFAT5
GO:0045944	positive regulation of transcription from RNA polymerase II promoter	4.74913	3.92934e-164	1.84993e-160	3169	FOXA1
GO:0045944	positive regulation of transcription from RNA polymerase II promoter	4.74913	3.92934e-164	1.84993e-160	4205	MEF2A
GO:0045944	positive regulation of transcription from RNA polymerase II promoter	4.74913	3.92934e-164	1.84993e-160	4205	MEF2A
GO:0045944	positive regulation of transcription from RNA polymerase II promoter	4.74913	3.92934e-164	1.84993e-160	4205	MEF2A
GO:0045944	positive regulation of transcription from RNA polymerase II promoter	4.74913	3.92934e-164	1.84993e-160	5077	PAX3
GO:0045944	positive regulation of transcription from RNA polymerase II promoter	4.74913	3.92934e-164	1.84993e-160	5316	PKNOX1
GO:0045944	positive regulation of transcription from RNA polymerase II promoter	4.74913	3.92934e-164	1.84993e-160	79718	TBL1XR1
GO:0045944	positive regulation of transcription from RNA polymerase II promoter	4.74913	3.92934e-164	1.84993e-160	5468	PPARG
GO:0045944	positive regulation of transcription from RNA polymerase II promoter	4.74913	3.92934e-164	1.84993e-160	3662	IRF4
GO:0045944	positive regulation of transcription from RNA polymerase II promoter	4.74913	3.92934e-164	1.84993e-160	7474	WNT5A
GO:0045944	positive regulation of transcription from RNA polymerase II promoter	4.74913	3.92934e-164	1.84993e-160	57822	GRHL3
GO:0045944	positive regulation of transcription from RNA polymerase II promoter	4.74913	3.92934e-164	1.84993e-160	6910	TBX5
GO:0045944	positive regulation of transcription from RNA polymerase II promoter	4.74913	3.92934e-164	1.84993e-160	2736	GLI2
GO:0045944	positive regulation of transcription from RNA polymerase II promoter	4.74913	3.92934e-164	1.84993e-160	9464	HAND2
GO:0045944	positive regulation of transcription from RNA polymerase II promoter	4.74913	3.92934e-164	1.84993e-160	4090	SMAD5
GO:0045944	positive regulation of transcription from RNA polymerase II promoter	4.74913	3.92934e-164	1.84993e-160	5469	MED1
GO:0045944	positive regulation of transcription from RNA polymerase II promoter	4.74913	3.92934e-164	1.84993e-160	6314	ATXN7
GO:0045944	positive regulation of transcription from RNA polymerase II promoter	4.74913	3.92934e-164	1.84993e-160	6872	TAF1
GO:0045944	positive regulation of transcription from RNA polymerase II promoter	4.74913	3.92934e-164	1.84993e-160	57822	GRHL3
GO:0045944	positive regulation of transcription from RNA polymerase II promoter	4.74913	3.92934e-164	1.84993e-160	23036	ZNF292
GO:0045944	positive regulation of transcription from RNA polymerase II promoter	4.74913	3.92934e-164	1.84993e-160	11105	PRDM7
GO:0045944	positive regulation of transcription from RNA polymerase II promoter	4.74913	3.92934e-164	1.84993e-160	4774	NFIA
GO:0045944	positive regulation of transcription from RNA polymerase II promoter	4.74913	3.92934e-164	1.84993e-160	7008	TEF
GO:0045944	positive regulation of transcription from RNA polymerase II promoter	4.74913	3.92934e-164	1.84993e-160	208	AKT2
GO:0045944	positive regulation of transcription from RNA polymerase II promoter	4.74913	3.92934e-164	1.84993e-160	9464	HAND2
GO:0045944	positive regulation of transcription from RNA polymerase II promoter	4.74913	3.92934e-164	1.84993e-160	5310	PKD1
GO:0045944	positive regulation of transcription from RNA polymerase II promoter	4.74913	3.92934e-164	1.84993e-160	2099	ESR1
GO:0045944	positive regulation of transcription from RNA polymerase II promoter	4.74913	3.92934e-164	1.84993e-160	7849	PAX8
GO:0045944	positive regulation of transcription from RNA polymerase II promoter	4.74913	3.92934e-164	1.84993e-160	4088	SMAD3
GO:0045944	positive regulation of transcription from RNA polymerase II promoter	4.74913	3.92934e-164	1.84993e-160	2624	GATA2
GO:0045944	positive regulation of transcription from RNA polymerase II promoter	4.74913	3.92934e-164	1.84993e-160	5468	PPARG
GO:0045944	positive regulation of transcription from RNA polymerase II promoter	4.74913	3.92934e-164	1.84993e-160	3479	IGF1
GO:0045944	positive regulation of transcription from RNA polymerase II promoter	4.74913	3.92934e-164	1.84993e-160	5468	PPARG
GO:0045944	positive regulation of transcription from RNA polymerase II promoter	4.74913	3.92934e-164	1.84993e-160	2308	FOXO1
GO:0045944	positive regulation of transcription from RNA polymerase II promoter	4.74913	3.92934e-164	1.84993e-160	57167	SALL4
GO:0045944	positive regulation of transcription from RNA polymerase II promoter	4.74913	3.92934e-164	1.84993e-160	4088	SMAD3
GO:0045944	positive regulation of transcription from RNA polymerase II promoter	4.74913	3.92934e-164	1.84993e-160	4088	SMAD3
GO:0045944	positive regulation of transcription from RNA polymerase II promoter	4.74913	3.92934e-164	1.84993e-160	3169	FOXA1
GO:0045944	positive regulation of transcription from RNA polymerase II promoter	4.74913	3.92934e-164	1.84993e-160	8986	RPS6KA4
GO:0045944	positive regulation of transcription from RNA polymerase II promoter	4.74913	3.92934e-164	1.84993e-160	6929	TCF3
GO:0045944	positive regulation of transcription from RNA polymerase II promoter	4.74913	3.92934e-164	1.84993e-160	4784	NFIX
GO:0045944	positive regulation of transcription from RNA polymerase II promoter	4.74913	3.92934e-164	1.84993e-160	466	ATF1
GO:0045944	positive regulation of transcription from RNA polymerase II promoter	4.74913	3.92934e-164	1.84993e-160	8543	LMO4
GO:0045944	positive regulation of transcription from RNA polymerase II promoter	4.74913	3.92934e-164	1.84993e-160	8028	MLLT10
GO:0045944	positive regulation of transcription from RNA polymerase II promoter	4.74913	3.92934e-164	1.84993e-160	3976	LIF
GO:0045944	positive regulation of transcription from RNA polymerase II promoter	4.74913	3.92934e-164	1.84993e-160	11278	KLF12
GO:0045944	positive regulation of transcription from RNA polymerase II promoter	4.74913	3.92934e-164	1.84993e-160	5311	PKD2
GO:0045944	positive regulation of transcription from RNA polymerase II promoter	4.74913	3.92934e-164	1.84993e-160	51621	KLF13
GO:0045944	positive regulation of transcription from RNA polymerase II promoter	4.74913	3.92934e-164	1.84993e-160	5076	PAX2
GO:0045944	positive regulation of transcription from RNA polymerase II promoter	4.74913	3.92934e-164	1.84993e-160	23405	DICER1
GO:0045944	positive regulation of transcription from RNA polymerase II promoter	4.74913	3.92934e-164	1.84993e-160	133522	PPARGC1B
GO:0045944	positive regulation of transcription from RNA polymerase II promoter	4.74913	3.92934e-164	1.84993e-160	3169	FOXA1
GO:0045944	positive regulation of transcription from RNA polymerase II promoter	4.74913	3.92934e-164	1.84993e-160	3169	FOXA1
GO:0045944	positive regulation of transcription from RNA polymerase II promoter	4.74913	3.92934e-164	1.84993e-160	4222	MEOX1
GO:0045944	positive regulation of transcription from RNA polymerase II promoter	4.74913	3.92934e-164	1.84993e-160	4286	MITF
GO:0045944	positive regulation of transcription from RNA polymerase II promoter	4.74913	3.92934e-164	1.84993e-160	5083	PAX9
GO:0045944	positive regulation of transcription from RNA polymerase II promoter	4.74913	3.92934e-164	1.84993e-160	6943	TCF21
GO:0045944	positive regulation of transcription from RNA polymerase II promoter	4.74913	3.92934e-164	1.84993e-160	2309	FOXO3
GO:0045944	positive regulation of transcription from RNA polymerase II promoter	4.74913	3.92934e-164	1.84993e-160	5469	MED1
GO:0045944	positive regulation of transcription from RNA polymerase II promoter	4.74913	3.92934e-164	1.84993e-160	2353	FOS
GO:0045944	positive regulation of transcription from RNA polymerase II promoter	4.74913	3.92934e-164	1.84993e-160	6929	TCF3
GO:0045944	positive regulation of transcription from RNA polymerase II promoter	4.74913	3.92934e-164	1.84993e-160	2138	EYA1
GO:0045944	positive regulation of transcription from RNA polymerase II promoter	4.74913	3.92934e-164	1.84993e-160	5469	MED1
GO:0045944	positive regulation of transcription from RNA polymerase II promoter	4.74913	3.92934e-164	1.84993e-160	266743	NPAS4
GO:0045944	positive regulation of transcription from RNA polymerase II promoter	4.74913	3.92934e-164	1.84993e-160	9314	KLF4
GO:0045944	positive regulation of transcription from RNA polymerase II promoter	4.74913	3.92934e-164	1.84993e-160	651	BMP3
GO:0045944	positive regulation of transcription from RNA polymerase II promoter	4.74913	3.92934e-164	1.84993e-160	2626	GATA4
GO:0045944	positive regulation of transcription from RNA polymerase II promoter	4.74913	3.92934e-164	1.84993e-160	4086	SMAD1
GO:0045944	positive regulation of transcription from RNA polymerase II promoter	4.74913	3.92934e-164	1.84993e-160	79718	TBL1XR1
GO:0045944	positive regulation of transcription from RNA polymerase II promoter	4.74913	3.92934e-164	1.84993e-160	4090	SMAD5
GO:0045944	positive regulation of transcription from RNA polymerase II promoter	4.74913	3.92934e-164	1.84993e-160	64919	BCL11B
GO:0045944	positive regulation of transcription from RNA polymerase II promoter	4.74913	3.92934e-164	1.84993e-160	1385	CREB1
GO:0045944	positive regulation of transcription from RNA polymerase II promoter	4.74913	3.92934e-164	1.84993e-160	4286	MITF
GO:0045944	positive regulation of transcription from RNA polymerase II promoter	4.74913	3.92934e-164	1.84993e-160	5077	PAX3
GO:0045944	positive regulation of transcription from RNA polymerase II promoter	4.74913	3.92934e-164	1.84993e-160	80034	CSRNP3
GO:0045944	positive regulation of transcription from RNA polymerase II promoter	4.74913	3.92934e-164	1.84993e-160	6721	SREBF2
GO:0045944	positive regulation of transcription from RNA polymerase II promoter	4.74913	3.92934e-164	1.84993e-160	4286	MITF
GO:0045944	positive regulation of transcription from RNA polymerase II promoter	4.74913	3.92934e-164	1.84993e-160	9314	KLF4
GO:0045944	positive regulation of transcription from RNA polymerase II promoter	4.74913	3.92934e-164	1.84993e-160	7391	USF1
GO:0045944	positive regulation of transcription from RNA polymerase II promoter	4.74913	3.92934e-164	1.84993e-160	861	RUNX1
GO:0045944	positive regulation of transcription from RNA polymerase II promoter	4.74913	3.92934e-164	1.84993e-160	9759	HDAC4
GO:0045944	positive regulation of transcription from RNA polymerase II promoter	4.74913	3.92934e-164	1.84993e-160	9314	KLF4
GO:0045944	positive regulation of transcription from RNA polymerase II promoter	4.74913	3.92934e-164	1.84993e-160	51804	SIX4
GO:0045944	positive regulation of transcription from RNA polymerase II promoter	4.74913	3.92934e-164	1.84993e-160	3209	HOXA13
GO:0045944	positive regulation of transcription from RNA polymerase II promoter	4.74913	3.92934e-164	1.84993e-160	5468	PPARG
GO:0045944	positive regulation of transcription from RNA polymerase II promoter	4.74913	3.92934e-164	1.84993e-160	50937	CDON
GO:0045944	positive regulation of transcription from RNA polymerase II promoter	4.74913	3.92934e-164	1.84993e-160	1385	CREB1
GO:0045944	positive regulation of transcription from RNA polymerase II promoter	4.74913	3.92934e-164	1.84993e-160	5311	PKD2
GO:0045944	positive regulation of transcription from RNA polymerase II promoter	4.74913	3.92934e-164	1.84993e-160	5077	PAX3
GO:0045944	positive regulation of transcription from RNA polymerase II promoter	4.74913	3.92934e-164	1.84993e-160	6688	SPI1
GO:0045944	positive regulation of transcription from RNA polymerase II promoter	4.74913	3.92934e-164	1.84993e-160	91	ACVR1B
GO:0045944	positive regulation of transcription from RNA polymerase II promoter	4.74913	3.92934e-164	1.84993e-160	6929	TCF3
GO:0045944	positive regulation of transcription from RNA polymerase II promoter	4.74913	3.92934e-164	1.84993e-160	6929	TCF3
GO:0045944	positive regulation of transcription from RNA polymerase II promoter	4.74913	3.92934e-164	1.84993e-160	5295	PIK3R1
GO:0045944	positive regulation of transcription from RNA polymerase II promoter	4.74913	3.92934e-164	1.84993e-160	4086	SMAD1
GO:0045944	positive regulation of transcription from RNA polymerase II promoter	4.74913	3.92934e-164	1.84993e-160	1959	EGR2
GO:0045944	positive regulation of transcription from RNA polymerase II promoter	4.74913	3.92934e-164	1.84993e-160	9915	ARNT2
GO:0045944	positive regulation of transcription from RNA polymerase II promoter	4.74913	3.92934e-164	1.84993e-160	5451	POU2F1
GO:0045944	positive regulation of transcription from RNA polymerase II promoter	4.74913	3.92934e-164	1.84993e-160	2000	ELF4
GO:0045944	positive regulation of transcription from RNA polymerase II promoter	4.74913	3.92934e-164	1.84993e-160	23414	ZFPM2
GO:0045944	positive regulation of transcription from RNA polymerase II promoter	4.74913	3.92934e-164	1.84993e-160	2000	ELF4
GO:0045944	positive regulation of transcription from RNA polymerase II promoter	4.74913	3.92934e-164	1.84993e-160	6667	SP1
GO:0045944	positive regulation of transcription from RNA polymerase II promoter	4.74913	3.92934e-164	1.84993e-160	7376	NR1H2
GO:0045944	positive regulation of transcription from RNA polymerase II promoter	4.74913	3.92934e-164	1.84993e-160	8850	KAT2B
GO:0045944	positive regulation of transcription from RNA polymerase II promoter	4.74913	3.92934e-164	1.84993e-160	64651	CSRNP1
GO:0045944	positive regulation of transcription from RNA polymerase II promoter	4.74913	3.92934e-164	1.84993e-160	6667	SP1
GO:0045944	positive regulation of transcription from RNA polymerase II promoter	4.74913	3.92934e-164	1.84993e-160	81566	CSRNP2
GO:0045944	positive regulation of transcription from RNA polymerase II promoter	4.74913	3.92934e-164	1.84993e-160	81566	CSRNP2
GO:0045944	positive regulation of transcription from RNA polymerase II promoter	4.74913	3.92934e-164	1.84993e-160	6935	ZEB1
GO:0045944	positive regulation of transcription from RNA polymerase II promoter	4.74913	3.92934e-164	1.84993e-160	9759	HDAC4
GO:0045944	positive regulation of transcription from RNA polymerase II promoter	4.74913	3.92934e-164	1.84993e-160	6095	RORA
GO:0045944	positive regulation of transcription from RNA polymerase II promoter	4.74913	3.92934e-164	1.84993e-160	9759	HDAC4
GO:0045944	positive regulation of transcription from RNA polymerase II promoter	4.74913	3.92934e-164	1.84993e-160	9314	KLF4
GO:0045944	positive regulation of transcription from RNA polymerase II promoter	4.74913	3.92934e-164	1.84993e-160	2624	GATA2
GO:0045944	positive regulation of transcription from RNA polymerase II promoter	4.74913	3.92934e-164	1.84993e-160	6495	SIX1
GO:0045944	positive regulation of transcription from RNA polymerase II promoter	4.74913	3.92934e-164	1.84993e-160	3202	HOXA5
GO:0045944	positive regulation of transcription from RNA polymerase II promoter	4.74913	3.92934e-164	1.84993e-160	80034	CSRNP3
GO:0045944	positive regulation of transcription from RNA polymerase II promoter	4.74913	3.92934e-164	1.84993e-160	3670	ISL1
GO:0045944	positive regulation of transcription from RNA polymerase II promoter	4.74913	3.92934e-164	1.84993e-160	650	BMP2
GO:0045944	positive regulation of transcription from RNA polymerase II promoter	4.74913	3.92934e-164	1.84993e-160	28996	HIPK2
GO:0045944	positive regulation of transcription from RNA polymerase II promoter	4.74913	3.92934e-164	1.84993e-160	7391	USF1
GO:0045944	positive regulation of transcription from RNA polymerase II promoter	4.74913	3.92934e-164	1.84993e-160	79718	TBL1XR1
GO:0045944	positive regulation of transcription from RNA polymerase II promoter	4.74913	3.92934e-164	1.84993e-160	6047	RNF4
GO:0045944	positive regulation of transcription from RNA polymerase II promoter	4.74913	3.92934e-164	1.84993e-160	7182	NR2C2
GO:0045944	positive regulation of transcription from RNA polymerase II promoter	4.74913	3.92934e-164	1.84993e-160	1385	CREB1
GO:0045944	positive regulation of transcription from RNA polymerase II promoter	4.74913	3.92934e-164	1.84993e-160	23405	DICER1
GO:0045944	positive regulation of transcription from RNA polymerase II promoter	4.74913	3.92934e-164	1.84993e-160	9759	HDAC4
GO:0045944	positive regulation of transcription from RNA polymerase II promoter	4.74913	3.92934e-164	1.84993e-160	57496	MKL2
GO:0045944	positive regulation of transcription from RNA polymerase II promoter	4.74913	3.92934e-164	1.84993e-160	3169	FOXA1
GO:0045944	positive regulation of transcription from RNA polymerase II promoter	4.74913	3.92934e-164	1.84993e-160	5316	PKNOX1
GO:0045944	positive regulation of transcription from RNA polymerase II promoter	4.74913	3.92934e-164	1.84993e-160	4086	SMAD1
GO:0045944	positive regulation of transcription from RNA polymerase II promoter	4.74913	3.92934e-164	1.84993e-160	4086	SMAD1
GO:0045944	positive regulation of transcription from RNA polymerase II promoter	4.74913	3.92934e-164	1.84993e-160	672	BRCA1
GO:0045944	positive regulation of transcription from RNA polymerase II promoter	4.74913	3.92934e-164	1.84993e-160	65981	CAPRIN2
GO:0045944	positive regulation of transcription from RNA polymerase II promoter	4.74913	3.92934e-164	1.84993e-160	4205	MEF2A
GO:0045944	positive regulation of transcription from RNA polymerase II promoter	4.74913	3.92934e-164	1.84993e-160	4222	MEOX1
GO:0045944	positive regulation of transcription from RNA polymerase II promoter	4.74913	3.92934e-164	1.84993e-160	5326	PLAGL2
GO:0045944	positive regulation of transcription from RNA polymerase II promoter	4.74913	3.92934e-164	1.84993e-160	2309	FOXO3
GO:0045944	positive regulation of transcription from RNA polymerase II promoter	4.74913	3.92934e-164	1.84993e-160	6047	RNF4
GO:0045944	positive regulation of transcription from RNA polymerase II promoter	4.74913	3.92934e-164	1.84993e-160	23175	LPIN1
GO:0045944	positive regulation of transcription from RNA polymerase II promoter	4.74913	3.92934e-164	1.84993e-160	5991	RFX3
GO:0045944	positive regulation of transcription from RNA polymerase II promoter	4.74913	3.92934e-164	1.84993e-160	9794	MAML1
GO:0045944	positive regulation of transcription from RNA polymerase II promoter	4.74913	3.92934e-164	1.84993e-160	5914	RARA
GO:0045944	positive regulation of transcription from RNA polymerase II promoter	4.74913	3.92934e-164	1.84993e-160	23125	CAMTA2
GO:0045944	positive regulation of transcription from RNA polymerase II promoter	4.74913	3.92934e-164	1.84993e-160	7008	TEF
GO:0045944	positive regulation of transcription from RNA polymerase II promoter	4.74913	3.92934e-164	1.84993e-160	60529	ALX4
GO:0045944	positive regulation of transcription from RNA polymerase II promoter	4.74913	3.92934e-164	1.84993e-160	9759	HDAC4
GO:0045944	positive regulation of transcription from RNA polymerase II promoter	4.74913	3.92934e-164	1.84993e-160	9480	ONECUT2
GO:0045944	positive regulation of transcription from RNA polymerase II promoter	4.74913	3.92934e-164	1.84993e-160	5991	RFX3
GO:0045944	positive regulation of transcription from RNA polymerase II promoter	4.74913	3.92934e-164	1.84993e-160	10891	PPARGC1A
GO:0045944	positive regulation of transcription from RNA polymerase II promoter	4.74913	3.92934e-164	1.84993e-160	283149	BCL9L
GO:0045944	positive regulation of transcription from RNA polymerase II promoter	4.74913	3.92934e-164	1.84993e-160	4090	SMAD5
GO:0045944	positive regulation of transcription from RNA polymerase II promoter	4.74913	3.92934e-164	1.84993e-160	2624	GATA2
GO:0045944	positive regulation of transcription from RNA polymerase II promoter	4.74913	3.92934e-164	1.84993e-160	3169	FOXA1
GO:0045944	positive regulation of transcription from RNA polymerase II promoter	4.74913	3.92934e-164	1.84993e-160	54617	INO80
GO:0045944	positive regulation of transcription from RNA polymerase II promoter	4.74913	3.92934e-164	1.84993e-160	79718	TBL1XR1
GO:0045944	positive regulation of transcription from RNA polymerase II promoter	4.74913	3.92934e-164	1.84993e-160	4297	MLL
GO:0045944	positive regulation of transcription from RNA polymerase II promoter	4.74913	3.92934e-164	1.84993e-160	23433	RHOQ
GO:0045944	positive regulation of transcription from RNA polymerase II promoter	4.74913	3.92934e-164	1.84993e-160	466	ATF1
GO:0045944	positive regulation of transcription from RNA polymerase II promoter	4.74913	3.92934e-164	1.84993e-160	3670	ISL1
GO:0045944	positive regulation of transcription from RNA polymerase II promoter	4.74913	3.92934e-164	1.84993e-160	466	ATF1
GO:0045944	positive regulation of transcription from RNA polymerase II promoter	4.74913	3.92934e-164	1.84993e-160	6886	TAL1
GO:0045944	positive regulation of transcription from RNA polymerase II promoter	4.74913	3.92934e-164	1.84993e-160	6774	STAT3
GO:0045944	positive regulation of transcription from RNA polymerase II promoter	4.74913	3.92934e-164	1.84993e-160	3202	HOXA5
GO:0045944	positive regulation of transcription from RNA polymerase II promoter	4.74913	3.92934e-164	1.84993e-160	9314	KLF4
GO:0045944	positive regulation of transcription from RNA polymerase II promoter	4.74913	3.92934e-164	1.84993e-160	6197	RPS6KA3
GO:0045944	positive regulation of transcription from RNA polymerase II promoter	4.74913	3.92934e-164	1.84993e-160	3148	HMGB2
GO:0045944	positive regulation of transcription from RNA polymerase II promoter	4.74913	3.92934e-164	1.84993e-160	2033	EP300
GO:0045944	positive regulation of transcription from RNA polymerase II promoter	4.74913	3.92934e-164	1.84993e-160	3169	FOXA1
GO:0045944	positive regulation of transcription from RNA polymerase II promoter	4.74913	3.92934e-164	1.84993e-160	5015	OTX2
GO:0045944	positive regulation of transcription from RNA polymerase II promoter	4.74913	3.92934e-164	1.84993e-160	23411	SIRT1
GO:0045944	positive regulation of transcription from RNA polymerase II promoter	4.74913	3.92934e-164	1.84993e-160	57680	CHD8
GO:0045944	positive regulation of transcription from RNA polymerase II promoter	4.74913	3.92934e-164	1.84993e-160	79718	TBL1XR1
GO:0045944	positive regulation of transcription from RNA polymerase II promoter	4.74913	3.92934e-164	1.84993e-160	79718	TBL1XR1
GO:0045944	positive regulation of transcription from RNA polymerase II promoter	4.74913	3.92934e-164	1.84993e-160	1901	S1PR1
GO:0045944	positive regulation of transcription from RNA polymerase II promoter	4.74913	3.92934e-164	1.84993e-160	4851	NOTCH1
GO:0045944	positive regulation of transcription from RNA polymerase II promoter	4.74913	3.92934e-164	1.84993e-160	1385	CREB1
GO:0045944	positive regulation of transcription from RNA polymerase II promoter	4.74913	3.92934e-164	1.84993e-160	2626	GATA4
GO:0045944	positive regulation of transcription from RNA polymerase II promoter	4.74913	3.92934e-164	1.84993e-160	4781	NFIB
GO:0045944	positive regulation of transcription from RNA polymerase II promoter	4.74913	3.92934e-164	1.84993e-160	79718	TBL1XR1
GO:0045944	positive regulation of transcription from RNA polymerase II promoter	4.74913	3.92934e-164	1.84993e-160	4086	SMAD1
GO:0045944	positive regulation of transcription from RNA polymerase II promoter	4.74913	3.92934e-164	1.84993e-160	6907	TBL1X
GO:0045944	positive regulation of transcription from RNA polymerase II promoter	4.74913	3.92934e-164	1.84993e-160	64344	HIF3A
GO:0045944	positive regulation of transcription from RNA polymerase II promoter	4.74913	3.92934e-164	1.84993e-160	466	ATF1
GO:0045944	positive regulation of transcription from RNA polymerase II promoter	4.74913	3.92934e-164	1.84993e-160	8928	FOXH1
GO:0045944	positive regulation of transcription from RNA polymerase II promoter	4.74913	3.92934e-164	1.84993e-160	2736	GLI2
GO:0045944	positive regulation of transcription from RNA polymerase II promoter	4.74913	3.92934e-164	1.84993e-160	7391	USF1
GO:0045944	positive regulation of transcription from RNA polymerase II promoter	4.74913	3.92934e-164	1.84993e-160	9314	KLF4
GO:0045944	positive regulation of transcription from RNA polymerase II promoter	4.74913	3.92934e-164	1.84993e-160	2553	GABPB1
GO:0045944	positive regulation of transcription from RNA polymerase II promoter	4.74913	3.92934e-164	1.84993e-160	51566	ARMCX3
GO:0045944	positive regulation of transcription from RNA polymerase II promoter	4.74913	3.92934e-164	1.84993e-160	4089	SMAD4
GO:0045944	positive regulation of transcription from RNA polymerase II promoter	4.74913	3.92934e-164	1.84993e-160	51043	ZBTB7B
GO:0045944	positive regulation of transcription from RNA polymerase II promoter	4.74913	3.92934e-164	1.84993e-160	6721	SREBF2
GO:0045944	positive regulation of transcription from RNA polymerase II promoter	4.74913	3.92934e-164	1.84993e-160	5468	PPARG
GO:0045944	positive regulation of transcription from RNA polymerase II promoter	4.74913	3.92934e-164	1.84993e-160	1385	CREB1
GO:0045944	positive regulation of transcription from RNA polymerase II promoter	4.74913	3.92934e-164	1.84993e-160	6599	SMARCC1
GO:0045944	positive regulation of transcription from RNA polymerase II promoter	4.74913	3.92934e-164	1.84993e-160	79718	TBL1XR1
GO:0045944	positive regulation of transcription from RNA polymerase II promoter	4.74913	3.92934e-164	1.84993e-160	5465	PPARA
GO:0045944	positive regulation of transcription from RNA polymerase II promoter	4.74913	3.92934e-164	1.84993e-160	4602	MYB
GO:0045944	positive regulation of transcription from RNA polymerase II promoter	4.74913	3.92934e-164	1.84993e-160	2626	GATA4
GO:0045944	positive regulation of transcription from RNA polymerase II promoter	4.74913	3.92934e-164	1.84993e-160	6667	SP1
GO:0045944	positive regulation of transcription from RNA polymerase II promoter	4.74913	3.92934e-164	1.84993e-160	9464	HAND2
GO:0045944	positive regulation of transcription from RNA polymerase II promoter	4.74913	3.92934e-164	1.84993e-160	8091	HMGA2
GO:0045944	positive regulation of transcription from RNA polymerase II promoter	4.74913	3.92934e-164	1.84993e-160	8658	TNKS
GO:0045944	positive regulation of transcription from RNA polymerase II promoter	4.74913	3.92934e-164	1.84993e-160	79718	TBL1XR1
GO:0045944	positive regulation of transcription from RNA polymerase II promoter	4.74913	3.92934e-164	1.84993e-160	79718	TBL1XR1
GO:0045944	positive regulation of transcription from RNA polymerase II promoter	4.74913	3.92934e-164	1.84993e-160	6722	SRF
GO:0045944	positive regulation of transcription from RNA polymerase II promoter	4.74913	3.92934e-164	1.84993e-160	2114	ETS2
GO:0045944	positive regulation of transcription from RNA polymerase II promoter	4.74913	3.92934e-164	1.84993e-160	79718	TBL1XR1
GO:0045944	positive regulation of transcription from RNA polymerase II promoter	4.74913	3.92934e-164	1.84993e-160	7849	PAX8
GO:0045944	positive regulation of transcription from RNA polymerase II promoter	4.74913	3.92934e-164	1.84993e-160	51135	IRAK4
GO:0045944	positive regulation of transcription from RNA polymerase II promoter	4.74913	3.92934e-164	1.84993e-160	3659	IRF1
GO:0045944	positive regulation of transcription from RNA polymerase II promoter	4.74913	3.92934e-164	1.84993e-160	5468	PPARG
GO:0045944	positive regulation of transcription from RNA polymerase II promoter	4.74913	3.92934e-164	1.84993e-160	4087	SMAD2
GO:0045944	positive regulation of transcription from RNA polymerase II promoter	4.74913	3.92934e-164	1.84993e-160	6928	HNF1B
GO:0045944	positive regulation of transcription from RNA polymerase II promoter	4.74913	3.92934e-164	1.84993e-160	284358	MAMSTR
GO:0045944	positive regulation of transcription from RNA polymerase II promoter	4.74913	3.92934e-164	1.84993e-160	6047	RNF4
GO:0045944	positive regulation of transcription from RNA polymerase II promoter	4.74913	3.92934e-164	1.84993e-160	4781	NFIB
GO:0045944	positive regulation of transcription from RNA polymerase II promoter	4.74913	3.92934e-164	1.84993e-160	5469	MED1
GO:0045944	positive regulation of transcription from RNA polymerase II promoter	4.74913	3.92934e-164	1.84993e-160	2000	ELF4
GO:0045944	positive regulation of transcription from RNA polymerase II promoter	4.74913	3.92934e-164	1.84993e-160	5308	PITX2
GO:0045944	positive regulation of transcription from RNA polymerase II promoter	4.74913	3.92934e-164	1.84993e-160	9794	MAML1
GO:0045944	positive regulation of transcription from RNA polymerase II promoter	4.74913	3.92934e-164	1.84993e-160	9314	KLF4
GO:0045944	positive regulation of transcription from RNA polymerase II promoter	4.74913	3.92934e-164	1.84993e-160	2627	GATA6
GO:0045944	positive regulation of transcription from RNA polymerase II promoter	4.74913	3.92934e-164	1.84993e-160	7376	NR1H2
GO:0045944	positive regulation of transcription from RNA polymerase II promoter	4.74913	3.92934e-164	1.84993e-160	4086	SMAD1
GO:0045944	positive regulation of transcription from RNA polymerase II promoter	4.74913	3.92934e-164	1.84993e-160	5015	OTX2
GO:0045944	positive regulation of transcription from RNA polymerase II promoter	4.74913	3.92934e-164	1.84993e-160	2000	ELF4
GO:0045944	positive regulation of transcription from RNA polymerase II promoter	4.74913	3.92934e-164	1.84993e-160	23314	SATB2
GO:0045944	positive regulation of transcription from RNA polymerase II promoter	4.74913	3.92934e-164	1.84993e-160	6047	RNF4
GO:0045944	positive regulation of transcription from RNA polymerase II promoter	4.74913	3.92934e-164	1.84993e-160	6660	SOX5
GO:0045944	positive regulation of transcription from RNA polymerase II promoter	4.74913	3.92934e-164	1.84993e-160	9967	THRAP3
GO:0045944	positive regulation of transcription from RNA polymerase II promoter	4.74913	3.92934e-164	1.84993e-160	6047	RNF4
GO:0045944	positive regulation of transcription from RNA polymerase II promoter	4.74913	3.92934e-164	1.84993e-160	8878	SQSTM1
GO:0045944	positive regulation of transcription from RNA polymerase II promoter	4.74913	3.92934e-164	1.84993e-160	79718	TBL1XR1
GO:0045944	positive regulation of transcription from RNA polymerase II promoter	4.74913	3.92934e-164	1.84993e-160	6872	TAF1
GO:0045944	positive regulation of transcription from RNA polymerase II promoter	4.74913	3.92934e-164	1.84993e-160	2624	GATA2
GO:0045944	positive regulation of transcription from RNA polymerase II promoter	4.74913	3.92934e-164	1.84993e-160	4040	LRP6
GO:0045944	positive regulation of transcription from RNA polymerase II promoter	4.74913	3.92934e-164	1.84993e-160	4089	SMAD4
GO:0045944	positive regulation of transcription from RNA polymerase II promoter	4.74913	3.92934e-164	1.84993e-160	1385	CREB1
GO:0045944	positive regulation of transcription from RNA polymerase II promoter	4.74913	3.92934e-164	1.84993e-160	5469	MED1
GO:0045944	positive regulation of transcription from RNA polymerase II promoter	4.74913	3.92934e-164	1.84993e-160	4090	SMAD5
GO:0045944	positive regulation of transcription from RNA polymerase II promoter	4.74913	3.92934e-164	1.84993e-160	4090	SMAD5
GO:0045944	positive regulation of transcription from RNA polymerase II promoter	4.74913	3.92934e-164	1.84993e-160	3148	HMGB2
GO:0045944	positive regulation of transcription from RNA polymerase II promoter	4.74913	3.92934e-164	1.84993e-160	6666	SOX12
GO:0045944	positive regulation of transcription from RNA polymerase II promoter	4.74913	3.92934e-164	1.84993e-160	2000	ELF4
GO:0045944	positive regulation of transcription from RNA polymerase II promoter	4.74913	3.92934e-164	1.84993e-160	4842	NOS1
GO:0045944	positive regulation of transcription from RNA polymerase II promoter	4.74913	3.92934e-164	1.84993e-160	5469	MED1
GO:0006351	"transcription, DNA-dependent"	3.37972	1.84927e-151	4.35318e-148	4784	NFIX
GO:0006351	"transcription, DNA-dependent"	3.37972	1.84927e-151	4.35318e-148	64375	IKZF4
GO:0006351	"transcription, DNA-dependent"	3.37972	1.84927e-151	4.35318e-148	1871	E2F3
GO:0006351	"transcription, DNA-dependent"	3.37972	1.84927e-151	4.35318e-148	63977	PRDM15
GO:0006351	"transcription, DNA-dependent"	3.37972	1.84927e-151	4.35318e-148	1112	FOXN3
GO:0006351	"transcription, DNA-dependent"	3.37972	1.84927e-151	4.35318e-148	79175	ZNF343
GO:0006351	"transcription, DNA-dependent"	3.37972	1.84927e-151	4.35318e-148	58524	DMRT3
GO:0006351	"transcription, DNA-dependent"	3.37972	1.84927e-151	4.35318e-148	4086	SMAD1
GO:0006351	"transcription, DNA-dependent"	3.37972	1.84927e-151	4.35318e-148	4117	MAK
GO:0006351	"transcription, DNA-dependent"	3.37972	1.84927e-151	4.35318e-148	5514	PPP1R10
GO:0006351	"transcription, DNA-dependent"	3.37972	1.84927e-151	4.35318e-148	10856	RUVBL2
GO:0006351	"transcription, DNA-dependent"	3.37972	1.84927e-151	4.35318e-148	5076	PAX2
GO:0006351	"transcription, DNA-dependent"	3.37972	1.84927e-151	4.35318e-148	374655	ZNF710
GO:0006351	"transcription, DNA-dependent"	3.37972	1.84927e-151	4.35318e-148	8929	PHOX2B
GO:0006351	"transcription, DNA-dependent"	3.37972	1.84927e-151	4.35318e-148	1112	FOXN3
GO:0006351	"transcription, DNA-dependent"	3.37972	1.84927e-151	4.35318e-148	2104	ESRRG
GO:0006351	"transcription, DNA-dependent"	3.37972	1.84927e-151	4.35318e-148	55609	ZNF280C
GO:0006351	"transcription, DNA-dependent"	3.37972	1.84927e-151	4.35318e-148	57336	ZNF287
GO:0006351	"transcription, DNA-dependent"	3.37972	1.84927e-151	4.35318e-148	1112	FOXN3
GO:0006351	"transcription, DNA-dependent"	3.37972	1.84927e-151	4.35318e-148	84905	ZNF341
GO:0006351	"transcription, DNA-dependent"	3.37972	1.84927e-151	4.35318e-148	200014	CC2D1B
GO:0006351	"transcription, DNA-dependent"	3.37972	1.84927e-151	4.35318e-148	84733	CBX2
GO:0006351	"transcription, DNA-dependent"	3.37972	1.84927e-151	4.35318e-148	81566	CSRNP2
GO:0006351	"transcription, DNA-dependent"	3.37972	1.84927e-151	4.35318e-148	3607	FOXK2
GO:0006351	"transcription, DNA-dependent"	3.37972	1.84927e-151	4.35318e-148	6601	SMARCC2
GO:0006351	"transcription, DNA-dependent"	3.37972	1.84927e-151	4.35318e-148	6910	TBX5
GO:0006351	"transcription, DNA-dependent"	3.37972	1.84927e-151	4.35318e-148	4520	MTF1
GO:0006351	"transcription, DNA-dependent"	3.37972	1.84927e-151	4.35318e-148	79365	BHLHE41
GO:0006351	"transcription, DNA-dependent"	3.37972	1.84927e-151	4.35318e-148	1408	CRY2
GO:0006351	"transcription, DNA-dependent"	3.37972	1.84927e-151	4.35318e-148	6926	TBX3
GO:0006351	"transcription, DNA-dependent"	3.37972	1.84927e-151	4.35318e-148	6760	SS18
GO:0006351	"transcription, DNA-dependent"	3.37972	1.84927e-151	4.35318e-148	10782	ZNF274
GO:0006351	"transcription, DNA-dependent"	3.37972	1.84927e-151	4.35318e-148	55213	RCBTB1
GO:0006351	"transcription, DNA-dependent"	3.37972	1.84927e-151	4.35318e-148	4761	NEUROD2
GO:0006351	"transcription, DNA-dependent"	3.37972	1.84927e-151	4.35318e-148	54014	BRWD1
GO:0006351	"transcription, DNA-dependent"	3.37972	1.84927e-151	4.35318e-148	23040	MYT1L
GO:0006351	"transcription, DNA-dependent"	3.37972	1.84927e-151	4.35318e-148	57649	PHF12
GO:0006351	"transcription, DNA-dependent"	3.37972	1.84927e-151	4.35318e-148	2033	EP300
GO:0006351	"transcription, DNA-dependent"	3.37972	1.84927e-151	4.35318e-148	4087	SMAD2
GO:0006351	"transcription, DNA-dependent"	3.37972	1.84927e-151	4.35318e-148	10194	TSHZ1
GO:0006351	"transcription, DNA-dependent"	3.37972	1.84927e-151	4.35318e-148	84146	ZNF644
GO:0006351	"transcription, DNA-dependent"	3.37972	1.84927e-151	4.35318e-148	1108	CHD4
GO:0006351	"transcription, DNA-dependent"	3.37972	1.84927e-151	4.35318e-148	7544	ZFY
GO:0006351	"transcription, DNA-dependent"	3.37972	1.84927e-151	4.35318e-148	5241	PGR
GO:0006351	"transcription, DNA-dependent"	3.37972	1.84927e-151	4.35318e-148	10765	KDM5B
GO:0006351	"transcription, DNA-dependent"	3.37972	1.84927e-151	4.35318e-148	84333	PCGF5
GO:0006351	"transcription, DNA-dependent"	3.37972	1.84927e-151	4.35318e-148	144455	E2F7
GO:0006351	"transcription, DNA-dependent"	3.37972	1.84927e-151	4.35318e-148	64324	NSD1
GO:0006351	"transcription, DNA-dependent"	3.37972	1.84927e-151	4.35318e-148	10923	SUB1
GO:0006351	"transcription, DNA-dependent"	3.37972	1.84927e-151	4.35318e-148	4088	SMAD3
GO:0006351	"transcription, DNA-dependent"	3.37972	1.84927e-151	4.35318e-148	9464	HAND2
GO:0006351	"transcription, DNA-dependent"	3.37972	1.84927e-151	4.35318e-148	1786	DNMT1
GO:0006351	"transcription, DNA-dependent"	3.37972	1.84927e-151	4.35318e-148	5931	RBBP7
GO:0006351	"transcription, DNA-dependent"	3.37972	1.84927e-151	4.35318e-148	64061	TSPYL2
GO:0006351	"transcription, DNA-dependent"	3.37972	1.84927e-151	4.35318e-148	7391	USF1
GO:0006351	"transcription, DNA-dependent"	3.37972	1.84927e-151	4.35318e-148	6929	TCF3
GO:0006351	"transcription, DNA-dependent"	3.37972	1.84927e-151	4.35318e-148	2145	EZH1
GO:0006351	"transcription, DNA-dependent"	3.37972	1.84927e-151	4.35318e-148	7569	ZNF182
GO:0006351	"transcription, DNA-dependent"	3.37972	1.84927e-151	4.35318e-148	7582	ZNF33B
GO:0006351	"transcription, DNA-dependent"	3.37972	1.84927e-151	4.35318e-148	168850	ZNF800
GO:0006351	"transcription, DNA-dependent"	3.37972	1.84927e-151	4.35318e-148	4784	NFIX
GO:0006351	"transcription, DNA-dependent"	3.37972	1.84927e-151	4.35318e-148	3607	FOXK2
GO:0006351	"transcription, DNA-dependent"	3.37972	1.84927e-151	4.35318e-148	7546	ZIC2
GO:0006351	"transcription, DNA-dependent"	3.37972	1.84927e-151	4.35318e-148	4784	NFIX
GO:0006351	"transcription, DNA-dependent"	3.37972	1.84927e-151	4.35318e-148	51230	PHF20
GO:0006351	"transcription, DNA-dependent"	3.37972	1.84927e-151	4.35318e-148	3206	HOXA10
GO:0006351	"transcription, DNA-dependent"	3.37972	1.84927e-151	4.35318e-148	1112	FOXN3
GO:0006351	"transcription, DNA-dependent"	3.37972	1.84927e-151	4.35318e-148	5928	RBBP4
GO:0006351	"transcription, DNA-dependent"	3.37972	1.84927e-151	4.35318e-148	4097	MAFG
GO:0006351	"transcription, DNA-dependent"	3.37972	1.84927e-151	4.35318e-148	10664	CTCF
GO:0006351	"transcription, DNA-dependent"	3.37972	1.84927e-151	4.35318e-148	10336	PCGF3
GO:0006351	"transcription, DNA-dependent"	3.37972	1.84927e-151	4.35318e-148	51274	KLF3
GO:0006351	"transcription, DNA-dependent"	3.37972	1.84927e-151	4.35318e-148	79685	SAP30L
GO:0006351	"transcription, DNA-dependent"	3.37972	1.84927e-151	4.35318e-148	9689	BZW1
GO:0006351	"transcription, DNA-dependent"	3.37972	1.84927e-151	4.35318e-148	7745	ZNF192
GO:0006351	"transcription, DNA-dependent"	3.37972	1.84927e-151	4.35318e-148	2908	NR3C1
GO:0006351	"transcription, DNA-dependent"	3.37972	1.84927e-151	4.35318e-148	6839	SUV39H1
GO:0006351	"transcription, DNA-dependent"	3.37972	1.84927e-151	4.35318e-148	7975	MAFK
GO:0006351	"transcription, DNA-dependent"	3.37972	1.84927e-151	4.35318e-148	197407	ZNF48
GO:0006351	"transcription, DNA-dependent"	3.37972	1.84927e-151	4.35318e-148	4086	SMAD1
GO:0006351	"transcription, DNA-dependent"	3.37972	1.84927e-151	4.35318e-148	7703	PCGF2
GO:0006351	"transcription, DNA-dependent"	3.37972	1.84927e-151	4.35318e-148	10168	ZNF197
GO:0006351	"transcription, DNA-dependent"	3.37972	1.84927e-151	4.35318e-148	23492	CBX7
GO:0006351	"transcription, DNA-dependent"	3.37972	1.84927e-151	4.35318e-148	26122	EPC2
GO:0006351	"transcription, DNA-dependent"	3.37972	1.84927e-151	4.35318e-148	55279	ZNF654
GO:0006351	"transcription, DNA-dependent"	3.37972	1.84927e-151	4.35318e-148	8932	MBD2
GO:0006351	"transcription, DNA-dependent"	3.37972	1.84927e-151	4.35318e-148	64412	GZF1
GO:0006351	"transcription, DNA-dependent"	3.37972	1.84927e-151	4.35318e-148	91133	L3MBTL4
GO:0006351	"transcription, DNA-dependent"	3.37972	1.84927e-151	4.35318e-148	4084	MXD1
GO:0006351	"transcription, DNA-dependent"	3.37972	1.84927e-151	4.35318e-148	2099	ESR1
GO:0006351	"transcription, DNA-dependent"	3.37972	1.84927e-151	4.35318e-148	9686	VGLL4
GO:0006351	"transcription, DNA-dependent"	3.37972	1.84927e-151	4.35318e-148	84913	ATOH8
GO:0006351	"transcription, DNA-dependent"	3.37972	1.84927e-151	4.35318e-148	115509	ZNF689
GO:0006351	"transcription, DNA-dependent"	3.37972	1.84927e-151	4.35318e-148	64651	CSRNP1
GO:0006351	"transcription, DNA-dependent"	3.37972	1.84927e-151	4.35318e-148	10628	TXNIP
GO:0006351	"transcription, DNA-dependent"	3.37972	1.84927e-151	4.35318e-148	9734	HDAC9
GO:0006351	"transcription, DNA-dependent"	3.37972	1.84927e-151	4.35318e-148	29946	SERTAD3
GO:0006351	"transcription, DNA-dependent"	3.37972	1.84927e-151	4.35318e-148	5083	PAX9
GO:0006351	"transcription, DNA-dependent"	3.37972	1.84927e-151	4.35318e-148	7543	ZFX
GO:0006351	"transcription, DNA-dependent"	3.37972	1.84927e-151	4.35318e-148	5452	POU2F2
GO:0006351	"transcription, DNA-dependent"	3.37972	1.84927e-151	4.35318e-148	7572	ZNF24
GO:0006351	"transcription, DNA-dependent"	3.37972	1.84927e-151	4.35318e-148	253738	EBF3
GO:0006351	"transcription, DNA-dependent"	3.37972	1.84927e-151	4.35318e-148	203523	ZNF449
GO:0006351	"transcription, DNA-dependent"	3.37972	1.84927e-151	4.35318e-148	4293	MAP3K9
GO:0006351	"transcription, DNA-dependent"	3.37972	1.84927e-151	4.35318e-148	5170	PDPK1
GO:0006351	"transcription, DNA-dependent"	3.37972	1.84927e-151	4.35318e-148	22807	IKZF2
GO:0006351	"transcription, DNA-dependent"	3.37972	1.84927e-151	4.35318e-148	4784	NFIX
GO:0006351	"transcription, DNA-dependent"	3.37972	1.84927e-151	4.35318e-148	28985	MCTS1
GO:0006351	"transcription, DNA-dependent"	3.37972	1.84927e-151	4.35318e-148	83439	TCF7L1
GO:0006351	"transcription, DNA-dependent"	3.37972	1.84927e-151	4.35318e-148	5087	PBX1
GO:0006351	"transcription, DNA-dependent"	3.37972	1.84927e-151	4.35318e-148	7029	TFDP2
GO:0006351	"transcription, DNA-dependent"	3.37972	1.84927e-151	4.35318e-148	60436	TGIF2
GO:0006351	"transcription, DNA-dependent"	3.37972	1.84927e-151	4.35318e-148	339318	ZNF181
GO:0006351	"transcription, DNA-dependent"	3.37972	1.84927e-151	4.35318e-148	7586	ZKSCAN1
GO:0006351	"transcription, DNA-dependent"	3.37972	1.84927e-151	4.35318e-148	4291	MLF1
GO:0006351	"transcription, DNA-dependent"	3.37972	1.84927e-151	4.35318e-148	1105	CHD1
GO:0006351	"transcription, DNA-dependent"	3.37972	1.84927e-151	4.35318e-148	166968	MIER3
GO:0006351	"transcription, DNA-dependent"	3.37972	1.84927e-151	4.35318e-148	2099	ESR1
GO:0006351	"transcription, DNA-dependent"	3.37972	1.84927e-151	4.35318e-148	29841	GRHL1
GO:0006351	"transcription, DNA-dependent"	3.37972	1.84927e-151	4.35318e-148	57496	MKL2
GO:0006351	"transcription, DNA-dependent"	3.37972	1.84927e-151	4.35318e-148	7849	PAX8
GO:0006351	"transcription, DNA-dependent"	3.37972	1.84927e-151	4.35318e-148	79027	ZNF655
GO:0006351	"transcription, DNA-dependent"	3.37972	1.84927e-151	4.35318e-148	4090	SMAD5
GO:0006351	"transcription, DNA-dependent"	3.37972	1.84927e-151	4.35318e-148	6310	ATXN1
GO:0006351	"transcription, DNA-dependent"	3.37972	1.84927e-151	4.35318e-148	55553	SOX6
GO:0006351	"transcription, DNA-dependent"	3.37972	1.84927e-151	4.35318e-148	9759	HDAC4
GO:0006351	"transcription, DNA-dependent"	3.37972	1.84927e-151	4.35318e-148	1876	E2F6
GO:0006351	"transcription, DNA-dependent"	3.37972	1.84927e-151	4.35318e-148	6495	SIX1
GO:0006351	"transcription, DNA-dependent"	3.37972	1.84927e-151	4.35318e-148	4774	NFIA
GO:0006351	"transcription, DNA-dependent"	3.37972	1.84927e-151	4.35318e-148	1112	FOXN3
GO:0006351	"transcription, DNA-dependent"	3.37972	1.84927e-151	4.35318e-148	9480	ONECUT2
GO:0006351	"transcription, DNA-dependent"	3.37972	1.84927e-151	4.35318e-148	6299	SALL1
GO:0006351	"transcription, DNA-dependent"	3.37972	1.84927e-151	4.35318e-148	7552	ZNF711
GO:0006351	"transcription, DNA-dependent"	3.37972	1.84927e-151	4.35318e-148	1390	CREM
GO:0006351	"transcription, DNA-dependent"	3.37972	1.84927e-151	4.35318e-148	4205	MEF2A
GO:0006351	"transcription, DNA-dependent"	3.37972	1.84927e-151	4.35318e-148	9915	ARNT2
GO:0006351	"transcription, DNA-dependent"	3.37972	1.84927e-151	4.35318e-148	1875	E2F5
GO:0006351	"transcription, DNA-dependent"	3.37972	1.84927e-151	4.35318e-148	4774	NFIA
GO:0006351	"transcription, DNA-dependent"	3.37972	1.84927e-151	4.35318e-148	23269	MGA
GO:0006351	"transcription, DNA-dependent"	3.37972	1.84927e-151	4.35318e-148	23125	CAMTA2
GO:0006351	"transcription, DNA-dependent"	3.37972	1.84927e-151	4.35318e-148	7468	WHSC1
GO:0006351	"transcription, DNA-dependent"	3.37972	1.84927e-151	4.35318e-148	23051	ZHX3
GO:0006351	"transcription, DNA-dependent"	3.37972	1.84927e-151	4.35318e-148	5074	PAWR
GO:0006351	"transcription, DNA-dependent"	3.37972	1.84927e-151	4.35318e-148	6671	SP4
GO:0006351	"transcription, DNA-dependent"	3.37972	1.84927e-151	4.35318e-148	64784	CRTC3
GO:0006351	"transcription, DNA-dependent"	3.37972	1.84927e-151	4.35318e-148	360023	ZBTB41
GO:0006351	"transcription, DNA-dependent"	3.37972	1.84927e-151	4.35318e-148	3607	FOXK2
GO:0006351	"transcription, DNA-dependent"	3.37972	1.84927e-151	4.35318e-148	4092	SMAD7
GO:0006351	"transcription, DNA-dependent"	3.37972	1.84927e-151	4.35318e-148	10481	HOXB13
GO:0006351	"transcription, DNA-dependent"	3.37972	1.84927e-151	4.35318e-148	4781	NFIB
GO:0006351	"transcription, DNA-dependent"	3.37972	1.84927e-151	4.35318e-148	6314	ATXN7
GO:0006351	"transcription, DNA-dependent"	3.37972	1.84927e-151	4.35318e-148	29068	ZBTB44
GO:0006351	"transcription, DNA-dependent"	3.37972	1.84927e-151	4.35318e-148	3344	FOXN2
GO:0006351	"transcription, DNA-dependent"	3.37972	1.84927e-151	4.35318e-148	9422	ZNF264
GO:0006351	"transcription, DNA-dependent"	3.37972	1.84927e-151	4.35318e-148	92999	ZBTB47
GO:0006351	"transcription, DNA-dependent"	3.37972	1.84927e-151	4.35318e-148	1820	ARID3A
GO:0006351	"transcription, DNA-dependent"	3.37972	1.84927e-151	4.35318e-148	54799	MBTD1
GO:0006351	"transcription, DNA-dependent"	3.37972	1.84927e-151	4.35318e-148	4850	CNOT4
GO:0006351	"transcription, DNA-dependent"	3.37972	1.84927e-151	4.35318e-148	162989	DEDD2
GO:0006351	"transcription, DNA-dependent"	3.37972	1.84927e-151	4.35318e-148	140883	ZNF280B
GO:0006351	"transcription, DNA-dependent"	3.37972	1.84927e-151	4.35318e-148	22992	KDM2A
GO:0006351	"transcription, DNA-dependent"	3.37972	1.84927e-151	4.35318e-148	6940	ZNF354A
GO:0006351	"transcription, DNA-dependent"	3.37972	1.84927e-151	4.35318e-148	4781	NFIB
GO:0006351	"transcription, DNA-dependent"	3.37972	1.84927e-151	4.35318e-148	26468	LHX6
GO:0006351	"transcription, DNA-dependent"	3.37972	1.84927e-151	4.35318e-148	10914	PAPOLA
GO:0006351	"transcription, DNA-dependent"	3.37972	1.84927e-151	4.35318e-148	9705	ST18
GO:0006351	"transcription, DNA-dependent"	3.37972	1.84927e-151	4.35318e-148	10914	PAPOLA
GO:0006351	"transcription, DNA-dependent"	3.37972	1.84927e-151	4.35318e-148	5081	PAX7
GO:0006351	"transcription, DNA-dependent"	3.37972	1.84927e-151	4.35318e-148	7849	PAX8
GO:0006351	"transcription, DNA-dependent"	3.37972	1.84927e-151	4.35318e-148	1284	COL4A2
GO:0006351	"transcription, DNA-dependent"	3.37972	1.84927e-151	4.35318e-148	1054	CEBPG
GO:0006351	"transcription, DNA-dependent"	3.37972	1.84927e-151	4.35318e-148	7029	TFDP2
GO:0006351	"transcription, DNA-dependent"	3.37972	1.84927e-151	4.35318e-148	4774	NFIA
GO:0006351	"transcription, DNA-dependent"	3.37972	1.84927e-151	4.35318e-148	5090	PBX3
GO:0006351	"transcription, DNA-dependent"	3.37972	1.84927e-151	4.35318e-148	26039	SS18L1
GO:0006351	"transcription, DNA-dependent"	3.37972	1.84927e-151	4.35318e-148	55588	MED29
GO:0006351	"transcription, DNA-dependent"	3.37972	1.84927e-151	4.35318e-148	55636	CHD7
GO:0006351	"transcription, DNA-dependent"	3.37972	1.84927e-151	4.35318e-148	2140	EYA3
GO:0006351	"transcription, DNA-dependent"	3.37972	1.84927e-151	4.35318e-148	8531	CSDA
GO:0006351	"transcription, DNA-dependent"	3.37972	1.84927e-151	4.35318e-148	195828	ZNF367
GO:0006351	"transcription, DNA-dependent"	3.37972	1.84927e-151	4.35318e-148	22927	HABP4
GO:0006351	"transcription, DNA-dependent"	3.37972	1.84927e-151	4.35318e-148	3659	IRF1
GO:0006351	"transcription, DNA-dependent"	3.37972	1.84927e-151	4.35318e-148	8289	ARID1A
GO:0006351	"transcription, DNA-dependent"	3.37972	1.84927e-151	4.35318e-148	2553	GABPB1
GO:0006351	"transcription, DNA-dependent"	3.37972	1.84927e-151	4.35318e-148	10498	CARM1
GO:0006351	"transcription, DNA-dependent"	3.37972	1.84927e-151	4.35318e-148	11016	ATF7
GO:0006351	"transcription, DNA-dependent"	3.37972	1.84927e-151	4.35318e-148	83482	SCRT1
GO:0006351	"transcription, DNA-dependent"	3.37972	1.84927e-151	4.35318e-148	90333	ZNF468
GO:0006351	"transcription, DNA-dependent"	3.37972	1.84927e-151	4.35318e-148	51317	PHF21A
GO:0006351	"transcription, DNA-dependent"	3.37972	1.84927e-151	4.35318e-148	7391	USF1
GO:0006351	"transcription, DNA-dependent"	3.37972	1.84927e-151	4.35318e-148	473	RERE
GO:0006351	"transcription, DNA-dependent"	3.37972	1.84927e-151	4.35318e-148	8928	FOXH1
GO:0006351	"transcription, DNA-dependent"	3.37972	1.84927e-151	4.35318e-148	4781	NFIB
GO:0006351	"transcription, DNA-dependent"	3.37972	1.84927e-151	4.35318e-148	10284	SAP18
GO:0006351	"transcription, DNA-dependent"	3.37972	1.84927e-151	4.35318e-148	8726	EED
GO:0006351	"transcription, DNA-dependent"	3.37972	1.84927e-151	4.35318e-148	4664	NAB1
GO:0006351	"transcription, DNA-dependent"	3.37972	1.84927e-151	4.35318e-148	5076	PAX2
GO:0006351	"transcription, DNA-dependent"	3.37972	1.84927e-151	4.35318e-148	83595	SOX7
GO:0006351	"transcription, DNA-dependent"	3.37972	1.84927e-151	4.35318e-148	54862	CC2D1A
GO:0006351	"transcription, DNA-dependent"	3.37972	1.84927e-151	4.35318e-148	63035	BCORL1
GO:0006351	"transcription, DNA-dependent"	3.37972	1.84927e-151	4.35318e-148	79718	TBL1XR1
GO:0006351	"transcription, DNA-dependent"	3.37972	1.84927e-151	4.35318e-148	79913	ACTR5
GO:0006351	"transcription, DNA-dependent"	3.37972	1.84927e-151	4.35318e-148	22847	ZNF507
GO:0006351	"transcription, DNA-dependent"	3.37972	1.84927e-151	4.35318e-148	4287	ATXN3
GO:0006351	"transcription, DNA-dependent"	3.37972	1.84927e-151	4.35318e-148	10320	IKZF1
GO:0006351	"transcription, DNA-dependent"	3.37972	1.84927e-151	4.35318e-148	85460	ZNF518B
GO:0006351	"transcription, DNA-dependent"	3.37972	1.84927e-151	4.35318e-148	121536	AEBP2
GO:0006351	"transcription, DNA-dependent"	3.37972	1.84927e-151	4.35318e-148	10260	DENND4A
GO:0006351	"transcription, DNA-dependent"	3.37972	1.84927e-151	4.35318e-148	2099	ESR1
GO:0006351	"transcription, DNA-dependent"	3.37972	1.84927e-151	4.35318e-148	84924	ZNF566
GO:0006351	"transcription, DNA-dependent"	3.37972	1.84927e-151	4.35318e-148	23133	PHF8
GO:0006351	"transcription, DNA-dependent"	3.37972	1.84927e-151	4.35318e-148	23512	SUZ12
GO:0006351	"transcription, DNA-dependent"	3.37972	1.84927e-151	4.35318e-148	57616	TSHZ3
GO:0006351	"transcription, DNA-dependent"	3.37972	1.84927e-151	4.35318e-148	8863	PER3
GO:0006351	"transcription, DNA-dependent"	3.37972	1.84927e-151	4.35318e-148	53335	BCL11A
GO:0006351	"transcription, DNA-dependent"	3.37972	1.84927e-151	4.35318e-148	6399	TRAPPC2
GO:0006351	"transcription, DNA-dependent"	3.37972	1.84927e-151	4.35318e-148	7776	ZNF236
GO:0006351	"transcription, DNA-dependent"	3.37972	1.84927e-151	4.35318e-148	79618	HMBOX1
GO:0006351	"transcription, DNA-dependent"	3.37972	1.84927e-151	4.35318e-148	7068	THRB
GO:0006351	"transcription, DNA-dependent"	3.37972	1.84927e-151	4.35318e-148	144455	E2F7
GO:0006351	"transcription, DNA-dependent"	3.37972	1.84927e-151	4.35318e-148	85403	EAF1
GO:0006351	"transcription, DNA-dependent"	3.37972	1.84927e-151	4.35318e-148	6910	TBX5
GO:0006351	"transcription, DNA-dependent"	3.37972	1.84927e-151	4.35318e-148	3399	ID3
GO:0006351	"transcription, DNA-dependent"	3.37972	1.84927e-151	4.35318e-148	2034	EPAS1
GO:0006351	"transcription, DNA-dependent"	3.37972	1.84927e-151	4.35318e-148	3090	HIC1
GO:0006351	"transcription, DNA-dependent"	3.37972	1.84927e-151	4.35318e-148	8994	LIMD1
GO:0006351	"transcription, DNA-dependent"	3.37972	1.84927e-151	4.35318e-148	114991	ZNF618
GO:0006351	"transcription, DNA-dependent"	3.37972	1.84927e-151	4.35318e-148	3200	HOXA3
GO:0006351	"transcription, DNA-dependent"	3.37972	1.84927e-151	4.35318e-148	4205	MEF2A
GO:0006351	"transcription, DNA-dependent"	3.37972	1.84927e-151	4.35318e-148	8110	DPF3
GO:0006351	"transcription, DNA-dependent"	3.37972	1.84927e-151	4.35318e-148	4086	SMAD1
GO:0006351	"transcription, DNA-dependent"	3.37972	1.84927e-151	4.35318e-148	11177	BAZ1A
GO:0006351	"transcription, DNA-dependent"	3.37972	1.84927e-151	4.35318e-148	8626	TP63
GO:0006351	"transcription, DNA-dependent"	3.37972	1.84927e-151	4.35318e-148	84289	ING5
GO:0006351	"transcription, DNA-dependent"	3.37972	1.84927e-151	4.35318e-148	130497	OSR1
GO:0006351	"transcription, DNA-dependent"	3.37972	1.84927e-151	4.35318e-148	57708	MIER1
GO:0006351	"transcription, DNA-dependent"	3.37972	1.84927e-151	4.35318e-148	5586	PKN2
GO:0006351	"transcription, DNA-dependent"	3.37972	1.84927e-151	4.35318e-148	80034	CSRNP3
GO:0006351	"transcription, DNA-dependent"	3.37972	1.84927e-151	4.35318e-148	10129	FRY
GO:0006351	"transcription, DNA-dependent"	3.37972	1.84927e-151	4.35318e-148	54737	MPHOSPH8
GO:0006351	"transcription, DNA-dependent"	3.37972	1.84927e-151	4.35318e-148	10838	ZNF275
GO:0006351	"transcription, DNA-dependent"	3.37972	1.84927e-151	4.35318e-148	4774	NFIA
GO:0006351	"transcription, DNA-dependent"	3.37972	1.84927e-151	4.35318e-148	79977	GRHL2
GO:0006351	"transcription, DNA-dependent"	3.37972	1.84927e-151	4.35318e-148	1810	DR1
GO:0006351	"transcription, DNA-dependent"	3.37972	1.84927e-151	4.35318e-148	2186	BPTF
GO:0006351	"transcription, DNA-dependent"	3.37972	1.84927e-151	4.35318e-148	9682	KDM4A
GO:0006351	"transcription, DNA-dependent"	3.37972	1.84927e-151	4.35318e-148	10389	SCML2
GO:0006351	"transcription, DNA-dependent"	3.37972	1.84927e-151	4.35318e-148	55892	MYNN
GO:0006351	"transcription, DNA-dependent"	3.37972	1.84927e-151	4.35318e-148	90874	ZNF697
GO:0006351	"transcription, DNA-dependent"	3.37972	1.84927e-151	4.35318e-148	7091	TLE4
GO:0006351	"transcription, DNA-dependent"	3.37972	1.84927e-151	4.35318e-148	4774	NFIA
GO:0006351	"transcription, DNA-dependent"	3.37972	1.84927e-151	4.35318e-148	7376	NR1H2
GO:0006351	"transcription, DNA-dependent"	3.37972	1.84927e-151	4.35318e-148	9839	ZEB2
GO:0006351	"transcription, DNA-dependent"	3.37972	1.84927e-151	4.35318e-148	1876	E2F6
GO:0006351	"transcription, DNA-dependent"	3.37972	1.84927e-151	4.35318e-148	3096	HIVEP1
GO:0006351	"transcription, DNA-dependent"	3.37972	1.84927e-151	4.35318e-148	135112	NCOA7
GO:0006351	"transcription, DNA-dependent"	3.37972	1.84927e-151	4.35318e-148	64426	SUDS3
GO:0006351	"transcription, DNA-dependent"	3.37972	1.84927e-151	4.35318e-148	7008	TEF
GO:0006351	"transcription, DNA-dependent"	3.37972	1.84927e-151	4.35318e-148	2000	ELF4
GO:0006351	"transcription, DNA-dependent"	3.37972	1.84927e-151	4.35318e-148	23269	MGA
GO:0006351	"transcription, DNA-dependent"	3.37972	1.84927e-151	4.35318e-148	26147	PHF19
GO:0006351	"transcription, DNA-dependent"	3.37972	1.84927e-151	4.35318e-148	4774	NFIA
GO:0006351	"transcription, DNA-dependent"	3.37972	1.84927e-151	4.35318e-148	3720	JARID2
GO:0006351	"transcription, DNA-dependent"	3.37972	1.84927e-151	4.35318e-148	4205	MEF2A
GO:0006351	"transcription, DNA-dependent"	3.37972	1.84927e-151	4.35318e-148	4086	SMAD1
GO:0006351	"transcription, DNA-dependent"	3.37972	1.84927e-151	4.35318e-148	4088	SMAD3
GO:0006351	"transcription, DNA-dependent"	3.37972	1.84927e-151	4.35318e-148	390980	ZNF805
GO:0006351	"transcription, DNA-dependent"	3.37972	1.84927e-151	4.35318e-148	55832	CAND1
GO:0006351	"transcription, DNA-dependent"	3.37972	1.84927e-151	4.35318e-148	10499	NCOA2
GO:0006351	"transcription, DNA-dependent"	3.37972	1.84927e-151	4.35318e-148	221895	JAZF1
GO:0006351	"transcription, DNA-dependent"	3.37972	1.84927e-151	4.35318e-148	3224	HOXC8
GO:0006351	"transcription, DNA-dependent"	3.37972	1.84927e-151	4.35318e-148	5991	RFX3
GO:0006351	"transcription, DNA-dependent"	3.37972	1.84927e-151	4.35318e-148	10499	NCOA2
GO:0006351	"transcription, DNA-dependent"	3.37972	1.84927e-151	4.35318e-148	9988	DMTF1
GO:0006351	"transcription, DNA-dependent"	3.37972	1.84927e-151	4.35318e-148	196528	ARID2
GO:0006351	"transcription, DNA-dependent"	3.37972	1.84927e-151	4.35318e-148	58508	MLL3
GO:0006351	"transcription, DNA-dependent"	3.37972	1.84927e-151	4.35318e-148	7849	PAX8
GO:0006351	"transcription, DNA-dependent"	3.37972	1.84927e-151	4.35318e-148	5600	MAPK11
GO:0006351	"transcription, DNA-dependent"	3.37972	1.84927e-151	4.35318e-148	7637	ZNF84
GO:0006351	"transcription, DNA-dependent"	3.37972	1.84927e-151	4.35318e-148	8028	MLLT10
GO:0006351	"transcription, DNA-dependent"	3.37972	1.84927e-151	4.35318e-148	11278	KLF12
GO:0006351	"transcription, DNA-dependent"	3.37972	1.84927e-151	4.35318e-148	4781	NFIB
GO:0006351	"transcription, DNA-dependent"	3.37972	1.84927e-151	4.35318e-148	4090	SMAD5
GO:0006351	"transcription, DNA-dependent"	3.37972	1.84927e-151	4.35318e-148	4665	NAB2
GO:0006351	"transcription, DNA-dependent"	3.37972	1.84927e-151	4.35318e-148	60468	BACH2
GO:0006351	"transcription, DNA-dependent"	3.37972	1.84927e-151	4.35318e-148	648	BMI1
GO:0006351	"transcription, DNA-dependent"	3.37972	1.84927e-151	4.35318e-148	7849	PAX8
GO:0006351	"transcription, DNA-dependent"	3.37972	1.84927e-151	4.35318e-148	2649	NR6A1
GO:0006351	"transcription, DNA-dependent"	3.37972	1.84927e-151	4.35318e-148	11083	DIDO1
GO:0006351	"transcription, DNA-dependent"	3.37972	1.84927e-151	4.35318e-148	22893	BAHD1
GO:0006351	"transcription, DNA-dependent"	3.37972	1.84927e-151	4.35318e-148	29842	TFCP2L1
GO:0006351	"transcription, DNA-dependent"	3.37972	1.84927e-151	4.35318e-148	3159	HMGA1
GO:0006351	"transcription, DNA-dependent"	3.37972	1.84927e-151	4.35318e-148	3198	HOXA1
GO:0006351	"transcription, DNA-dependent"	3.37972	1.84927e-151	4.35318e-148	2313	FLI1
GO:0006351	"transcription, DNA-dependent"	3.37972	1.84927e-151	4.35318e-148	90592	ZNF700
GO:0006351	"transcription, DNA-dependent"	3.37972	1.84927e-151	4.35318e-148	23077	MYCBP2
GO:0006351	"transcription, DNA-dependent"	3.37972	1.84927e-151	4.35318e-148	7029	TFDP2
GO:0006351	"transcription, DNA-dependent"	3.37972	1.84927e-151	4.35318e-148	4088	SMAD3
GO:0006351	"transcription, DNA-dependent"	3.37972	1.84927e-151	4.35318e-148	49854	ZNF295
GO:0006351	"transcription, DNA-dependent"	3.37972	1.84927e-151	4.35318e-148	80306	MED28
GO:0006351	"transcription, DNA-dependent"	3.37972	1.84927e-151	4.35318e-148	2624	GATA2
GO:0006351	"transcription, DNA-dependent"	3.37972	1.84927e-151	4.35318e-148	266743	NPAS4
GO:0006351	"transcription, DNA-dependent"	3.37972	1.84927e-151	4.35318e-148	7029	TFDP2
GO:0006351	"transcription, DNA-dependent"	3.37972	1.84927e-151	4.35318e-148	5253	PHF2
GO:0006351	"transcription, DNA-dependent"	3.37972	1.84927e-151	4.35318e-148	80818	ZNF436
GO:0006351	"transcription, DNA-dependent"	3.37972	1.84927e-151	4.35318e-148	5934	RBL2
GO:0006351	"transcription, DNA-dependent"	3.37972	1.84927e-151	4.35318e-148	80205	CHD9
GO:0006351	"transcription, DNA-dependent"	3.37972	1.84927e-151	4.35318e-148	1432	MAPK14
GO:0006351	"transcription, DNA-dependent"	3.37972	1.84927e-151	4.35318e-148	51132	RLIM
GO:0006351	"transcription, DNA-dependent"	3.37972	1.84927e-151	4.35318e-148	4808	NHLH2
GO:0006351	"transcription, DNA-dependent"	3.37972	1.84927e-151	4.35318e-148	51701	NLK
GO:0006351	"transcription, DNA-dependent"	3.37972	1.84927e-151	4.35318e-148	6721	SREBF2
GO:0006351	"transcription, DNA-dependent"	3.37972	1.84927e-151	4.35318e-148	3231	HOXD1
GO:0006351	"transcription, DNA-dependent"	3.37972	1.84927e-151	4.35318e-148	152485	ZNF827
GO:0006351	"transcription, DNA-dependent"	3.37972	1.84927e-151	4.35318e-148	22797	TFEC
GO:0006351	"transcription, DNA-dependent"	3.37972	1.84927e-151	4.35318e-148	359948	IRF2BP2
GO:0006351	"transcription, DNA-dependent"	3.37972	1.84927e-151	4.35318e-148	3068	HDGF
GO:0006351	"transcription, DNA-dependent"	3.37972	1.84927e-151	4.35318e-148	9774	BCLAF1
GO:0006351	"transcription, DNA-dependent"	3.37972	1.84927e-151	4.35318e-148	23469	PHF3
GO:0006351	"transcription, DNA-dependent"	3.37972	1.84927e-151	4.35318e-148	4086	SMAD1
GO:0006351	"transcription, DNA-dependent"	3.37972	1.84927e-151	4.35318e-148	23411	SIRT1
GO:0006351	"transcription, DNA-dependent"	3.37972	1.84927e-151	4.35318e-148	2113	ETS1
GO:0006351	"transcription, DNA-dependent"	3.37972	1.84927e-151	4.35318e-148	55629	PNRC2
GO:0006351	"transcription, DNA-dependent"	3.37972	1.84927e-151	4.35318e-148	2736	GLI2
GO:0006351	"transcription, DNA-dependent"	3.37972	1.84927e-151	4.35318e-148	5594	MAPK1
GO:0006351	"transcription, DNA-dependent"	3.37972	1.84927e-151	4.35318e-148	57473	ZNF512B
GO:0006351	"transcription, DNA-dependent"	3.37972	1.84927e-151	4.35318e-148	51111	SUV420H1
GO:0006351	"transcription, DNA-dependent"	3.37972	1.84927e-151	4.35318e-148	7752	ZNF200
GO:0006351	"transcription, DNA-dependent"	3.37972	1.84927e-151	4.35318e-148	57459	GATAD2B
GO:0006351	"transcription, DNA-dependent"	3.37972	1.84927e-151	4.35318e-148	2099	ESR1
GO:0006351	"transcription, DNA-dependent"	3.37972	1.84927e-151	4.35318e-148	26523	EIF2C1
GO:0006351	"transcription, DNA-dependent"	3.37972	1.84927e-151	4.35318e-148	7376	NR1H2
GO:0006351	"transcription, DNA-dependent"	3.37972	1.84927e-151	4.35318e-148	65986	ZBTB10
GO:0006351	"transcription, DNA-dependent"	3.37972	1.84927e-151	4.35318e-148	147949	ZNF583
GO:0006351	"transcription, DNA-dependent"	3.37972	1.84927e-151	4.35318e-148	7029	TFDP2
GO:0006351	"transcription, DNA-dependent"	3.37972	1.84927e-151	4.35318e-148	254251	LCORL
GO:0006351	"transcription, DNA-dependent"	3.37972	1.84927e-151	4.35318e-148	63976	PRDM16
GO:0006351	"transcription, DNA-dependent"	3.37972	1.84927e-151	4.35318e-148	5579	PRKCB
GO:0006351	"transcription, DNA-dependent"	3.37972	1.84927e-151	4.35318e-148	7764	ZNF217
GO:0006351	"transcription, DNA-dependent"	3.37972	1.84927e-151	4.35318e-148	23261	CAMTA1
GO:0006351	"transcription, DNA-dependent"	3.37972	1.84927e-151	4.35318e-148	23314	SATB2
GO:0006351	"transcription, DNA-dependent"	3.37972	1.84927e-151	4.35318e-148	401265	KLHL31
GO:0006351	"transcription, DNA-dependent"	3.37972	1.84927e-151	4.35318e-148	3899	AFF3
GO:0006351	"transcription, DNA-dependent"	3.37972	1.84927e-151	4.35318e-148	54796	BNC2
GO:0006351	"transcription, DNA-dependent"	3.37972	1.84927e-151	4.35318e-148	4801	NFYB
GO:0006351	"transcription, DNA-dependent"	3.37972	1.84927e-151	4.35318e-148	146434	ZNF597
GO:0006351	"transcription, DNA-dependent"	3.37972	1.84927e-151	4.35318e-148	84622	ZNF594
GO:0006351	"transcription, DNA-dependent"	3.37972	1.84927e-151	4.35318e-148	8193	DPF1
GO:0006351	"transcription, DNA-dependent"	3.37972	1.84927e-151	4.35318e-148	23175	LPIN1
GO:0006351	"transcription, DNA-dependent"	3.37972	1.84927e-151	4.35318e-148	3092	HIP1
GO:0006351	"transcription, DNA-dependent"	3.37972	1.84927e-151	4.35318e-148	7029	TFDP2
GO:0006351	"transcription, DNA-dependent"	3.37972	1.84927e-151	4.35318e-148	55536	CDCA7L
GO:0006351	"transcription, DNA-dependent"	3.37972	1.84927e-151	4.35318e-148	54891	INO80D
GO:0006351	"transcription, DNA-dependent"	3.37972	1.84927e-151	4.35318e-148	4090	SMAD5
GO:0006351	"transcription, DNA-dependent"	3.37972	1.84927e-151	4.35318e-148	2070	EYA4
GO:0006351	"transcription, DNA-dependent"	3.37972	1.84927e-151	4.35318e-148	6493	SIM2
GO:0006351	"transcription, DNA-dependent"	3.37972	1.84927e-151	4.35318e-148	6910	TBX5
GO:0006351	"transcription, DNA-dependent"	3.37972	1.84927e-151	4.35318e-148	2099	ESR1
GO:0006351	"transcription, DNA-dependent"	3.37972	1.84927e-151	4.35318e-148	55662	HIF1AN
GO:0006351	"transcription, DNA-dependent"	3.37972	1.84927e-151	4.35318e-148	5990	RFX2
GO:0006351	"transcription, DNA-dependent"	3.37972	1.84927e-151	4.35318e-148	57157	PHTF2
GO:0006351	"transcription, DNA-dependent"	3.37972	1.84927e-151	4.35318e-148	5929	RBBP5
GO:0006351	"transcription, DNA-dependent"	3.37972	1.84927e-151	4.35318e-148	285527	FRYL
GO:0006351	"transcription, DNA-dependent"	3.37972	1.84927e-151	4.35318e-148	23469	PHF3
GO:0006351	"transcription, DNA-dependent"	3.37972	1.84927e-151	4.35318e-148	26298	EHF
GO:0006351	"transcription, DNA-dependent"	3.37972	1.84927e-151	4.35318e-148	1523	CUX1
GO:0006351	"transcription, DNA-dependent"	3.37972	1.84927e-151	4.35318e-148	3662	IRF4
GO:0006351	"transcription, DNA-dependent"	3.37972	1.84927e-151	4.35318e-148	93624	TADA2B
GO:0006351	"transcription, DNA-dependent"	3.37972	1.84927e-151	4.35318e-148	8427	ZNF282
GO:0006351	"transcription, DNA-dependent"	3.37972	1.84927e-151	4.35318e-148	84456	L3MBTL3
GO:0006351	"transcription, DNA-dependent"	3.37972	1.84927e-151	4.35318e-148	7376	NR1H2
GO:0006351	"transcription, DNA-dependent"	3.37972	1.84927e-151	4.35318e-148	64067	NPAS3
GO:0006351	"transcription, DNA-dependent"	3.37972	1.84927e-151	4.35318e-148	5326	PLAGL2
GO:0006351	"transcription, DNA-dependent"	3.37972	1.84927e-151	4.35318e-148	7621	ZNF70
GO:0006351	"transcription, DNA-dependent"	3.37972	1.84927e-151	4.35318e-148	6497	SKI
GO:0006351	"transcription, DNA-dependent"	3.37972	1.84927e-151	4.35318e-148	389136	VGLL3
GO:0006351	"transcription, DNA-dependent"	3.37972	1.84927e-151	4.35318e-148	7029	TFDP2
GO:0006351	"transcription, DNA-dependent"	3.37972	1.84927e-151	4.35318e-148	9753	ZSCAN12
GO:0006351	"transcription, DNA-dependent"	3.37972	1.84927e-151	4.35318e-148	23036	ZNF292
GO:0006351	"transcription, DNA-dependent"	3.37972	1.84927e-151	4.35318e-148	23316	CUX2
GO:0006351	"transcription, DNA-dependent"	3.37972	1.84927e-151	4.35318e-148	9880	ZBTB39
GO:0006351	"transcription, DNA-dependent"	3.37972	1.84927e-151	4.35318e-148	4090	SMAD5
GO:0006351	"transcription, DNA-dependent"	3.37972	1.84927e-151	4.35318e-148	147808	ZNF784
GO:0006351	"transcription, DNA-dependent"	3.37972	1.84927e-151	4.35318e-148	9923	ZBTB40
GO:0006351	"transcription, DNA-dependent"	3.37972	1.84927e-151	4.35318e-148	5733	PTGER3
GO:0006351	"transcription, DNA-dependent"	3.37972	1.84927e-151	4.35318e-148	6047	RNF4
GO:0006351	"transcription, DNA-dependent"	3.37972	1.84927e-151	4.35318e-148	5081	PAX7
GO:0006351	"transcription, DNA-dependent"	3.37972	1.84927e-151	4.35318e-148	5991	RFX3
GO:0006351	"transcription, DNA-dependent"	3.37972	1.84927e-151	4.35318e-148	283149	BCL9L
GO:0006351	"transcription, DNA-dependent"	3.37972	1.84927e-151	4.35318e-148	4009	LMX1A
GO:0006351	"transcription, DNA-dependent"	3.37972	1.84927e-151	4.35318e-148	79039	DDX54
GO:0006351	"transcription, DNA-dependent"	3.37972	1.84927e-151	4.35318e-148	6938	TCF12
GO:0006351	"transcription, DNA-dependent"	3.37972	1.84927e-151	4.35318e-148	6095	RORA
GO:0006351	"transcription, DNA-dependent"	3.37972	1.84927e-151	4.35318e-148	23099	ZBTB43
GO:0006351	"transcription, DNA-dependent"	3.37972	1.84927e-151	4.35318e-148	79673	ZNF329
GO:0006351	"transcription, DNA-dependent"	3.37972	1.84927e-151	4.35318e-148	58500	ZNF250
GO:0006351	"transcription, DNA-dependent"	3.37972	1.84927e-151	4.35318e-148	10138	YAF2
GO:0006351	"transcription, DNA-dependent"	3.37972	1.84927e-151	4.35318e-148	140685	ZBTB46
GO:0006351	"transcription, DNA-dependent"	3.37972	1.84927e-151	4.35318e-148	8202	NCOA3
GO:0006351	"transcription, DNA-dependent"	3.37972	1.84927e-151	4.35318e-148	863	CBFA2T3
GO:0006351	"transcription, DNA-dependent"	3.37972	1.84927e-151	4.35318e-148	5993	RFX5
GO:0006351	"transcription, DNA-dependent"	3.37972	1.84927e-151	4.35318e-148	3209	HOXA13
GO:0006351	"transcription, DNA-dependent"	3.37972	1.84927e-151	4.35318e-148	30813	VSX1
GO:0006351	"transcription, DNA-dependent"	3.37972	1.84927e-151	4.35318e-148	7586	ZKSCAN1
GO:0006351	"transcription, DNA-dependent"	3.37972	1.84927e-151	4.35318e-148	23469	PHF3
GO:0006351	"transcription, DNA-dependent"	3.37972	1.84927e-151	4.35318e-148	8976	WASL
GO:0006351	"transcription, DNA-dependent"	3.37972	1.84927e-151	4.35318e-148	51742	ARID4B
GO:0006351	"transcription, DNA-dependent"	3.37972	1.84927e-151	4.35318e-148	7182	NR2C2
GO:0006351	"transcription, DNA-dependent"	3.37972	1.84927e-151	4.35318e-148	85474	LBX2
GO:0006351	"transcription, DNA-dependent"	3.37972	1.84927e-151	4.35318e-148	10914	PAPOLA
GO:0006351	"transcription, DNA-dependent"	3.37972	1.84927e-151	4.35318e-148	1875	E2F5
GO:0006351	"transcription, DNA-dependent"	3.37972	1.84927e-151	4.35318e-148	1876	E2F6
GO:0006351	"transcription, DNA-dependent"	3.37972	1.84927e-151	4.35318e-148	4603	MYBL1
GO:0006351	"transcription, DNA-dependent"	3.37972	1.84927e-151	4.35318e-148	222546	RFX6
GO:0006351	"transcription, DNA-dependent"	3.37972	1.84927e-151	4.35318e-148	5076	PAX2
GO:0006351	"transcription, DNA-dependent"	3.37972	1.84927e-151	4.35318e-148	3227	HOXC11
GO:0006351	"transcription, DNA-dependent"	3.37972	1.84927e-151	4.35318e-148	3226	HOXC10
GO:0006351	"transcription, DNA-dependent"	3.37972	1.84927e-151	4.35318e-148	4209	MEF2D
GO:0006351	"transcription, DNA-dependent"	3.37972	1.84927e-151	4.35318e-148	221504	ZBTB9
GO:0006351	"transcription, DNA-dependent"	3.37972	1.84927e-151	4.35318e-148	9915	ARNT2
GO:0006351	"transcription, DNA-dependent"	3.37972	1.84927e-151	4.35318e-148	79960	PHF17
GO:0006351	"transcription, DNA-dependent"	3.37972	1.84927e-151	4.35318e-148	58158	NEUROD4
GO:0006351	"transcription, DNA-dependent"	3.37972	1.84927e-151	4.35318e-148	22877	MLXIP
GO:0006351	"transcription, DNA-dependent"	3.37972	1.84927e-151	4.35318e-148	25946	ZNF385A
GO:0006351	"transcription, DNA-dependent"	3.37972	1.84927e-151	4.35318e-148	23269	MGA
GO:0006351	"transcription, DNA-dependent"	3.37972	1.84927e-151	4.35318e-148	3087	HHEX
GO:0006351	"transcription, DNA-dependent"	3.37972	1.84927e-151	4.35318e-148	2120	ETV6
GO:0006351	"transcription, DNA-dependent"	3.37972	1.84927e-151	4.35318e-148	2138	EYA1
GO:0006351	"transcription, DNA-dependent"	3.37972	1.84927e-151	4.35318e-148	29028	ATAD2
GO:0006351	"transcription, DNA-dependent"	3.37972	1.84927e-151	4.35318e-148	57167	SALL4
GO:0006351	"transcription, DNA-dependent"	3.37972	1.84927e-151	4.35318e-148	8202	NCOA3
GO:0006351	"transcription, DNA-dependent"	3.37972	1.84927e-151	4.35318e-148	57822	GRHL3
GO:0006351	"transcription, DNA-dependent"	3.37972	1.84927e-151	4.35318e-148	2099	ESR1
GO:0006351	"transcription, DNA-dependent"	3.37972	1.84927e-151	4.35318e-148	9191	DEDD
GO:0006351	"transcription, DNA-dependent"	3.37972	1.84927e-151	4.35318e-148	3344	FOXN2
GO:0006351	"transcription, DNA-dependent"	3.37972	1.84927e-151	4.35318e-148	4204	MECP2
GO:0006351	"transcription, DNA-dependent"	3.37972	1.84927e-151	4.35318e-148	22834	ZNF652
GO:0006351	"transcription, DNA-dependent"	3.37972	1.84927e-151	4.35318e-148	5562	PRKAA1
GO:0006351	"transcription, DNA-dependent"	3.37972	1.84927e-151	4.35318e-148	10957	PNRC1
GO:0006351	"transcription, DNA-dependent"	3.37972	1.84927e-151	4.35318e-148	5563	PRKAA2
GO:0006351	"transcription, DNA-dependent"	3.37972	1.84927e-151	4.35318e-148	2908	NR3C1
GO:0006351	"transcription, DNA-dependent"	3.37972	1.84927e-151	4.35318e-148	29994	BAZ2B
GO:0006351	"transcription, DNA-dependent"	3.37972	1.84927e-151	4.35318e-148	79776	ZFHX4
GO:0006351	"transcription, DNA-dependent"	3.37972	1.84927e-151	4.35318e-148	4774	NFIA
GO:0006351	"transcription, DNA-dependent"	3.37972	1.84927e-151	4.35318e-148	80853	JHDM1D
GO:0006351	"transcription, DNA-dependent"	3.37972	1.84927e-151	4.35318e-148	356	FASLG
GO:0006351	"transcription, DNA-dependent"	3.37972	1.84927e-151	4.35318e-148	221037	JMJD1C
GO:0006351	"transcription, DNA-dependent"	3.37972	1.84927e-151	4.35318e-148	10914	PAPOLA
GO:0006351	"transcription, DNA-dependent"	3.37972	1.84927e-151	4.35318e-148	4089	SMAD4
GO:0006351	"transcription, DNA-dependent"	3.37972	1.84927e-151	4.35318e-148	6935	ZEB1
GO:0006351	"transcription, DNA-dependent"	3.37972	1.84927e-151	4.35318e-148	10914	PAPOLA
GO:0006351	"transcription, DNA-dependent"	3.37972	1.84927e-151	4.35318e-148	9208	LRRFIP1
GO:0006351	"transcription, DNA-dependent"	3.37972	1.84927e-151	4.35318e-148	346389	MACC1
GO:0006351	"transcription, DNA-dependent"	3.37972	1.84927e-151	4.35318e-148	687	KLF9
GO:0006351	"transcription, DNA-dependent"	3.37972	1.84927e-151	4.35318e-148	9975	NR1D2
GO:0006351	"transcription, DNA-dependent"	3.37972	1.84927e-151	4.35318e-148	3202	HOXA5
GO:0006351	"transcription, DNA-dependent"	3.37972	1.84927e-151	4.35318e-148	7391	USF1
GO:0006351	"transcription, DNA-dependent"	3.37972	1.84927e-151	4.35318e-148	22904	SBNO2
GO:0006351	"transcription, DNA-dependent"	3.37972	1.84927e-151	4.35318e-148	4774	NFIA
GO:0006351	"transcription, DNA-dependent"	3.37972	1.84927e-151	4.35318e-148	60529	ALX4
GO:0006351	"transcription, DNA-dependent"	3.37972	1.84927e-151	4.35318e-148	10009	ZBTB33
GO:0006351	"transcription, DNA-dependent"	3.37972	1.84927e-151	4.35318e-148	7029	TFDP2
GO:0006351	"transcription, DNA-dependent"	3.37972	1.84927e-151	4.35318e-148	57659	ZBTB4
GO:0006351	"transcription, DNA-dependent"	3.37972	1.84927e-151	4.35318e-148	23439	ATP1B4
GO:0006351	"transcription, DNA-dependent"	3.37972	1.84927e-151	4.35318e-148	9516	LITAF
GO:0006351	"transcription, DNA-dependent"	3.37972	1.84927e-151	4.35318e-148	4090	SMAD5
GO:0006351	"transcription, DNA-dependent"	3.37972	1.84927e-151	4.35318e-148	163115	ZNF781
GO:0006351	"transcription, DNA-dependent"	3.37972	1.84927e-151	4.35318e-148	5977	DPF2
GO:0006351	"transcription, DNA-dependent"	3.37972	1.84927e-151	4.35318e-148	9580	SOX13
GO:0006351	"transcription, DNA-dependent"	3.37972	1.84927e-151	4.35318e-148	114803	MYSM1
GO:0006351	"transcription, DNA-dependent"	3.37972	1.84927e-151	4.35318e-148	4205	MEF2A
GO:0006351	"transcription, DNA-dependent"	3.37972	1.84927e-151	4.35318e-148	5463	POU6F1
GO:0006351	"transcription, DNA-dependent"	3.37972	1.84927e-151	4.35318e-148	2355	FOSL2
GO:0006351	"transcription, DNA-dependent"	3.37972	1.84927e-151	4.35318e-148	4209	MEF2D
GO:0006351	"transcription, DNA-dependent"	3.37972	1.84927e-151	4.35318e-148	57786	RBAK
GO:0006351	"transcription, DNA-dependent"	3.37972	1.84927e-151	4.35318e-148	5514	PPP1R10
GO:0006351	"transcription, DNA-dependent"	3.37972	1.84927e-151	4.35318e-148	3660	IRF2
GO:0006351	"transcription, DNA-dependent"	3.37972	1.84927e-151	4.35318e-148	22850	ADNP2
GO:0006351	"transcription, DNA-dependent"	3.37972	1.84927e-151	4.35318e-148	23119	HIC2
GO:0006351	"transcription, DNA-dependent"	3.37972	1.84927e-151	4.35318e-148	1871	E2F3
GO:0006351	"transcription, DNA-dependent"	3.37972	1.84927e-151	4.35318e-148	5324	PLAG1
GO:0006351	"transcription, DNA-dependent"	3.37972	1.84927e-151	4.35318e-148	10620	ARID3B
GO:0006351	"transcription, DNA-dependent"	3.37972	1.84927e-151	4.35318e-148	64067	NPAS3
GO:0006351	"transcription, DNA-dependent"	3.37972	1.84927e-151	4.35318e-148	124535	HSF5
GO:0006351	"transcription, DNA-dependent"	3.37972	1.84927e-151	4.35318e-148	431707	LHX8
GO:0006351	"transcription, DNA-dependent"	3.37972	1.84927e-151	4.35318e-148	3218	HOXB8
GO:0006351	"transcription, DNA-dependent"	3.37972	1.84927e-151	4.35318e-148	124961	ZFP3
GO:0006351	"transcription, DNA-dependent"	3.37972	1.84927e-151	4.35318e-148	57677	ZFP14
GO:0006351	"transcription, DNA-dependent"	3.37972	1.84927e-151	4.35318e-148	5077	PAX3
GO:0006351	"transcription, DNA-dependent"	3.37972	1.84927e-151	4.35318e-148	57472	CNOT6
GO:0006351	"transcription, DNA-dependent"	3.37972	1.84927e-151	4.35318e-148	861	RUNX1
GO:0006351	"transcription, DNA-dependent"	3.37972	1.84927e-151	4.35318e-148	1389	CREBL2
GO:0006351	"transcription, DNA-dependent"	3.37972	1.84927e-151	4.35318e-148	57680	CHD8
GO:0006351	"transcription, DNA-dependent"	3.37972	1.84927e-151	4.35318e-148	64764	CREB3L2
GO:0006351	"transcription, DNA-dependent"	3.37972	1.84927e-151	4.35318e-148	84181	CHD6
GO:0006351	"transcription, DNA-dependent"	3.37972	1.84927e-151	4.35318e-148	5076	PAX2
GO:0006351	"transcription, DNA-dependent"	3.37972	1.84927e-151	4.35318e-148	64344	HIF3A
GO:0006351	"transcription, DNA-dependent"	3.37972	1.84927e-151	4.35318e-148	5511	PPP1R8
GO:0006351	"transcription, DNA-dependent"	3.37972	1.84927e-151	4.35318e-148	55635	DEPDC1
GO:0006351	"transcription, DNA-dependent"	3.37972	1.84927e-151	4.35318e-148	80854	SETD7
GO:0006351	"transcription, DNA-dependent"	3.37972	1.84927e-151	4.35318e-148	3169	FOXA1
GO:0006351	"transcription, DNA-dependent"	3.37972	1.84927e-151	4.35318e-148	653121	ZBTB8A
GO:0006351	"transcription, DNA-dependent"	3.37972	1.84927e-151	4.35318e-148	26009	ZZZ3
GO:0006351	"transcription, DNA-dependent"	3.37972	1.84927e-151	4.35318e-148	266743	NPAS4
GO:0006351	"transcription, DNA-dependent"	3.37972	1.84927e-151	4.35318e-148	11244	ZHX1
GO:0006351	"transcription, DNA-dependent"	3.37972	1.84927e-151	4.35318e-148	6907	TBL1X
GO:0006351	"transcription, DNA-dependent"	3.37972	1.84927e-151	4.35318e-148	7069	THRSP
GO:0006351	"transcription, DNA-dependent"	3.37972	1.84927e-151	4.35318e-148	6599	SMARCC1
GO:0006351	"transcription, DNA-dependent"	3.37972	1.84927e-151	4.35318e-148	4205	MEF2A
GO:0006351	"transcription, DNA-dependent"	3.37972	1.84927e-151	4.35318e-148	149076	ZNF362
GO:0006351	"transcription, DNA-dependent"	3.37972	1.84927e-151	4.35318e-148	54989	ZNF770
GO:0006351	"transcription, DNA-dependent"	3.37972	1.84927e-151	4.35318e-148	221833	SP8
GO:0006351	"transcription, DNA-dependent"	3.37972	1.84927e-151	4.35318e-148	10773	ZBTB6
GO:0006351	"transcription, DNA-dependent"	3.37972	1.84927e-151	4.35318e-148	347344	ZNF81
GO:0006351	"transcription, DNA-dependent"	3.37972	1.84927e-151	4.35318e-148	7551	ZNF3
GO:0006351	"transcription, DNA-dependent"	3.37972	1.84927e-151	4.35318e-148	54897	CASZ1
GO:0006351	"transcription, DNA-dependent"	3.37972	1.84927e-151	4.35318e-148	100128927	ZBTB42
GO:0006351	"transcription, DNA-dependent"	3.37972	1.84927e-151	4.35318e-148	4602	MYB
GO:0006351	"transcription, DNA-dependent"	3.37972	1.84927e-151	4.35318e-148	6926	TBX3
GO:0006351	"transcription, DNA-dependent"	3.37972	1.84927e-151	4.35318e-148	81606	LBH
GO:0006351	"transcription, DNA-dependent"	3.37972	1.84927e-151	4.35318e-148	4089	SMAD4
GO:0006351	"transcription, DNA-dependent"	3.37972	1.84927e-151	4.35318e-148	10914	PAPOLA
GO:0006351	"transcription, DNA-dependent"	3.37972	1.84927e-151	4.35318e-148	65056	GPBP1
GO:0006351	"transcription, DNA-dependent"	3.37972	1.84927e-151	4.35318e-148	4089	SMAD4
GO:0006351	"transcription, DNA-dependent"	3.37972	1.84927e-151	4.35318e-148	333929	SNAI3
GO:0006351	"transcription, DNA-dependent"	3.37972	1.84927e-151	4.35318e-148	55758	RCOR3
GO:0006351	"transcription, DNA-dependent"	3.37972	1.84927e-151	4.35318e-148	2104	ESRRG
GO:0006351	"transcription, DNA-dependent"	3.37972	1.84927e-151	4.35318e-148	6940	ZNF354A
GO:0006351	"transcription, DNA-dependent"	3.37972	1.84927e-151	4.35318e-148	8648	NCOA1
GO:0006351	"transcription, DNA-dependent"	3.37972	1.84927e-151	4.35318e-148	5089	PBX2
GO:0006351	"transcription, DNA-dependent"	3.37972	1.84927e-151	4.35318e-148	3229	HOXC13
GO:0006351	"transcription, DNA-dependent"	3.37972	1.84927e-151	4.35318e-148	403341	ZBTB34
GO:0006351	"transcription, DNA-dependent"	3.37972	1.84927e-151	4.35318e-148	55885	LMO3
GO:0006351	"transcription, DNA-dependent"	3.37972	1.84927e-151	4.35318e-148	9612	NCOR2
GO:0006351	"transcription, DNA-dependent"	3.37972	1.84927e-151	4.35318e-148	2908	NR3C1
GO:0006351	"transcription, DNA-dependent"	3.37972	1.84927e-151	4.35318e-148	51341	ZBTB7A
GO:0006351	"transcription, DNA-dependent"	3.37972	1.84927e-151	4.35318e-148	1284	COL4A2
GO:0006351	"transcription, DNA-dependent"	3.37972	1.84927e-151	4.35318e-148	144455	E2F7
GO:0006351	"transcription, DNA-dependent"	3.37972	1.84927e-151	4.35318e-148	2099	ESR1
GO:0006351	"transcription, DNA-dependent"	3.37972	1.84927e-151	4.35318e-148	64067	NPAS3
GO:0006351	"transcription, DNA-dependent"	3.37972	1.84927e-151	4.35318e-148	1960	EGR3
GO:0006351	"transcription, DNA-dependent"	3.37972	1.84927e-151	4.35318e-148	144455	E2F7
GO:0006355	"regulation of transcription, DNA-dependent"	3.09738	2.84912e-140	4.47122e-137	4335	MNT
GO:0006355	"regulation of transcription, DNA-dependent"	3.09738	2.84912e-140	4.47122e-137	339318	ZNF181
GO:0006355	"regulation of transcription, DNA-dependent"	3.09738	2.84912e-140	4.47122e-137	4286	MITF
GO:0006355	"regulation of transcription, DNA-dependent"	3.09738	2.84912e-140	4.47122e-137	9519	TBPL1
GO:0006355	"regulation of transcription, DNA-dependent"	3.09738	2.84912e-140	4.47122e-137	53335	BCL11A
GO:0006355	"regulation of transcription, DNA-dependent"	3.09738	2.84912e-140	4.47122e-137	374655	ZNF710
GO:0006355	"regulation of transcription, DNA-dependent"	3.09738	2.84912e-140	4.47122e-137	4602	MYB
GO:0006355	"regulation of transcription, DNA-dependent"	3.09738	2.84912e-140	4.47122e-137	9519	TBPL1
GO:0006355	"regulation of transcription, DNA-dependent"	3.09738	2.84912e-140	4.47122e-137	5076	PAX2
GO:0006355	"regulation of transcription, DNA-dependent"	3.09738	2.84912e-140	4.47122e-137	4602	MYB
GO:0006355	"regulation of transcription, DNA-dependent"	3.09738	2.84912e-140	4.47122e-137	4801	NFYB
GO:0006355	"regulation of transcription, DNA-dependent"	3.09738	2.84912e-140	4.47122e-137	9519	TBPL1
GO:0006355	"regulation of transcription, DNA-dependent"	3.09738	2.84912e-140	4.47122e-137	4800	NFYA
GO:0006355	"regulation of transcription, DNA-dependent"	3.09738	2.84912e-140	4.47122e-137	5451	POU2F1
GO:0006355	"regulation of transcription, DNA-dependent"	3.09738	2.84912e-140	4.47122e-137	54891	INO80D
GO:0006355	"regulation of transcription, DNA-dependent"	3.09738	2.84912e-140	4.47122e-137	84924	ZNF566
GO:0006355	"regulation of transcription, DNA-dependent"	3.09738	2.84912e-140	4.47122e-137	4602	MYB
GO:0006355	"regulation of transcription, DNA-dependent"	3.09738	2.84912e-140	4.47122e-137	339318	ZNF181
GO:0006355	"regulation of transcription, DNA-dependent"	3.09738	2.84912e-140	4.47122e-137	58500	ZNF250
GO:0006355	"regulation of transcription, DNA-dependent"	3.09738	2.84912e-140	4.47122e-137	1390	CREM
GO:0006355	"regulation of transcription, DNA-dependent"	3.09738	2.84912e-140	4.47122e-137	4088	SMAD3
GO:0006355	"regulation of transcription, DNA-dependent"	3.09738	2.84912e-140	4.47122e-137	1875	E2F5
GO:0006355	"regulation of transcription, DNA-dependent"	3.09738	2.84912e-140	4.47122e-137	4602	MYB
GO:0006355	"regulation of transcription, DNA-dependent"	3.09738	2.84912e-140	4.47122e-137	8091	HMGA2
GO:0006355	"regulation of transcription, DNA-dependent"	3.09738	2.84912e-140	4.47122e-137	51111	SUV420H1
GO:0006355	"regulation of transcription, DNA-dependent"	3.09738	2.84912e-140	4.47122e-137	4287	ATXN3
GO:0006355	"regulation of transcription, DNA-dependent"	3.09738	2.84912e-140	4.47122e-137	4152	MBD1
GO:0006355	"regulation of transcription, DNA-dependent"	3.09738	2.84912e-140	4.47122e-137	4084	MXD1
GO:0006355	"regulation of transcription, DNA-dependent"	3.09738	2.84912e-140	4.47122e-137	50862	RNF141
GO:0006355	"regulation of transcription, DNA-dependent"	3.09738	2.84912e-140	4.47122e-137	26523	EIF2C1
GO:0006355	"regulation of transcription, DNA-dependent"	3.09738	2.84912e-140	4.47122e-137	7569	ZNF182
GO:0006355	"regulation of transcription, DNA-dependent"	3.09738	2.84912e-140	4.47122e-137	5452	POU2F2
GO:0006355	"regulation of transcription, DNA-dependent"	3.09738	2.84912e-140	4.47122e-137	7543	ZFX
GO:0006355	"regulation of transcription, DNA-dependent"	3.09738	2.84912e-140	4.47122e-137	10168	ZNF197
GO:0006355	"regulation of transcription, DNA-dependent"	3.09738	2.84912e-140	4.47122e-137	8880	FUBP1
GO:0006355	"regulation of transcription, DNA-dependent"	3.09738	2.84912e-140	4.47122e-137	147949	ZNF583
GO:0006355	"regulation of transcription, DNA-dependent"	3.09738	2.84912e-140	4.47122e-137	4602	MYB
GO:0006355	"regulation of transcription, DNA-dependent"	3.09738	2.84912e-140	4.47122e-137	1390	CREM
GO:0006355	"regulation of transcription, DNA-dependent"	3.09738	2.84912e-140	4.47122e-137	56254	RNF20
GO:0006355	"regulation of transcription, DNA-dependent"	3.09738	2.84912e-140	4.47122e-137	4293	MAP3K9
GO:0006355	"regulation of transcription, DNA-dependent"	3.09738	2.84912e-140	4.47122e-137	25819	CCRN4L
GO:0006355	"regulation of transcription, DNA-dependent"	3.09738	2.84912e-140	4.47122e-137	3344	FOXN2
GO:0006355	"regulation of transcription, DNA-dependent"	3.09738	2.84912e-140	4.47122e-137	10260	DENND4A
GO:0006355	"regulation of transcription, DNA-dependent"	3.09738	2.84912e-140	4.47122e-137	4084	MXD1
GO:0006355	"regulation of transcription, DNA-dependent"	3.09738	2.84912e-140	4.47122e-137	8863	PER3
GO:0006355	"regulation of transcription, DNA-dependent"	3.09738	2.84912e-140	4.47122e-137	55814	BDP1
GO:0006355	"regulation of transcription, DNA-dependent"	3.09738	2.84912e-140	4.47122e-137	323	APBB2
GO:0006355	"regulation of transcription, DNA-dependent"	3.09738	2.84912e-140	4.47122e-137	1870	E2F2
GO:0006355	"regulation of transcription, DNA-dependent"	3.09738	2.84912e-140	4.47122e-137	90333	ZNF468
GO:0006355	"regulation of transcription, DNA-dependent"	3.09738	2.84912e-140	4.47122e-137	64061	TSPYL2
GO:0006355	"regulation of transcription, DNA-dependent"	3.09738	2.84912e-140	4.47122e-137	25888	ZNF473
GO:0006355	"regulation of transcription, DNA-dependent"	3.09738	2.84912e-140	4.47122e-137	5076	PAX2
GO:0006355	"regulation of transcription, DNA-dependent"	3.09738	2.84912e-140	4.47122e-137	339318	ZNF181
GO:0006355	"regulation of transcription, DNA-dependent"	3.09738	2.84912e-140	4.47122e-137	6617	SNAPC1
GO:0006355	"regulation of transcription, DNA-dependent"	3.09738	2.84912e-140	4.47122e-137	9500	MAGED1
GO:0006355	"regulation of transcription, DNA-dependent"	3.09738	2.84912e-140	4.47122e-137	4784	NFIX
GO:0006355	"regulation of transcription, DNA-dependent"	3.09738	2.84912e-140	4.47122e-137	4286	MITF
GO:0006355	"regulation of transcription, DNA-dependent"	3.09738	2.84912e-140	4.47122e-137	6908	TBP
GO:0006355	"regulation of transcription, DNA-dependent"	3.09738	2.84912e-140	4.47122e-137	8863	PER3
GO:0006355	"regulation of transcription, DNA-dependent"	3.09738	2.84912e-140	4.47122e-137	23316	CUX2
GO:0006355	"regulation of transcription, DNA-dependent"	3.09738	2.84912e-140	4.47122e-137	8091	HMGA2
GO:0006355	"regulation of transcription, DNA-dependent"	3.09738	2.84912e-140	4.47122e-137	5990	RFX2
GO:0006355	"regulation of transcription, DNA-dependent"	3.09738	2.84912e-140	4.47122e-137	4286	MITF
GO:0006355	"regulation of transcription, DNA-dependent"	3.09738	2.84912e-140	4.47122e-137	1108	CHD4
GO:0006355	"regulation of transcription, DNA-dependent"	3.09738	2.84912e-140	4.47122e-137	4602	MYB
GO:0006355	"regulation of transcription, DNA-dependent"	3.09738	2.84912e-140	4.47122e-137	905	CCNT2
GO:0006355	"regulation of transcription, DNA-dependent"	3.09738	2.84912e-140	4.47122e-137	339318	ZNF181
GO:0006355	"regulation of transcription, DNA-dependent"	3.09738	2.84912e-140	4.47122e-137	91	ACVR1B
GO:0006355	"regulation of transcription, DNA-dependent"	3.09738	2.84912e-140	4.47122e-137	5083	PAX9
GO:0006355	"regulation of transcription, DNA-dependent"	3.09738	2.84912e-140	4.47122e-137	85460	ZNF518B
GO:0006355	"regulation of transcription, DNA-dependent"	3.09738	2.84912e-140	4.47122e-137	54862	CC2D1A
GO:0006355	"regulation of transcription, DNA-dependent"	3.09738	2.84912e-140	4.47122e-137	166968	MIER3
GO:0006355	"regulation of transcription, DNA-dependent"	3.09738	2.84912e-140	4.47122e-137	10129	FRY
GO:0006355	"regulation of transcription, DNA-dependent"	3.09738	2.84912e-140	4.47122e-137	7764	ZNF217
GO:0006355	"regulation of transcription, DNA-dependent"	3.09738	2.84912e-140	4.47122e-137	4302	MLLT6
GO:0006355	"regulation of transcription, DNA-dependent"	3.09738	2.84912e-140	4.47122e-137	6895	TARBP2
GO:0006355	"regulation of transcription, DNA-dependent"	3.09738	2.84912e-140	4.47122e-137	58158	NEUROD4
GO:0006355	"regulation of transcription, DNA-dependent"	3.09738	2.84912e-140	4.47122e-137	2908	NR3C1
GO:0006355	"regulation of transcription, DNA-dependent"	3.09738	2.84912e-140	4.47122e-137	4088	SMAD3
GO:0006355	"regulation of transcription, DNA-dependent"	3.09738	2.84912e-140	4.47122e-137	2140	EYA3
GO:0006355	"regulation of transcription, DNA-dependent"	3.09738	2.84912e-140	4.47122e-137	905	CCNT2
GO:0006355	"regulation of transcription, DNA-dependent"	3.09738	2.84912e-140	4.47122e-137	5465	PPARA
GO:0006355	"regulation of transcription, DNA-dependent"	3.09738	2.84912e-140	4.47122e-137	4602	MYB
GO:0006355	"regulation of transcription, DNA-dependent"	3.09738	2.84912e-140	4.47122e-137	90874	ZNF697
GO:0006355	"regulation of transcription, DNA-dependent"	3.09738	2.84912e-140	4.47122e-137	50862	RNF141
GO:0006355	"regulation of transcription, DNA-dependent"	3.09738	2.84912e-140	4.47122e-137	7764	ZNF217
GO:0006355	"regulation of transcription, DNA-dependent"	3.09738	2.84912e-140	4.47122e-137	58500	ZNF250
GO:0006355	"regulation of transcription, DNA-dependent"	3.09738	2.84912e-140	4.47122e-137	3090	HIC1
GO:0006355	"regulation of transcription, DNA-dependent"	3.09738	2.84912e-140	4.47122e-137	58500	ZNF250
GO:0006355	"regulation of transcription, DNA-dependent"	3.09738	2.84912e-140	4.47122e-137	4286	MITF
GO:0006355	"regulation of transcription, DNA-dependent"	3.09738	2.84912e-140	4.47122e-137	4602	MYB
GO:0006355	"regulation of transcription, DNA-dependent"	3.09738	2.84912e-140	4.47122e-137	58500	ZNF250
GO:0006355	"regulation of transcription, DNA-dependent"	3.09738	2.84912e-140	4.47122e-137	11016	ATF7
GO:0006355	"regulation of transcription, DNA-dependent"	3.09738	2.84912e-140	4.47122e-137	4602	MYB
GO:0006355	"regulation of transcription, DNA-dependent"	3.09738	2.84912e-140	4.47122e-137	55290	BRF2
GO:0006355	"regulation of transcription, DNA-dependent"	3.09738	2.84912e-140	4.47122e-137	140685	ZBTB46
GO:0006355	"regulation of transcription, DNA-dependent"	3.09738	2.84912e-140	4.47122e-137	7543	ZFX
GO:0006355	"regulation of transcription, DNA-dependent"	3.09738	2.84912e-140	4.47122e-137	5991	RFX3
GO:0006355	"regulation of transcription, DNA-dependent"	3.09738	2.84912e-140	4.47122e-137	7582	ZNF33B
GO:0006355	"regulation of transcription, DNA-dependent"	3.09738	2.84912e-140	4.47122e-137	5993	RFX5
GO:0006355	"regulation of transcription, DNA-dependent"	3.09738	2.84912e-140	4.47122e-137	200014	CC2D1B
GO:0006355	"regulation of transcription, DNA-dependent"	3.09738	2.84912e-140	4.47122e-137	63035	BCORL1
GO:0006355	"regulation of transcription, DNA-dependent"	3.09738	2.84912e-140	4.47122e-137	10838	ZNF275
GO:0006355	"regulation of transcription, DNA-dependent"	3.09738	2.84912e-140	4.47122e-137	55629	PNRC2
GO:0006355	"regulation of transcription, DNA-dependent"	3.09738	2.84912e-140	4.47122e-137	79913	ACTR5
GO:0006355	"regulation of transcription, DNA-dependent"	3.09738	2.84912e-140	4.47122e-137	1750	DLX6
GO:0006355	"regulation of transcription, DNA-dependent"	3.09738	2.84912e-140	4.47122e-137	22797	TFEC
GO:0006355	"regulation of transcription, DNA-dependent"	3.09738	2.84912e-140	4.47122e-137	6908	TBP
GO:0006355	"regulation of transcription, DNA-dependent"	3.09738	2.84912e-140	4.47122e-137	5316	PKNOX1
GO:0006355	"regulation of transcription, DNA-dependent"	3.09738	2.84912e-140	4.47122e-137	8622	PDE8B
GO:0006355	"regulation of transcription, DNA-dependent"	3.09738	2.84912e-140	4.47122e-137	84333	PCGF5
GO:0006355	"regulation of transcription, DNA-dependent"	3.09738	2.84912e-140	4.47122e-137	5993	RFX5
GO:0006355	"regulation of transcription, DNA-dependent"	3.09738	2.84912e-140	4.47122e-137	5993	RFX5
GO:0006355	"regulation of transcription, DNA-dependent"	3.09738	2.84912e-140	4.47122e-137	4602	MYB
GO:0006355	"regulation of transcription, DNA-dependent"	3.09738	2.84912e-140	4.47122e-137	10923	SUB1
GO:0006355	"regulation of transcription, DNA-dependent"	3.09738	2.84912e-140	4.47122e-137	5326	PLAGL2
GO:0006355	"regulation of transcription, DNA-dependent"	3.09738	2.84912e-140	4.47122e-137	2313	FLI1
GO:0006355	"regulation of transcription, DNA-dependent"	3.09738	2.84912e-140	4.47122e-137	5015	OTX2
GO:0006355	"regulation of transcription, DNA-dependent"	3.09738	2.84912e-140	4.47122e-137	4299	AFF1
GO:0006355	"regulation of transcription, DNA-dependent"	3.09738	2.84912e-140	4.47122e-137	7776	ZNF236
GO:0006355	"regulation of transcription, DNA-dependent"	3.09738	2.84912e-140	4.47122e-137	54796	BNC2
GO:0006355	"regulation of transcription, DNA-dependent"	3.09738	2.84912e-140	4.47122e-137	8193	DPF1
GO:0006355	"regulation of transcription, DNA-dependent"	3.09738	2.84912e-140	4.47122e-137	51385	ZNF589
GO:0006355	"regulation of transcription, DNA-dependent"	3.09738	2.84912e-140	4.47122e-137	22807	IKZF2
GO:0006355	"regulation of transcription, DNA-dependent"	3.09738	2.84912e-140	4.47122e-137	864	RUNX3
GO:0006355	"regulation of transcription, DNA-dependent"	3.09738	2.84912e-140	4.47122e-137	22927	HABP4
GO:0006355	"regulation of transcription, DNA-dependent"	3.09738	2.84912e-140	4.47122e-137	6047	RNF4
GO:0006355	"regulation of transcription, DNA-dependent"	3.09738	2.84912e-140	4.47122e-137	4602	MYB
GO:0006355	"regulation of transcription, DNA-dependent"	3.09738	2.84912e-140	4.47122e-137	864	RUNX3
GO:0006355	"regulation of transcription, DNA-dependent"	3.09738	2.84912e-140	4.47122e-137	114991	ZNF618
GO:0006355	"regulation of transcription, DNA-dependent"	3.09738	2.84912e-140	4.47122e-137	83482	SCRT1
GO:0006355	"regulation of transcription, DNA-dependent"	3.09738	2.84912e-140	4.47122e-137	80205	CHD9
GO:0006355	"regulation of transcription, DNA-dependent"	3.09738	2.84912e-140	4.47122e-137	8929	PHOX2B
GO:0006355	"regulation of transcription, DNA-dependent"	3.09738	2.84912e-140	4.47122e-137	10499	NCOA2
GO:0006355	"regulation of transcription, DNA-dependent"	3.09738	2.84912e-140	4.47122e-137	25888	ZNF473
GO:0006355	"regulation of transcription, DNA-dependent"	3.09738	2.84912e-140	4.47122e-137	22797	TFEC
GO:0006355	"regulation of transcription, DNA-dependent"	3.09738	2.84912e-140	4.47122e-137	58508	MLL3
GO:0006355	"regulation of transcription, DNA-dependent"	3.09738	2.84912e-140	4.47122e-137	389421	LIN28B
GO:0006355	"regulation of transcription, DNA-dependent"	3.09738	2.84912e-140	4.47122e-137	4097	MAFG
GO:0006355	"regulation of transcription, DNA-dependent"	3.09738	2.84912e-140	4.47122e-137	7026	NR2F2
GO:0006355	"regulation of transcription, DNA-dependent"	3.09738	2.84912e-140	4.47122e-137	5990	RFX2
GO:0006355	"regulation of transcription, DNA-dependent"	3.09738	2.84912e-140	4.47122e-137	63977	PRDM15
GO:0006355	"regulation of transcription, DNA-dependent"	3.09738	2.84912e-140	4.47122e-137	10957	PNRC1
GO:0006355	"regulation of transcription, DNA-dependent"	3.09738	2.84912e-140	4.47122e-137	7091	TLE4
GO:0006355	"regulation of transcription, DNA-dependent"	3.09738	2.84912e-140	4.47122e-137	7091	TLE4
GO:0006355	"regulation of transcription, DNA-dependent"	3.09738	2.84912e-140	4.47122e-137	115509	ZNF689
GO:0006355	"regulation of transcription, DNA-dependent"	3.09738	2.84912e-140	4.47122e-137	5563	PRKAA2
GO:0006355	"regulation of transcription, DNA-dependent"	3.09738	2.84912e-140	4.47122e-137	84456	L3MBTL3
GO:0006355	"regulation of transcription, DNA-dependent"	3.09738	2.84912e-140	4.47122e-137	197407	ZNF48
GO:0006355	"regulation of transcription, DNA-dependent"	3.09738	2.84912e-140	4.47122e-137	1993	ELAVL2
GO:0006355	"regulation of transcription, DNA-dependent"	3.09738	2.84912e-140	4.47122e-137	7752	ZNF200
GO:0006355	"regulation of transcription, DNA-dependent"	3.09738	2.84912e-140	4.47122e-137	84924	ZNF566
GO:0006355	"regulation of transcription, DNA-dependent"	3.09738	2.84912e-140	4.47122e-137	8091	HMGA2
GO:0006355	"regulation of transcription, DNA-dependent"	3.09738	2.84912e-140	4.47122e-137	4756	NEO1
GO:0006355	"regulation of transcription, DNA-dependent"	3.09738	2.84912e-140	4.47122e-137	3547	IGSF1
GO:0006355	"regulation of transcription, DNA-dependent"	3.09738	2.84912e-140	4.47122e-137	84924	ZNF566
GO:0006355	"regulation of transcription, DNA-dependent"	3.09738	2.84912e-140	4.47122e-137	892	CCNC
GO:0006355	"regulation of transcription, DNA-dependent"	3.09738	2.84912e-140	4.47122e-137	147949	ZNF583
GO:0006355	"regulation of transcription, DNA-dependent"	3.09738	2.84912e-140	4.47122e-137	7621	ZNF70
GO:0006355	"regulation of transcription, DNA-dependent"	3.09738	2.84912e-140	4.47122e-137	9880	ZBTB39
GO:0006355	"regulation of transcription, DNA-dependent"	3.09738	2.84912e-140	4.47122e-137	10628	TXNIP
GO:0006355	"regulation of transcription, DNA-dependent"	3.09738	2.84912e-140	4.47122e-137	4090	SMAD5
GO:0006355	"regulation of transcription, DNA-dependent"	3.09738	2.84912e-140	4.47122e-137	64864	RFX7
GO:0006355	"regulation of transcription, DNA-dependent"	3.09738	2.84912e-140	4.47122e-137	4602	MYB
GO:0006355	"regulation of transcription, DNA-dependent"	3.09738	2.84912e-140	4.47122e-137	6473	SHOX
GO:0006355	"regulation of transcription, DNA-dependent"	3.09738	2.84912e-140	4.47122e-137	4602	MYB
GO:0006355	"regulation of transcription, DNA-dependent"	3.09738	2.84912e-140	4.47122e-137	7069	THRSP
GO:0006355	"regulation of transcription, DNA-dependent"	3.09738	2.84912e-140	4.47122e-137	5934	RBL2
GO:0006355	"regulation of transcription, DNA-dependent"	3.09738	2.84912e-140	4.47122e-137	3660	IRF2
GO:0006355	"regulation of transcription, DNA-dependent"	3.09738	2.84912e-140	4.47122e-137	51230	PHF20
GO:0006355	"regulation of transcription, DNA-dependent"	3.09738	2.84912e-140	4.47122e-137	6667	SP1
GO:0006355	"regulation of transcription, DNA-dependent"	3.09738	2.84912e-140	4.47122e-137	58500	ZNF250
GO:0006355	"regulation of transcription, DNA-dependent"	3.09738	2.84912e-140	4.47122e-137	10856	RUVBL2
GO:0006355	"regulation of transcription, DNA-dependent"	3.09738	2.84912e-140	4.47122e-137	1785	DNM2
GO:0006355	"regulation of transcription, DNA-dependent"	3.09738	2.84912e-140	4.47122e-137	8110	DPF3
GO:0006355	"regulation of transcription, DNA-dependent"	3.09738	2.84912e-140	4.47122e-137	84146	ZNF644
GO:0006355	"regulation of transcription, DNA-dependent"	3.09738	2.84912e-140	4.47122e-137	3068	HDGF
GO:0006355	"regulation of transcription, DNA-dependent"	3.09738	2.84912e-140	4.47122e-137	5991	RFX3
GO:0006355	"regulation of transcription, DNA-dependent"	3.09738	2.84912e-140	4.47122e-137	29994	BAZ2B
GO:0006355	"regulation of transcription, DNA-dependent"	3.09738	2.84912e-140	4.47122e-137	7544	ZFY
GO:0006355	"regulation of transcription, DNA-dependent"	3.09738	2.84912e-140	4.47122e-137	2099	ESR1
GO:0006355	"regulation of transcription, DNA-dependent"	3.09738	2.84912e-140	4.47122e-137	91	ACVR1B
GO:0006355	"regulation of transcription, DNA-dependent"	3.09738	2.84912e-140	4.47122e-137	29841	GRHL1
GO:0006355	"regulation of transcription, DNA-dependent"	3.09738	2.84912e-140	4.47122e-137	285527	FRYL
GO:0006355	"regulation of transcription, DNA-dependent"	3.09738	2.84912e-140	4.47122e-137	9689	BZW1
GO:0006355	"regulation of transcription, DNA-dependent"	3.09738	2.84912e-140	4.47122e-137	121536	AEBP2
GO:0006355	"regulation of transcription, DNA-dependent"	3.09738	2.84912e-140	4.47122e-137	10389	SCML2
GO:0006355	"regulation of transcription, DNA-dependent"	3.09738	2.84912e-140	4.47122e-137	57473	ZNF512B
GO:0006355	"regulation of transcription, DNA-dependent"	3.09738	2.84912e-140	4.47122e-137	905	CCNT2
GO:0006355	"regulation of transcription, DNA-dependent"	3.09738	2.84912e-140	4.47122e-137	8091	HMGA2
GO:0006355	"regulation of transcription, DNA-dependent"	3.09738	2.84912e-140	4.47122e-137	9975	NR1D2
GO:0006355	"regulation of transcription, DNA-dependent"	3.09738	2.84912e-140	4.47122e-137	79365	BHLHE41
GO:0006355	"regulation of transcription, DNA-dependent"	3.09738	2.84912e-140	4.47122e-137	23589	CARHSP1
GO:0006355	"regulation of transcription, DNA-dependent"	3.09738	2.84912e-140	4.47122e-137	8622	PDE8B
GO:0006355	"regulation of transcription, DNA-dependent"	3.09738	2.84912e-140	4.47122e-137	892	CCNC
GO:0006355	"regulation of transcription, DNA-dependent"	3.09738	2.84912e-140	4.47122e-137	7003	TEAD1
GO:0006355	"regulation of transcription, DNA-dependent"	3.09738	2.84912e-140	4.47122e-137	5991	RFX3
GO:0006355	"regulation of transcription, DNA-dependent"	3.09738	2.84912e-140	4.47122e-137	7003	TEAD1
GO:0006355	"regulation of transcription, DNA-dependent"	3.09738	2.84912e-140	4.47122e-137	254251	LCORL
GO:0006355	"regulation of transcription, DNA-dependent"	3.09738	2.84912e-140	4.47122e-137	892	CCNC
GO:0006355	"regulation of transcription, DNA-dependent"	3.09738	2.84912e-140	4.47122e-137	131096	KCNH8
GO:0006355	"regulation of transcription, DNA-dependent"	3.09738	2.84912e-140	4.47122e-137	4602	MYB
GO:0006355	"regulation of transcription, DNA-dependent"	3.09738	2.84912e-140	4.47122e-137	4602	MYB
GO:0006355	"regulation of transcription, DNA-dependent"	3.09738	2.84912e-140	4.47122e-137	4088	SMAD3
GO:0006355	"regulation of transcription, DNA-dependent"	3.09738	2.84912e-140	4.47122e-137	4602	MYB
GO:0006355	"regulation of transcription, DNA-dependent"	3.09738	2.84912e-140	4.47122e-137	4602	MYB
GO:0006355	"regulation of transcription, DNA-dependent"	3.09738	2.84912e-140	4.47122e-137	2115	ETV1
GO:0006355	"regulation of transcription, DNA-dependent"	3.09738	2.84912e-140	4.47122e-137	4602	MYB
GO:0006355	"regulation of transcription, DNA-dependent"	3.09738	2.84912e-140	4.47122e-137	253738	EBF3
GO:0006355	"regulation of transcription, DNA-dependent"	3.09738	2.84912e-140	4.47122e-137	5170	PDPK1
GO:0006355	"regulation of transcription, DNA-dependent"	3.09738	2.84912e-140	4.47122e-137	55290	BRF2
GO:0006355	"regulation of transcription, DNA-dependent"	3.09738	2.84912e-140	4.47122e-137	55290	BRF2
GO:0006355	"regulation of transcription, DNA-dependent"	3.09738	2.84912e-140	4.47122e-137	6667	SP1
GO:0006355	"regulation of transcription, DNA-dependent"	3.09738	2.84912e-140	4.47122e-137	7543	ZFX
GO:0006355	"regulation of transcription, DNA-dependent"	3.09738	2.84912e-140	4.47122e-137	7551	ZNF3
GO:0006355	"regulation of transcription, DNA-dependent"	3.09738	2.84912e-140	4.47122e-137	55290	BRF2
GO:0006355	"regulation of transcription, DNA-dependent"	3.09738	2.84912e-140	4.47122e-137	463	ZFHX3
GO:0006355	"regulation of transcription, DNA-dependent"	3.09738	2.84912e-140	4.47122e-137	51317	PHF21A
GO:0006355	"regulation of transcription, DNA-dependent"	3.09738	2.84912e-140	4.47122e-137	5991	RFX3
GO:0006355	"regulation of transcription, DNA-dependent"	3.09738	2.84912e-140	4.47122e-137	54799	MBTD1
GO:0006355	"regulation of transcription, DNA-dependent"	3.09738	2.84912e-140	4.47122e-137	79685	SAP30L
GO:0006355	"regulation of transcription, DNA-dependent"	3.09738	2.84912e-140	4.47122e-137	10838	ZNF275
GO:0006355	"regulation of transcription, DNA-dependent"	3.09738	2.84912e-140	4.47122e-137	7586	ZKSCAN1
GO:0006355	"regulation of transcription, DNA-dependent"	3.09738	2.84912e-140	4.47122e-137	79027	ZNF655
GO:0006355	"regulation of transcription, DNA-dependent"	3.09738	2.84912e-140	4.47122e-137	10725	NFAT5
GO:0006355	"regulation of transcription, DNA-dependent"	3.09738	2.84912e-140	4.47122e-137	1108	CHD4
GO:0006355	"regulation of transcription, DNA-dependent"	3.09738	2.84912e-140	4.47122e-137	892	CCNC
GO:0006355	"regulation of transcription, DNA-dependent"	3.09738	2.84912e-140	4.47122e-137	905	CCNT2
GO:0006355	"regulation of transcription, DNA-dependent"	3.09738	2.84912e-140	4.47122e-137	57677	ZFP14
GO:0006355	"regulation of transcription, DNA-dependent"	3.09738	2.84912e-140	4.47122e-137	5931	RBBP7
GO:0006355	"regulation of transcription, DNA-dependent"	3.09738	2.84912e-140	4.47122e-137	6940	ZNF354A
GO:0006355	"regulation of transcription, DNA-dependent"	3.09738	2.84912e-140	4.47122e-137	29982	NRBF2
GO:0006355	"regulation of transcription, DNA-dependent"	3.09738	2.84912e-140	4.47122e-137	50862	RNF141
GO:0006355	"regulation of transcription, DNA-dependent"	3.09738	2.84912e-140	4.47122e-137	60436	TGIF2
GO:0006355	"regulation of transcription, DNA-dependent"	3.09738	2.84912e-140	4.47122e-137	9519	TBPL1
GO:0006355	"regulation of transcription, DNA-dependent"	3.09738	2.84912e-140	4.47122e-137	7849	PAX8
GO:0006355	"regulation of transcription, DNA-dependent"	3.09738	2.84912e-140	4.47122e-137	64067	NPAS3
GO:0006355	"regulation of transcription, DNA-dependent"	3.09738	2.84912e-140	4.47122e-137	653121	ZBTB8A
GO:0006355	"regulation of transcription, DNA-dependent"	3.09738	2.84912e-140	4.47122e-137	4800	NFYA
GO:0006355	"regulation of transcription, DNA-dependent"	3.09738	2.84912e-140	4.47122e-137	8522	GAS7
GO:0006355	"regulation of transcription, DNA-dependent"	3.09738	2.84912e-140	4.47122e-137	4286	MITF
GO:0006355	"regulation of transcription, DNA-dependent"	3.09738	2.84912e-140	4.47122e-137	4774	NFIA
GO:0006355	"regulation of transcription, DNA-dependent"	3.09738	2.84912e-140	4.47122e-137	4286	MITF
GO:0006355	"regulation of transcription, DNA-dependent"	3.09738	2.84912e-140	4.47122e-137	25946	ZNF385A
GO:0006355	"regulation of transcription, DNA-dependent"	3.09738	2.84912e-140	4.47122e-137	64864	RFX7
GO:0006355	"regulation of transcription, DNA-dependent"	3.09738	2.84912e-140	4.47122e-137	3169	FOXA1
GO:0006355	"regulation of transcription, DNA-dependent"	3.09738	2.84912e-140	4.47122e-137	7551	ZNF3
GO:0006355	"regulation of transcription, DNA-dependent"	3.09738	2.84912e-140	4.47122e-137	7551	ZNF3
GO:0006355	"regulation of transcription, DNA-dependent"	3.09738	2.84912e-140	4.47122e-137	64864	RFX7
GO:0006355	"regulation of transcription, DNA-dependent"	3.09738	2.84912e-140	4.47122e-137	58500	ZNF250
GO:0006355	"regulation of transcription, DNA-dependent"	3.09738	2.84912e-140	4.47122e-137	7029	TFDP2
GO:0006355	"regulation of transcription, DNA-dependent"	3.09738	2.84912e-140	4.47122e-137	51460	SFMBT1
GO:0006355	"regulation of transcription, DNA-dependent"	3.09738	2.84912e-140	4.47122e-137	8986	RPS6KA4
GO:0006355	"regulation of transcription, DNA-dependent"	3.09738	2.84912e-140	4.47122e-137	347344	ZNF81
GO:0006355	"regulation of transcription, DNA-dependent"	3.09738	2.84912e-140	4.47122e-137	3224	HOXC8
GO:0006355	"regulation of transcription, DNA-dependent"	3.09738	2.84912e-140	4.47122e-137	7543	ZFX
GO:0006355	"regulation of transcription, DNA-dependent"	3.09738	2.84912e-140	4.47122e-137	22797	TFEC
GO:0006355	"regulation of transcription, DNA-dependent"	3.09738	2.84912e-140	4.47122e-137	83439	TCF7L1
GO:0006355	"regulation of transcription, DNA-dependent"	3.09738	2.84912e-140	4.47122e-137	7543	ZFX
GO:0006355	"regulation of transcription, DNA-dependent"	3.09738	2.84912e-140	4.47122e-137	4784	NFIX
GO:0006355	"regulation of transcription, DNA-dependent"	3.09738	2.84912e-140	4.47122e-137	57157	PHTF2
GO:0006355	"regulation of transcription, DNA-dependent"	3.09738	2.84912e-140	4.47122e-137	55553	SOX6
GO:0006355	"regulation of transcription, DNA-dependent"	3.09738	2.84912e-140	4.47122e-137	7975	MAFK
GO:0006355	"regulation of transcription, DNA-dependent"	3.09738	2.84912e-140	4.47122e-137	84905	ZNF341
GO:0006355	"regulation of transcription, DNA-dependent"	3.09738	2.84912e-140	4.47122e-137	7586	ZKSCAN1
GO:0006355	"regulation of transcription, DNA-dependent"	3.09738	2.84912e-140	4.47122e-137	22936	ELL2
GO:0006355	"regulation of transcription, DNA-dependent"	3.09738	2.84912e-140	4.47122e-137	9464	HAND2
GO:0006355	"regulation of transcription, DNA-dependent"	3.09738	2.84912e-140	4.47122e-137	124961	ZFP3
GO:0006355	"regulation of transcription, DNA-dependent"	3.09738	2.84912e-140	4.47122e-137	22847	ZNF507
GO:0006355	"regulation of transcription, DNA-dependent"	3.09738	2.84912e-140	4.47122e-137	140883	ZNF280B
GO:0006355	"regulation of transcription, DNA-dependent"	3.09738	2.84912e-140	4.47122e-137	8427	ZNF282
GO:0006355	"regulation of transcription, DNA-dependent"	3.09738	2.84912e-140	4.47122e-137	6929	TCF3
GO:0006355	"regulation of transcription, DNA-dependent"	3.09738	2.84912e-140	4.47122e-137	3662	IRF4
GO:0006355	"regulation of transcription, DNA-dependent"	3.09738	2.84912e-140	4.47122e-137	1959	EGR2
GO:0006355	"regulation of transcription, DNA-dependent"	3.09738	2.84912e-140	4.47122e-137	64067	NPAS3
GO:0006355	"regulation of transcription, DNA-dependent"	3.09738	2.84912e-140	4.47122e-137	8427	ZNF282
GO:0006355	"regulation of transcription, DNA-dependent"	3.09738	2.84912e-140	4.47122e-137	7091	TLE4
GO:0006355	"regulation of transcription, DNA-dependent"	3.09738	2.84912e-140	4.47122e-137	84924	ZNF566
GO:0006355	"regulation of transcription, DNA-dependent"	3.09738	2.84912e-140	4.47122e-137	650	BMP2
GO:0006355	"regulation of transcription, DNA-dependent"	3.09738	2.84912e-140	4.47122e-137	90592	ZNF700
GO:0006355	"regulation of transcription, DNA-dependent"	3.09738	2.84912e-140	4.47122e-137	892	CCNC
GO:0006355	"regulation of transcription, DNA-dependent"	3.09738	2.84912e-140	4.47122e-137	51385	ZNF589
GO:0006355	"regulation of transcription, DNA-dependent"	3.09738	2.84912e-140	4.47122e-137	2000	ELF4
GO:0006355	"regulation of transcription, DNA-dependent"	3.09738	2.84912e-140	4.47122e-137	51385	ZNF589
GO:0006355	"regulation of transcription, DNA-dependent"	3.09738	2.84912e-140	4.47122e-137	4801	NFYB
GO:0006355	"regulation of transcription, DNA-dependent"	3.09738	2.84912e-140	4.47122e-137	892	CCNC
GO:0006355	"regulation of transcription, DNA-dependent"	3.09738	2.84912e-140	4.47122e-137	8464	SUPT3H
GO:0006355	"regulation of transcription, DNA-dependent"	3.09738	2.84912e-140	4.47122e-137	3643	INSR
GO:0006355	"regulation of transcription, DNA-dependent"	3.09738	2.84912e-140	4.47122e-137	55588	MED29
GO:0006355	"regulation of transcription, DNA-dependent"	3.09738	2.84912e-140	4.47122e-137	5463	POU6F1
GO:0006355	"regulation of transcription, DNA-dependent"	3.09738	2.84912e-140	4.47122e-137	8531	CSDA
GO:0006355	"regulation of transcription, DNA-dependent"	3.09738	2.84912e-140	4.47122e-137	4205	MEF2A
GO:0006355	"regulation of transcription, DNA-dependent"	3.09738	2.84912e-140	4.47122e-137	27125	AFF4
GO:0006355	"regulation of transcription, DNA-dependent"	3.09738	2.84912e-140	4.47122e-137	51460	SFMBT1
GO:0006355	"regulation of transcription, DNA-dependent"	3.09738	2.84912e-140	4.47122e-137	7812	CSDE1
GO:0006355	"regulation of transcription, DNA-dependent"	3.09738	2.84912e-140	4.47122e-137	51701	NLK
GO:0006355	"regulation of transcription, DNA-dependent"	3.09738	2.84912e-140	4.47122e-137	7543	ZFX
GO:0006355	"regulation of transcription, DNA-dependent"	3.09738	2.84912e-140	4.47122e-137	54799	MBTD1
GO:0006355	"regulation of transcription, DNA-dependent"	3.09738	2.84912e-140	4.47122e-137	79673	ZNF329
GO:0006355	"regulation of transcription, DNA-dependent"	3.09738	2.84912e-140	4.47122e-137	22834	ZNF652
GO:0006355	"regulation of transcription, DNA-dependent"	3.09738	2.84912e-140	4.47122e-137	4850	CNOT4
GO:0006355	"regulation of transcription, DNA-dependent"	3.09738	2.84912e-140	4.47122e-137	5586	PKN2
GO:0006355	"regulation of transcription, DNA-dependent"	3.09738	2.84912e-140	4.47122e-137	10782	ZNF274
GO:0006355	"regulation of transcription, DNA-dependent"	3.09738	2.84912e-140	4.47122e-137	28985	MCTS1
GO:0006355	"regulation of transcription, DNA-dependent"	3.09738	2.84912e-140	4.47122e-137	9519	TBPL1
GO:0006355	"regulation of transcription, DNA-dependent"	3.09738	2.84912e-140	4.47122e-137	7182	NR2C2
GO:0006355	"regulation of transcription, DNA-dependent"	3.09738	2.84912e-140	4.47122e-137	121536	AEBP2
GO:0006355	"regulation of transcription, DNA-dependent"	3.09738	2.84912e-140	4.47122e-137	1024	CDK8
GO:0006355	"regulation of transcription, DNA-dependent"	3.09738	2.84912e-140	4.47122e-137	1108	CHD4
GO:0006355	"regulation of transcription, DNA-dependent"	3.09738	2.84912e-140	4.47122e-137	10943	MSL3
GO:0006355	"regulation of transcription, DNA-dependent"	3.09738	2.84912e-140	4.47122e-137	3218	HOXB8
GO:0006355	"regulation of transcription, DNA-dependent"	3.09738	2.84912e-140	4.47122e-137	4602	MYB
GO:0006355	"regulation of transcription, DNA-dependent"	3.09738	2.84912e-140	4.47122e-137	10336	PCGF3
GO:0006355	"regulation of transcription, DNA-dependent"	3.09738	2.84912e-140	4.47122e-137	51274	KLF3
GO:0006355	"regulation of transcription, DNA-dependent"	3.09738	2.84912e-140	4.47122e-137	55636	CHD7
GO:0006355	"regulation of transcription, DNA-dependent"	3.09738	2.84912e-140	4.47122e-137	51742	ARID4B
GO:0006355	"regulation of transcription, DNA-dependent"	3.09738	2.84912e-140	4.47122e-137	905	CCNT2
GO:0006355	"regulation of transcription, DNA-dependent"	3.09738	2.84912e-140	4.47122e-137	10009	ZBTB33
GO:0006355	"regulation of transcription, DNA-dependent"	3.09738	2.84912e-140	4.47122e-137	3159	HMGA1
GO:0006355	"regulation of transcription, DNA-dependent"	3.09738	2.84912e-140	4.47122e-137	6875	TAF4B
GO:0006355	"regulation of transcription, DNA-dependent"	3.09738	2.84912e-140	4.47122e-137	23077	MYCBP2
GO:0006355	"regulation of transcription, DNA-dependent"	3.09738	2.84912e-140	4.47122e-137	54989	ZNF770
GO:0006355	"regulation of transcription, DNA-dependent"	3.09738	2.84912e-140	4.47122e-137	7552	ZNF711
GO:0006355	"regulation of transcription, DNA-dependent"	3.09738	2.84912e-140	4.47122e-137	4297	MLL
GO:0006355	"regulation of transcription, DNA-dependent"	3.09738	2.84912e-140	4.47122e-137	8648	NCOA1
GO:0006355	"regulation of transcription, DNA-dependent"	3.09738	2.84912e-140	4.47122e-137	6660	SOX5
GO:0006355	"regulation of transcription, DNA-dependent"	3.09738	2.84912e-140	4.47122e-137	51385	ZNF589
GO:0006355	"regulation of transcription, DNA-dependent"	3.09738	2.84912e-140	4.47122e-137	57822	GRHL3
GO:0006355	"regulation of transcription, DNA-dependent"	3.09738	2.84912e-140	4.47122e-137	64395	GMCL1
GO:0006355	"regulation of transcription, DNA-dependent"	3.09738	2.84912e-140	4.47122e-137	80818	ZNF436
GO:0006355	"regulation of transcription, DNA-dependent"	3.09738	2.84912e-140	4.47122e-137	57786	RBAK
GO:0006355	"regulation of transcription, DNA-dependent"	3.09738	2.84912e-140	4.47122e-137	55832	CAND1
GO:0006355	"regulation of transcription, DNA-dependent"	3.09738	2.84912e-140	4.47122e-137	6938	TCF12
GO:0006355	"regulation of transcription, DNA-dependent"	3.09738	2.84912e-140	4.47122e-137	146434	ZNF597
GO:0006355	"regulation of transcription, DNA-dependent"	3.09738	2.84912e-140	4.47122e-137	347344	ZNF81
GO:0006355	"regulation of transcription, DNA-dependent"	3.09738	2.84912e-140	4.47122e-137	4086	SMAD1
GO:0006355	"regulation of transcription, DNA-dependent"	3.09738	2.84912e-140	4.47122e-137	730051	ZNF814
GO:0006355	"regulation of transcription, DNA-dependent"	3.09738	2.84912e-140	4.47122e-137	58524	DMRT3
GO:0006355	"regulation of transcription, DNA-dependent"	3.09738	2.84912e-140	4.47122e-137	7543	ZFX
GO:0006355	"regulation of transcription, DNA-dependent"	3.09738	2.84912e-140	4.47122e-137	5562	PRKAA1
GO:0006355	"regulation of transcription, DNA-dependent"	3.09738	2.84912e-140	4.47122e-137	11177	BAZ1A
GO:0006355	"regulation of transcription, DNA-dependent"	3.09738	2.84912e-140	4.47122e-137	4209	MEF2D
GO:0006355	"regulation of transcription, DNA-dependent"	3.09738	2.84912e-140	4.47122e-137	92999	ZBTB47
GO:0006355	"regulation of transcription, DNA-dependent"	3.09738	2.84912e-140	4.47122e-137	58500	ZNF250
GO:0006355	"regulation of transcription, DNA-dependent"	3.09738	2.84912e-140	4.47122e-137	7637	ZNF84
GO:0006355	"regulation of transcription, DNA-dependent"	3.09738	2.84912e-140	4.47122e-137	1871	E2F3
GO:0006355	"regulation of transcription, DNA-dependent"	3.09738	2.84912e-140	4.47122e-137	83439	TCF7L1
GO:0006355	"regulation of transcription, DNA-dependent"	3.09738	2.84912e-140	4.47122e-137	55870	ASH1L
GO:0006355	"regulation of transcription, DNA-dependent"	3.09738	2.84912e-140	4.47122e-137	466	ATF1
GO:0006355	"regulation of transcription, DNA-dependent"	3.09738	2.84912e-140	4.47122e-137	3054	HCFC1
GO:0006355	"regulation of transcription, DNA-dependent"	3.09738	2.84912e-140	4.47122e-137	5926	ARID4A
GO:0006355	"regulation of transcription, DNA-dependent"	3.09738	2.84912e-140	4.47122e-137	79960	PHF17
GO:0006355	"regulation of transcription, DNA-dependent"	3.09738	2.84912e-140	4.47122e-137	4798	NFRKB
GO:0006355	"regulation of transcription, DNA-dependent"	3.09738	2.84912e-140	4.47122e-137	892	CCNC
GO:0006355	"regulation of transcription, DNA-dependent"	3.09738	2.84912e-140	4.47122e-137	892	CCNC
GO:0006355	"regulation of transcription, DNA-dependent"	3.09738	2.84912e-140	4.47122e-137	5991	RFX3
GO:0006355	"regulation of transcription, DNA-dependent"	3.09738	2.84912e-140	4.47122e-137	8091	HMGA2
GO:0006355	"regulation of transcription, DNA-dependent"	3.09738	2.84912e-140	4.47122e-137	6495	SIX1
GO:0006355	"regulation of transcription, DNA-dependent"	3.09738	2.84912e-140	4.47122e-137	389136	VGLL3
GO:0006355	"regulation of transcription, DNA-dependent"	3.09738	2.84912e-140	4.47122e-137	9686	VGLL4
GO:0006355	"regulation of transcription, DNA-dependent"	3.09738	2.84912e-140	4.47122e-137	10389	SCML2
GO:0006355	"regulation of transcription, DNA-dependent"	3.09738	2.84912e-140	4.47122e-137	83439	TCF7L1
GO:0006355	"regulation of transcription, DNA-dependent"	3.09738	2.84912e-140	4.47122e-137	7068	THRB
GO:0006355	"regulation of transcription, DNA-dependent"	3.09738	2.84912e-140	4.47122e-137	4286	MITF
GO:0006355	"regulation of transcription, DNA-dependent"	3.09738	2.84912e-140	4.47122e-137	4090	SMAD5
GO:0006355	"regulation of transcription, DNA-dependent"	3.09738	2.84912e-140	4.47122e-137	26009	ZZZ3
GO:0006355	"regulation of transcription, DNA-dependent"	3.09738	2.84912e-140	4.47122e-137	1389	CREBL2
GO:0006355	"regulation of transcription, DNA-dependent"	3.09738	2.84912e-140	4.47122e-137	64864	RFX7
GO:0006355	"regulation of transcription, DNA-dependent"	3.09738	2.84912e-140	4.47122e-137	64864	RFX7
GO:0006355	"regulation of transcription, DNA-dependent"	3.09738	2.84912e-140	4.47122e-137	29028	ATAD2
GO:0006355	"regulation of transcription, DNA-dependent"	3.09738	2.84912e-140	4.47122e-137	4801	NFYB
GO:0006355	"regulation of transcription, DNA-dependent"	3.09738	2.84912e-140	4.47122e-137	8994	LIMD1
GO:0006355	"regulation of transcription, DNA-dependent"	3.09738	2.84912e-140	4.47122e-137	10498	CARM1
GO:0006355	"regulation of transcription, DNA-dependent"	3.09738	2.84912e-140	4.47122e-137	80818	ZNF436
GO:0006355	"regulation of transcription, DNA-dependent"	3.09738	2.84912e-140	4.47122e-137	11016	ATF7
GO:0006355	"regulation of transcription, DNA-dependent"	3.09738	2.84912e-140	4.47122e-137	7812	CSDE1
GO:0006355	"regulation of transcription, DNA-dependent"	3.09738	2.84912e-140	4.47122e-137	3607	FOXK2
GO:0006355	"regulation of transcription, DNA-dependent"	3.09738	2.84912e-140	4.47122e-137	5991	RFX3
GO:0006355	"regulation of transcription, DNA-dependent"	3.09738	2.84912e-140	4.47122e-137	463	ZFHX3
GO:0006355	"regulation of transcription, DNA-dependent"	3.09738	2.84912e-140	4.47122e-137	5087	PBX1
GO:0006355	"regulation of transcription, DNA-dependent"	3.09738	2.84912e-140	4.47122e-137	58508	MLL3
GO:0006355	"regulation of transcription, DNA-dependent"	3.09738	2.84912e-140	4.47122e-137	9422	ZNF264
GO:0006355	"regulation of transcription, DNA-dependent"	3.09738	2.84912e-140	4.47122e-137	58500	ZNF250
GO:0006355	"regulation of transcription, DNA-dependent"	3.09738	2.84912e-140	4.47122e-137	55885	LMO3
GO:0006355	"regulation of transcription, DNA-dependent"	3.09738	2.84912e-140	4.47122e-137	4664	NAB1
GO:0006355	"regulation of transcription, DNA-dependent"	3.09738	2.84912e-140	4.47122e-137	7637	ZNF84
GO:0006355	"regulation of transcription, DNA-dependent"	3.09738	2.84912e-140	4.47122e-137	55662	HIF1AN
GO:0006355	"regulation of transcription, DNA-dependent"	3.09738	2.84912e-140	4.47122e-137	3054	HCFC1
GO:0006355	"regulation of transcription, DNA-dependent"	3.09738	2.84912e-140	4.47122e-137	55279	ZNF654
GO:0006355	"regulation of transcription, DNA-dependent"	3.09738	2.84912e-140	4.47122e-137	6049	RNF6
GO:0006355	"regulation of transcription, DNA-dependent"	3.09738	2.84912e-140	4.47122e-137	23589	CARHSP1
GO:0006355	"regulation of transcription, DNA-dependent"	3.09738	2.84912e-140	4.47122e-137	115509	ZNF689
GO:0006355	"regulation of transcription, DNA-dependent"	3.09738	2.84912e-140	4.47122e-137	55892	MYNN
GO:0006355	"regulation of transcription, DNA-dependent"	3.09738	2.84912e-140	4.47122e-137	8091	HMGA2
GO:0006355	"regulation of transcription, DNA-dependent"	3.09738	2.84912e-140	4.47122e-137	84181	CHD6
GO:0006355	"regulation of transcription, DNA-dependent"	3.09738	2.84912e-140	4.47122e-137	221037	JMJD1C
GO:0006355	"regulation of transcription, DNA-dependent"	3.09738	2.84912e-140	4.47122e-137	121536	AEBP2
GO:0006355	"regulation of transcription, DNA-dependent"	3.09738	2.84912e-140	4.47122e-137	905	CCNT2
GO:0006355	"regulation of transcription, DNA-dependent"	3.09738	2.84912e-140	4.47122e-137	8543	LMO4
GO:0006355	"regulation of transcription, DNA-dependent"	3.09738	2.84912e-140	4.47122e-137	466	ATF1
GO:0006355	"regulation of transcription, DNA-dependent"	3.09738	2.84912e-140	4.47122e-137	64067	NPAS3
GO:0006355	"regulation of transcription, DNA-dependent"	3.09738	2.84912e-140	4.47122e-137	346389	MACC1
GO:0006355	"regulation of transcription, DNA-dependent"	3.09738	2.84912e-140	4.47122e-137	4800	NFYA
GO:0006355	"regulation of transcription, DNA-dependent"	3.09738	2.84912e-140	4.47122e-137	2114	ETS2
GO:0006355	"regulation of transcription, DNA-dependent"	3.09738	2.84912e-140	4.47122e-137	4801	NFYB
GO:0006355	"regulation of transcription, DNA-dependent"	3.09738	2.84912e-140	4.47122e-137	9915	ARNT2
GO:0006355	"regulation of transcription, DNA-dependent"	3.09738	2.84912e-140	4.47122e-137	9580	SOX13
GO:0006355	"regulation of transcription, DNA-dependent"	3.09738	2.84912e-140	4.47122e-137	678	ZFP36L2
GO:0006355	"regulation of transcription, DNA-dependent"	3.09738	2.84912e-140	4.47122e-137	401265	KLHL31
GO:0006355	"regulation of transcription, DNA-dependent"	3.09738	2.84912e-140	4.47122e-137	3229	HOXC13
GO:0006355	"regulation of transcription, DNA-dependent"	3.09738	2.84912e-140	4.47122e-137	79039	DDX54
GO:0006355	"regulation of transcription, DNA-dependent"	3.09738	2.84912e-140	4.47122e-137	2915	GRM5
GO:0006355	"regulation of transcription, DNA-dependent"	3.09738	2.84912e-140	4.47122e-137	5308	PITX2
GO:0006355	"regulation of transcription, DNA-dependent"	3.09738	2.84912e-140	4.47122e-137	84622	ZNF594
GO:0006355	"regulation of transcription, DNA-dependent"	3.09738	2.84912e-140	4.47122e-137	5977	DPF2
GO:0006355	"regulation of transcription, DNA-dependent"	3.09738	2.84912e-140	4.47122e-137	5991	RFX3
GO:0006355	"regulation of transcription, DNA-dependent"	3.09738	2.84912e-140	4.47122e-137	1831	TSC22D3
GO:0006355	"regulation of transcription, DNA-dependent"	3.09738	2.84912e-140	4.47122e-137	7812	CSDE1
GO:0006355	"regulation of transcription, DNA-dependent"	3.09738	2.84912e-140	4.47122e-137	2099	ESR1
GO:0006355	"regulation of transcription, DNA-dependent"	3.09738	2.84912e-140	4.47122e-137	6493	SIM2
GO:0006355	"regulation of transcription, DNA-dependent"	3.09738	2.84912e-140	4.47122e-137	7812	CSDE1
GO:0006355	"regulation of transcription, DNA-dependent"	3.09738	2.84912e-140	4.47122e-137	5324	PLAG1
GO:0006355	"regulation of transcription, DNA-dependent"	3.09738	2.84912e-140	4.47122e-137	196528	ARID2
GO:0006355	"regulation of transcription, DNA-dependent"	3.09738	2.84912e-140	4.47122e-137	359948	IRF2BP2
GO:0006355	"regulation of transcription, DNA-dependent"	3.09738	2.84912e-140	4.47122e-137	7812	CSDE1
GO:0006355	"regulation of transcription, DNA-dependent"	3.09738	2.84912e-140	4.47122e-137	58500	ZNF250
GO:0006355	"regulation of transcription, DNA-dependent"	3.09738	2.84912e-140	4.47122e-137	10620	ARID3B
GO:0006355	"regulation of transcription, DNA-dependent"	3.09738	2.84912e-140	4.47122e-137	55213	RCBTB1
GO:0006355	"regulation of transcription, DNA-dependent"	3.09738	2.84912e-140	4.47122e-137	7637	ZNF84
GO:0006355	"regulation of transcription, DNA-dependent"	3.09738	2.84912e-140	4.47122e-137	54897	CASZ1
GO:0006355	"regulation of transcription, DNA-dependent"	3.09738	2.84912e-140	4.47122e-137	10773	ZBTB6
GO:0006355	"regulation of transcription, DNA-dependent"	3.09738	2.84912e-140	4.47122e-137	7637	ZNF84
GO:0006355	"regulation of transcription, DNA-dependent"	3.09738	2.84912e-140	4.47122e-137	7703	PCGF2
GO:0006355	"regulation of transcription, DNA-dependent"	3.09738	2.84912e-140	4.47122e-137	8622	PDE8B
GO:0006355	"regulation of transcription, DNA-dependent"	3.09738	2.84912e-140	4.47122e-137	23589	CARHSP1
GO:0006355	"regulation of transcription, DNA-dependent"	3.09738	2.84912e-140	4.47122e-137	8976	WASL
GO:0006355	"regulation of transcription, DNA-dependent"	3.09738	2.84912e-140	4.47122e-137	5076	PAX2
GO:0006355	"regulation of transcription, DNA-dependent"	3.09738	2.84912e-140	4.47122e-137	6299	SALL1
GO:0006355	"regulation of transcription, DNA-dependent"	3.09738	2.84912e-140	4.47122e-137	64344	HIF3A
GO:0006355	"regulation of transcription, DNA-dependent"	3.09738	2.84912e-140	4.47122e-137	389136	VGLL3
GO:0006355	"regulation of transcription, DNA-dependent"	3.09738	2.84912e-140	4.47122e-137	10765	KDM5B
GO:0006355	"regulation of transcription, DNA-dependent"	3.09738	2.84912e-140	4.47122e-137	55758	RCOR3
GO:0006355	"regulation of transcription, DNA-dependent"	3.09738	2.84912e-140	4.47122e-137	93	ACVR2B
GO:0006355	"regulation of transcription, DNA-dependent"	3.09738	2.84912e-140	4.47122e-137	79365	BHLHE41
GO:0006355	"regulation of transcription, DNA-dependent"	3.09738	2.84912e-140	4.47122e-137	2908	NR3C1
GO:0006355	"regulation of transcription, DNA-dependent"	3.09738	2.84912e-140	4.47122e-137	57659	ZBTB4
GO:0006355	"regulation of transcription, DNA-dependent"	3.09738	2.84912e-140	4.47122e-137	149076	ZNF362
GO:0006355	"regulation of transcription, DNA-dependent"	3.09738	2.84912e-140	4.47122e-137	64344	HIF3A
GO:0006355	"regulation of transcription, DNA-dependent"	3.09738	2.84912e-140	4.47122e-137	266743	NPAS4
GO:0006355	"regulation of transcription, DNA-dependent"	3.09738	2.84912e-140	4.47122e-137	6774	STAT3
GO:0006355	"regulation of transcription, DNA-dependent"	3.09738	2.84912e-140	4.47122e-137	85403	EAF1
GO:0006355	"regulation of transcription, DNA-dependent"	3.09738	2.84912e-140	4.47122e-137	2120	ETV6
GO:0006355	"regulation of transcription, DNA-dependent"	3.09738	2.84912e-140	4.47122e-137	23439	ATP1B4
GO:0006355	"regulation of transcription, DNA-dependent"	3.09738	2.84912e-140	4.47122e-137	4297	MLL
GO:0006355	"regulation of transcription, DNA-dependent"	3.09738	2.84912e-140	4.47122e-137	1960	EGR3
GO:0006355	"regulation of transcription, DNA-dependent"	3.09738	2.84912e-140	4.47122e-137	51460	SFMBT1
GO:0006355	"regulation of transcription, DNA-dependent"	3.09738	2.84912e-140	4.47122e-137	347344	ZNF81
GO:0006355	"regulation of transcription, DNA-dependent"	3.09738	2.84912e-140	4.47122e-137	4209	MEF2D
GO:0006355	"regulation of transcription, DNA-dependent"	3.09738	2.84912e-140	4.47122e-137	4602	MYB
GO:0006355	"regulation of transcription, DNA-dependent"	3.09738	2.84912e-140	4.47122e-137	8091	HMGA2
GO:0006355	"regulation of transcription, DNA-dependent"	3.09738	2.84912e-140	4.47122e-137	55536	CDCA7L
GO:0006355	"regulation of transcription, DNA-dependent"	3.09738	2.84912e-140	4.47122e-137	5077	PAX3
GO:0006355	"regulation of transcription, DNA-dependent"	3.09738	2.84912e-140	4.47122e-137	5991	RFX3
GO:0006355	"regulation of transcription, DNA-dependent"	3.09738	2.84912e-140	4.47122e-137	7582	ZNF33B
GO:0006355	"regulation of transcription, DNA-dependent"	3.09738	2.84912e-140	4.47122e-137	55689	YEATS2
GO:0006355	"regulation of transcription, DNA-dependent"	3.09738	2.84912e-140	4.47122e-137	2033	EP300
GO:0006355	"regulation of transcription, DNA-dependent"	3.09738	2.84912e-140	4.47122e-137	9314	KLF4
GO:0006355	"regulation of transcription, DNA-dependent"	3.09738	2.84912e-140	4.47122e-137	30813	VSX1
GO:0006355	"regulation of transcription, DNA-dependent"	3.09738	2.84912e-140	4.47122e-137	79027	ZNF655
GO:0006355	"regulation of transcription, DNA-dependent"	3.09738	2.84912e-140	4.47122e-137	5929	RBBP5
GO:0006355	"regulation of transcription, DNA-dependent"	3.09738	2.84912e-140	4.47122e-137	26468	LHX6
GO:0006355	"regulation of transcription, DNA-dependent"	3.09738	2.84912e-140	4.47122e-137	57677	ZFP14
GO:0006355	"regulation of transcription, DNA-dependent"	3.09738	2.84912e-140	4.47122e-137	93624	TADA2B
GO:0006355	"regulation of transcription, DNA-dependent"	3.09738	2.84912e-140	4.47122e-137	22992	KDM2A
GO:0006355	"regulation of transcription, DNA-dependent"	3.09738	2.84912e-140	4.47122e-137	2186	BPTF
GO:0006355	"regulation of transcription, DNA-dependent"	3.09738	2.84912e-140	4.47122e-137	23589	CARHSP1
GO:0006355	"regulation of transcription, DNA-dependent"	3.09738	2.84912e-140	4.47122e-137	23261	CAMTA1
GO:0006355	"regulation of transcription, DNA-dependent"	3.09738	2.84912e-140	4.47122e-137	4602	MYB
GO:0006355	"regulation of transcription, DNA-dependent"	3.09738	2.84912e-140	4.47122e-137	64344	HIF3A
GO:0006355	"regulation of transcription, DNA-dependent"	3.09738	2.84912e-140	4.47122e-137	8091	HMGA2
GO:0006355	"regulation of transcription, DNA-dependent"	3.09738	2.84912e-140	4.47122e-137	64067	NPAS3
GO:0006355	"regulation of transcription, DNA-dependent"	3.09738	2.84912e-140	4.47122e-137	51385	ZNF589
GO:0006355	"regulation of transcription, DNA-dependent"	3.09738	2.84912e-140	4.47122e-137	4853	NOTCH2
GO:0006355	"regulation of transcription, DNA-dependent"	3.09738	2.84912e-140	4.47122e-137	22877	MLXIP
GO:0006355	"regulation of transcription, DNA-dependent"	3.09738	2.84912e-140	4.47122e-137	84913	ATOH8
GO:0006355	"regulation of transcription, DNA-dependent"	3.09738	2.84912e-140	4.47122e-137	54457	TAF7L
GO:0006355	"regulation of transcription, DNA-dependent"	3.09738	2.84912e-140	4.47122e-137	64344	HIF3A
GO:0006355	"regulation of transcription, DNA-dependent"	3.09738	2.84912e-140	4.47122e-137	7046	TGFBR1
GO:0006355	"regulation of transcription, DNA-dependent"	3.09738	2.84912e-140	4.47122e-137	7551	ZNF3
GO:0006355	"regulation of transcription, DNA-dependent"	3.09738	2.84912e-140	4.47122e-137	2070	EYA4
GO:0006355	"regulation of transcription, DNA-dependent"	3.09738	2.84912e-140	4.47122e-137	2626	GATA4
GO:0006355	"regulation of transcription, DNA-dependent"	3.09738	2.84912e-140	4.47122e-137	7468	WHSC1
GO:0006355	"regulation of transcription, DNA-dependent"	3.09738	2.84912e-140	4.47122e-137	3899	AFF3
GO:0006355	"regulation of transcription, DNA-dependent"	3.09738	2.84912e-140	4.47122e-137	83482	SCRT1
GO:0006355	"regulation of transcription, DNA-dependent"	3.09738	2.84912e-140	4.47122e-137	7227	TRPS1
GO:0006355	"regulation of transcription, DNA-dependent"	3.09738	2.84912e-140	4.47122e-137	360023	ZBTB41
GO:0006355	"regulation of transcription, DNA-dependent"	3.09738	2.84912e-140	4.47122e-137	390980	ZNF805
GO:0006355	"regulation of transcription, DNA-dependent"	3.09738	2.84912e-140	4.47122e-137	2736	GLI2
GO:0006355	"regulation of transcription, DNA-dependent"	3.09738	2.84912e-140	4.47122e-137	100128927	ZBTB42
GO:0006355	"regulation of transcription, DNA-dependent"	3.09738	2.84912e-140	4.47122e-137	23099	ZBTB43
GO:0006355	"regulation of transcription, DNA-dependent"	3.09738	2.84912e-140	4.47122e-137	347344	ZNF81
GO:0006355	"regulation of transcription, DNA-dependent"	3.09738	2.84912e-140	4.47122e-137	10499	NCOA2
GO:0006355	"regulation of transcription, DNA-dependent"	3.09738	2.84912e-140	4.47122e-137	23589	CARHSP1
GO:0006355	"regulation of transcription, DNA-dependent"	3.09738	2.84912e-140	4.47122e-137	7582	ZNF33B
GO:0006355	"regulation of transcription, DNA-dependent"	3.09738	2.84912e-140	4.47122e-137	9988	DMTF1
GO:0006355	"regulation of transcription, DNA-dependent"	3.09738	2.84912e-140	4.47122e-137	5928	RBBP4
GO:0006355	"regulation of transcription, DNA-dependent"	3.09738	2.84912e-140	4.47122e-137	5013	OTX1
GO:0006355	"regulation of transcription, DNA-dependent"	3.09738	2.84912e-140	4.47122e-137	65986	ZBTB10
GO:0006355	"regulation of transcription, DNA-dependent"	3.09738	2.84912e-140	4.47122e-137	79175	ZNF343
GO:0006355	"regulation of transcription, DNA-dependent"	3.09738	2.84912e-140	4.47122e-137	8202	NCOA3
GO:0006355	"regulation of transcription, DNA-dependent"	3.09738	2.84912e-140	4.47122e-137	26122	EPC2
GO:0006355	"regulation of transcription, DNA-dependent"	3.09738	2.84912e-140	4.47122e-137	7637	ZNF84
GO:0006355	"regulation of transcription, DNA-dependent"	3.09738	2.84912e-140	4.47122e-137	4851	NOTCH1
GO:0006355	"regulation of transcription, DNA-dependent"	3.09738	2.84912e-140	4.47122e-137	221504	ZBTB9
GO:0006355	"regulation of transcription, DNA-dependent"	3.09738	2.84912e-140	4.47122e-137	867	CBL
GO:0006355	"regulation of transcription, DNA-dependent"	3.09738	2.84912e-140	4.47122e-137	26147	PHF19
GO:0006355	"regulation of transcription, DNA-dependent"	3.09738	2.84912e-140	4.47122e-137	677	ZFP36L1
GO:0006355	"regulation of transcription, DNA-dependent"	3.09738	2.84912e-140	4.47122e-137	2626	GATA4
GO:0006355	"regulation of transcription, DNA-dependent"	3.09738	2.84912e-140	4.47122e-137	7046	TGFBR1
GO:0006355	"regulation of transcription, DNA-dependent"	3.09738	2.84912e-140	4.47122e-137	905	CCNT2
GO:0006355	"regulation of transcription, DNA-dependent"	3.09738	2.84912e-140	4.47122e-137	892	CCNC
GO:0006355	"regulation of transcription, DNA-dependent"	3.09738	2.84912e-140	4.47122e-137	4205	MEF2A
GO:0006355	"regulation of transcription, DNA-dependent"	3.09738	2.84912e-140	4.47122e-137	8427	ZNF282
GO:0006355	"regulation of transcription, DNA-dependent"	3.09738	2.84912e-140	4.47122e-137	147808	ZNF784
GO:0006355	"regulation of transcription, DNA-dependent"	3.09738	2.84912e-140	4.47122e-137	64344	HIF3A
GO:0006355	"regulation of transcription, DNA-dependent"	3.09738	2.84912e-140	4.47122e-137	5511	PPP1R8
GO:0006355	"regulation of transcription, DNA-dependent"	3.09738	2.84912e-140	4.47122e-137	10499	NCOA2
GO:0006355	"regulation of transcription, DNA-dependent"	3.09738	2.84912e-140	4.47122e-137	6399	TRAPPC2
GO:0006355	"regulation of transcription, DNA-dependent"	3.09738	2.84912e-140	4.47122e-137	63950	DMRTA2
GO:0006355	"regulation of transcription, DNA-dependent"	3.09738	2.84912e-140	4.47122e-137	196528	ARID2
GO:0006355	"regulation of transcription, DNA-dependent"	3.09738	2.84912e-140	4.47122e-137	7812	CSDE1
GO:0006355	"regulation of transcription, DNA-dependent"	3.09738	2.84912e-140	4.47122e-137	3159	HMGA1
GO:0006355	"regulation of transcription, DNA-dependent"	3.09738	2.84912e-140	4.47122e-137	6493	SIM2
GO:0006355	"regulation of transcription, DNA-dependent"	3.09738	2.84912e-140	4.47122e-137	58508	MLL3
GO:0006355	"regulation of transcription, DNA-dependent"	3.09738	2.84912e-140	4.47122e-137	57472	CNOT6
GO:0006355	"regulation of transcription, DNA-dependent"	3.09738	2.84912e-140	4.47122e-137	5081	PAX7
GO:0006355	"regulation of transcription, DNA-dependent"	3.09738	2.84912e-140	4.47122e-137	3092	HIP1
GO:0006355	"regulation of transcription, DNA-dependent"	3.09738	2.84912e-140	4.47122e-137	10499	NCOA2
GO:0006355	"regulation of transcription, DNA-dependent"	3.09738	2.84912e-140	4.47122e-137	4209	MEF2D
GO:0006355	"regulation of transcription, DNA-dependent"	3.09738	2.84912e-140	4.47122e-137	152485	ZNF827
GO:0006355	"regulation of transcription, DNA-dependent"	3.09738	2.84912e-140	4.47122e-137	4205	MEF2A
GO:0006355	"regulation of transcription, DNA-dependent"	3.09738	2.84912e-140	4.47122e-137	55609	ZNF280C
GO:0006355	"regulation of transcription, DNA-dependent"	3.09738	2.84912e-140	4.47122e-137	79027	ZNF655
GO:0006355	"regulation of transcription, DNA-dependent"	3.09738	2.84912e-140	4.47122e-137	27097	TAF5L
GO:0006355	"regulation of transcription, DNA-dependent"	3.09738	2.84912e-140	4.47122e-137	65056	GPBP1
GO:0006355	"regulation of transcription, DNA-dependent"	3.09738	2.84912e-140	4.47122e-137	196528	ARID2
GO:0006355	"regulation of transcription, DNA-dependent"	3.09738	2.84912e-140	4.47122e-137	80306	MED28
GO:0006355	"regulation of transcription, DNA-dependent"	3.09738	2.84912e-140	4.47122e-137	4603	MYBL1
GO:0006355	"regulation of transcription, DNA-dependent"	3.09738	2.84912e-140	4.47122e-137	7637	ZNF84
GO:0006355	"regulation of transcription, DNA-dependent"	3.09738	2.84912e-140	4.47122e-137	8028	MLLT10
GO:0006355	"regulation of transcription, DNA-dependent"	3.09738	2.84912e-140	4.47122e-137	29068	ZBTB44
GO:0006355	"regulation of transcription, DNA-dependent"	3.09738	2.84912e-140	4.47122e-137	7637	ZNF84
GO:0006355	"regulation of transcription, DNA-dependent"	3.09738	2.84912e-140	4.47122e-137	7551	ZNF3
GO:0006355	"regulation of transcription, DNA-dependent"	3.09738	2.84912e-140	4.47122e-137	64344	HIF3A
GO:0006355	"regulation of transcription, DNA-dependent"	3.09738	2.84912e-140	4.47122e-137	168850	ZNF800
GO:0006355	"regulation of transcription, DNA-dependent"	3.09738	2.84912e-140	4.47122e-137	403341	ZBTB34
GO:0006355	"regulation of transcription, DNA-dependent"	3.09738	2.84912e-140	4.47122e-137	1960	EGR3
GO:0006355	"regulation of transcription, DNA-dependent"	3.09738	2.84912e-140	4.47122e-137	49854	ZNF295
GO:0006355	"regulation of transcription, DNA-dependent"	3.09738	2.84912e-140	4.47122e-137	1820	ARID3A
GO:0006355	"regulation of transcription, DNA-dependent"	3.09738	2.84912e-140	4.47122e-137	221833	SP8
GO:0006355	"regulation of transcription, DNA-dependent"	3.09738	2.84912e-140	4.47122e-137	57786	RBAK
GO:0006355	"regulation of transcription, DNA-dependent"	3.09738	2.84912e-140	4.47122e-137	80854	SETD7
GO:0006355	"regulation of transcription, DNA-dependent"	3.09738	2.84912e-140	4.47122e-137	10664	CTCF
GO:0006355	"regulation of transcription, DNA-dependent"	3.09738	2.84912e-140	4.47122e-137	4205	MEF2A
GO:0006355	"regulation of transcription, DNA-dependent"	3.09738	2.84912e-140	4.47122e-137	9923	ZBTB40
GO:0006355	"regulation of transcription, DNA-dependent"	3.09738	2.84912e-140	4.47122e-137	4117	MAK
GO:0006355	"regulation of transcription, DNA-dependent"	3.09738	2.84912e-140	4.47122e-137	163115	ZNF781
GO:0045893	"positive regulation of transcription, DNA-dependent"	4.54235	6.05694e-112	7.12902e-109	4299	AFF1
GO:0045893	"positive regulation of transcription, DNA-dependent"	4.54235	6.05694e-112	7.12902e-109	5914	RARA
GO:0045893	"positive regulation of transcription, DNA-dependent"	4.54235	6.05694e-112	7.12902e-109	3551	IKBKB
GO:0045893	"positive regulation of transcription, DNA-dependent"	4.54235	6.05694e-112	7.12902e-109	861	RUNX1
GO:0045893	"positive regulation of transcription, DNA-dependent"	4.54235	6.05694e-112	7.12902e-109	6926	TBX3
GO:0045893	"positive regulation of transcription, DNA-dependent"	4.54235	6.05694e-112	7.12902e-109	7040	TGFB1
GO:0045893	"positive regulation of transcription, DNA-dependent"	4.54235	6.05694e-112	7.12902e-109	6908	TBP
GO:0045893	"positive regulation of transcription, DNA-dependent"	4.54235	6.05694e-112	7.12902e-109	4087	SMAD2
GO:0045893	"positive regulation of transcription, DNA-dependent"	4.54235	6.05694e-112	7.12902e-109	8945	BTRC
GO:0045893	"positive regulation of transcription, DNA-dependent"	4.54235	6.05694e-112	7.12902e-109	54778	RNF111
GO:0045893	"positive regulation of transcription, DNA-dependent"	4.54235	6.05694e-112	7.12902e-109	3659	IRF1
GO:0045893	"positive regulation of transcription, DNA-dependent"	4.54235	6.05694e-112	7.12902e-109	6910	TBX5
GO:0045893	"positive regulation of transcription, DNA-dependent"	4.54235	6.05694e-112	7.12902e-109	7040	TGFB1
GO:0045893	"positive regulation of transcription, DNA-dependent"	4.54235	6.05694e-112	7.12902e-109	1277	COL1A1
GO:0045893	"positive regulation of transcription, DNA-dependent"	4.54235	6.05694e-112	7.12902e-109	4089	SMAD4
GO:0045893	"positive regulation of transcription, DNA-dependent"	4.54235	6.05694e-112	7.12902e-109	55810	FOXJ2
GO:0045893	"positive regulation of transcription, DNA-dependent"	4.54235	6.05694e-112	7.12902e-109	55553	SOX6
GO:0045893	"positive regulation of transcription, DNA-dependent"	4.54235	6.05694e-112	7.12902e-109	7026	NR2F2
GO:0045893	"positive regulation of transcription, DNA-dependent"	4.54235	6.05694e-112	7.12902e-109	6929	TCF3
GO:0045893	"positive regulation of transcription, DNA-dependent"	4.54235	6.05694e-112	7.12902e-109	4087	SMAD2
GO:0045893	"positive regulation of transcription, DNA-dependent"	4.54235	6.05694e-112	7.12902e-109	23414	ZFPM2
GO:0045893	"positive regulation of transcription, DNA-dependent"	4.54235	6.05694e-112	7.12902e-109	2000	ELF4
GO:0045893	"positive regulation of transcription, DNA-dependent"	4.54235	6.05694e-112	7.12902e-109	8648	NCOA1
GO:0045893	"positive regulation of transcription, DNA-dependent"	4.54235	6.05694e-112	7.12902e-109	8928	FOXH1
GO:0045893	"positive regulation of transcription, DNA-dependent"	4.54235	6.05694e-112	7.12902e-109	55553	SOX6
GO:0045893	"positive regulation of transcription, DNA-dependent"	4.54235	6.05694e-112	7.12902e-109	5155	PDGFB
GO:0045893	"positive regulation of transcription, DNA-dependent"	4.54235	6.05694e-112	7.12902e-109	3659	IRF1
GO:0045893	"positive regulation of transcription, DNA-dependent"	4.54235	6.05694e-112	7.12902e-109	4087	SMAD2
GO:0045893	"positive regulation of transcription, DNA-dependent"	4.54235	6.05694e-112	7.12902e-109	2104	ESRRG
GO:0045893	"positive regulation of transcription, DNA-dependent"	4.54235	6.05694e-112	7.12902e-109	2113	ETS1
GO:0045893	"positive regulation of transcription, DNA-dependent"	4.54235	6.05694e-112	7.12902e-109	7124	TNF
GO:0045893	"positive regulation of transcription, DNA-dependent"	4.54235	6.05694e-112	7.12902e-109	4087	SMAD2
GO:0045893	"positive regulation of transcription, DNA-dependent"	4.54235	6.05694e-112	7.12902e-109	6886	TAL1
GO:0045893	"positive regulation of transcription, DNA-dependent"	4.54235	6.05694e-112	7.12902e-109	54851	ANKRD49
GO:0045893	"positive regulation of transcription, DNA-dependent"	4.54235	6.05694e-112	7.12902e-109	6929	TCF3
GO:0045893	"positive regulation of transcription, DNA-dependent"	4.54235	6.05694e-112	7.12902e-109	1857	DVL3
GO:0045893	"positive regulation of transcription, DNA-dependent"	4.54235	6.05694e-112	7.12902e-109	56254	RNF20
GO:0045893	"positive regulation of transcription, DNA-dependent"	4.54235	6.05694e-112	7.12902e-109	222546	RFX6
GO:0045893	"positive regulation of transcription, DNA-dependent"	4.54235	6.05694e-112	7.12902e-109	6928	HNF1B
GO:0045893	"positive regulation of transcription, DNA-dependent"	4.54235	6.05694e-112	7.12902e-109	56916	SMARCAD1
GO:0045893	"positive regulation of transcription, DNA-dependent"	4.54235	6.05694e-112	7.12902e-109	5452	POU2F2
GO:0045893	"positive regulation of transcription, DNA-dependent"	4.54235	6.05694e-112	7.12902e-109	55810	FOXJ2
GO:0045893	"positive regulation of transcription, DNA-dependent"	4.54235	6.05694e-112	7.12902e-109	7026	NR2F2
GO:0045893	"positive regulation of transcription, DNA-dependent"	4.54235	6.05694e-112	7.12902e-109	8626	TP63
GO:0045893	"positive regulation of transcription, DNA-dependent"	4.54235	6.05694e-112	7.12902e-109	57680	CHD8
GO:0045893	"positive regulation of transcription, DNA-dependent"	4.54235	6.05694e-112	7.12902e-109	55810	FOXJ2
GO:0045893	"positive regulation of transcription, DNA-dependent"	4.54235	6.05694e-112	7.12902e-109	6422	SFRP1
GO:0045893	"positive regulation of transcription, DNA-dependent"	4.54235	6.05694e-112	7.12902e-109	6422	SFRP1
GO:0045893	"positive regulation of transcription, DNA-dependent"	4.54235	6.05694e-112	7.12902e-109	4602	MYB
GO:0045893	"positive regulation of transcription, DNA-dependent"	4.54235	6.05694e-112	7.12902e-109	4089	SMAD4
GO:0045893	"positive regulation of transcription, DNA-dependent"	4.54235	6.05694e-112	7.12902e-109	6929	TCF3
GO:0045893	"positive regulation of transcription, DNA-dependent"	4.54235	6.05694e-112	7.12902e-109	8091	HMGA2
GO:0045893	"positive regulation of transcription, DNA-dependent"	4.54235	6.05694e-112	7.12902e-109	8091	HMGA2
GO:0045893	"positive regulation of transcription, DNA-dependent"	4.54235	6.05694e-112	7.12902e-109	79718	TBL1XR1
GO:0045893	"positive regulation of transcription, DNA-dependent"	4.54235	6.05694e-112	7.12902e-109	28996	HIPK2
GO:0045893	"positive regulation of transcription, DNA-dependent"	4.54235	6.05694e-112	7.12902e-109	3659	IRF1
GO:0045893	"positive regulation of transcription, DNA-dependent"	4.54235	6.05694e-112	7.12902e-109	8928	FOXH1
GO:0045893	"positive regulation of transcription, DNA-dependent"	4.54235	6.05694e-112	7.12902e-109	5979	RET
GO:0045893	"positive regulation of transcription, DNA-dependent"	4.54235	6.05694e-112	7.12902e-109	6928	HNF1B
GO:0045893	"positive regulation of transcription, DNA-dependent"	4.54235	6.05694e-112	7.12902e-109	7040	TGFB1
GO:0045893	"positive regulation of transcription, DNA-dependent"	4.54235	6.05694e-112	7.12902e-109	5914	RARA
GO:0045893	"positive regulation of transcription, DNA-dependent"	4.54235	6.05694e-112	7.12902e-109	4087	SMAD2
GO:0045893	"positive regulation of transcription, DNA-dependent"	4.54235	6.05694e-112	7.12902e-109	6908	TBP
GO:0045893	"positive regulation of transcription, DNA-dependent"	4.54235	6.05694e-112	7.12902e-109	5077	PAX3
GO:0045893	"positive regulation of transcription, DNA-dependent"	4.54235	6.05694e-112	7.12902e-109	4602	MYB
GO:0045893	"positive regulation of transcription, DNA-dependent"	4.54235	6.05694e-112	7.12902e-109	8322	FZD4
GO:0045893	"positive regulation of transcription, DNA-dependent"	4.54235	6.05694e-112	7.12902e-109	2309	FOXO3
GO:0045893	"positive regulation of transcription, DNA-dependent"	4.54235	6.05694e-112	7.12902e-109	2104	ESRRG
GO:0045893	"positive regulation of transcription, DNA-dependent"	4.54235	6.05694e-112	7.12902e-109	84662	GLIS2
GO:0045893	"positive regulation of transcription, DNA-dependent"	4.54235	6.05694e-112	7.12902e-109	5015	OTX2
GO:0045893	"positive regulation of transcription, DNA-dependent"	4.54235	6.05694e-112	7.12902e-109	2113	ETS1
GO:0045893	"positive regulation of transcription, DNA-dependent"	4.54235	6.05694e-112	7.12902e-109	9826	ARHGEF11
GO:0045893	"positive regulation of transcription, DNA-dependent"	4.54235	6.05694e-112	7.12902e-109	7124	TNF
GO:0045893	"positive regulation of transcription, DNA-dependent"	4.54235	6.05694e-112	7.12902e-109	1389	CREBL2
GO:0045893	"positive regulation of transcription, DNA-dependent"	4.54235	6.05694e-112	7.12902e-109	7046	TGFBR1
GO:0045893	"positive regulation of transcription, DNA-dependent"	4.54235	6.05694e-112	7.12902e-109	10645	CAMKK2
GO:0045893	"positive regulation of transcription, DNA-dependent"	4.54235	6.05694e-112	7.12902e-109	64067	NPAS3
GO:0045893	"positive regulation of transcription, DNA-dependent"	4.54235	6.05694e-112	7.12902e-109	4299	AFF1
GO:0045893	"positive regulation of transcription, DNA-dependent"	4.54235	6.05694e-112	7.12902e-109	6910	TBX5
GO:0045893	"positive regulation of transcription, DNA-dependent"	4.54235	6.05694e-112	7.12902e-109	8091	HMGA2
GO:0045893	"positive regulation of transcription, DNA-dependent"	4.54235	6.05694e-112	7.12902e-109	6910	TBX5
GO:0045893	"positive regulation of transcription, DNA-dependent"	4.54235	6.05694e-112	7.12902e-109	6908	TBP
GO:0045893	"positive regulation of transcription, DNA-dependent"	4.54235	6.05694e-112	7.12902e-109	2626	GATA4
GO:0045893	"positive regulation of transcription, DNA-dependent"	4.54235	6.05694e-112	7.12902e-109	6928	HNF1B
GO:0045893	"positive regulation of transcription, DNA-dependent"	4.54235	6.05694e-112	7.12902e-109	6422	SFRP1
GO:0045893	"positive regulation of transcription, DNA-dependent"	4.54235	6.05694e-112	7.12902e-109	8626	TP63
GO:0045893	"positive regulation of transcription, DNA-dependent"	4.54235	6.05694e-112	7.12902e-109	221937	FOXK1
GO:0045893	"positive regulation of transcription, DNA-dependent"	4.54235	6.05694e-112	7.12902e-109	7040	TGFB1
GO:0045893	"positive regulation of transcription, DNA-dependent"	4.54235	6.05694e-112	7.12902e-109	8626	TP63
GO:0045893	"positive regulation of transcription, DNA-dependent"	4.54235	6.05694e-112	7.12902e-109	4286	MITF
GO:0045893	"positive regulation of transcription, DNA-dependent"	4.54235	6.05694e-112	7.12902e-109	4089	SMAD4
GO:0045893	"positive regulation of transcription, DNA-dependent"	4.54235	6.05694e-112	7.12902e-109	1857	DVL3
GO:0045893	"positive regulation of transcription, DNA-dependent"	4.54235	6.05694e-112	7.12902e-109	5494	PPM1A
GO:0045893	"positive regulation of transcription, DNA-dependent"	4.54235	6.05694e-112	7.12902e-109	6495	SIX1
GO:0045893	"positive regulation of transcription, DNA-dependent"	4.54235	6.05694e-112	7.12902e-109	10138	YAF2
GO:0045893	"positive regulation of transcription, DNA-dependent"	4.54235	6.05694e-112	7.12902e-109	814	CAMK4
GO:0045893	"positive regulation of transcription, DNA-dependent"	4.54235	6.05694e-112	7.12902e-109	4286	MITF
GO:0045893	"positive regulation of transcription, DNA-dependent"	4.54235	6.05694e-112	7.12902e-109	6929	TCF3
GO:0045893	"positive regulation of transcription, DNA-dependent"	4.54235	6.05694e-112	7.12902e-109	84289	ING5
GO:0045893	"positive regulation of transcription, DNA-dependent"	4.54235	6.05694e-112	7.12902e-109	55366	LGR4
GO:0045893	"positive regulation of transcription, DNA-dependent"	4.54235	6.05694e-112	7.12902e-109	6929	TCF3
GO:0045893	"positive regulation of transcription, DNA-dependent"	4.54235	6.05694e-112	7.12902e-109	5465	PPARA
GO:0045893	"positive regulation of transcription, DNA-dependent"	4.54235	6.05694e-112	7.12902e-109	688	KLF5
GO:0045893	"positive regulation of transcription, DNA-dependent"	4.54235	6.05694e-112	7.12902e-109	942	CD86
GO:0045893	"positive regulation of transcription, DNA-dependent"	4.54235	6.05694e-112	7.12902e-109	5076	PAX2
GO:0045893	"positive regulation of transcription, DNA-dependent"	4.54235	6.05694e-112	7.12902e-109	3159	HMGA1
GO:0045893	"positive regulation of transcription, DNA-dependent"	4.54235	6.05694e-112	7.12902e-109	5076	PAX2
GO:0045893	"positive regulation of transcription, DNA-dependent"	4.54235	6.05694e-112	7.12902e-109	29946	SERTAD3
GO:0045893	"positive regulation of transcription, DNA-dependent"	4.54235	6.05694e-112	7.12902e-109	50964	SOST
GO:0045893	"positive regulation of transcription, DNA-dependent"	4.54235	6.05694e-112	7.12902e-109	5991	RFX3
GO:0045893	"positive regulation of transcription, DNA-dependent"	4.54235	6.05694e-112	7.12902e-109	5469	MED1
GO:0045893	"positive regulation of transcription, DNA-dependent"	4.54235	6.05694e-112	7.12902e-109	2186	BPTF
GO:0045893	"positive regulation of transcription, DNA-dependent"	4.54235	6.05694e-112	7.12902e-109	22924	MAPRE3
GO:0045893	"positive regulation of transcription, DNA-dependent"	4.54235	6.05694e-112	7.12902e-109	4087	SMAD2
GO:0045893	"positive regulation of transcription, DNA-dependent"	4.54235	6.05694e-112	7.12902e-109	8648	NCOA1
GO:0045893	"positive regulation of transcription, DNA-dependent"	4.54235	6.05694e-112	7.12902e-109	5469	MED1
GO:0045893	"positive regulation of transcription, DNA-dependent"	4.54235	6.05694e-112	7.12902e-109	22924	MAPRE3
GO:0045893	"positive regulation of transcription, DNA-dependent"	4.54235	6.05694e-112	7.12902e-109	2113	ETS1
GO:0045893	"positive regulation of transcription, DNA-dependent"	4.54235	6.05694e-112	7.12902e-109	55617	TASP1
GO:0045893	"positive regulation of transcription, DNA-dependent"	4.54235	6.05694e-112	7.12902e-109	23133	PHF8
GO:0045893	"positive regulation of transcription, DNA-dependent"	4.54235	6.05694e-112	7.12902e-109	23414	ZFPM2
GO:0045893	"positive regulation of transcription, DNA-dependent"	4.54235	6.05694e-112	7.12902e-109	6910	TBX5
GO:0045893	"positive regulation of transcription, DNA-dependent"	4.54235	6.05694e-112	7.12902e-109	1017	CDK2
GO:0045893	"positive regulation of transcription, DNA-dependent"	4.54235	6.05694e-112	7.12902e-109	6667	SP1
GO:0045893	"positive regulation of transcription, DNA-dependent"	4.54235	6.05694e-112	7.12902e-109	9314	KLF4
GO:0045893	"positive regulation of transcription, DNA-dependent"	4.54235	6.05694e-112	7.12902e-109	5914	RARA
GO:0045893	"positive regulation of transcription, DNA-dependent"	4.54235	6.05694e-112	7.12902e-109	6667	SP1
GO:0045893	"positive regulation of transcription, DNA-dependent"	4.54235	6.05694e-112	7.12902e-109	392255	GDF6
GO:0045893	"positive regulation of transcription, DNA-dependent"	4.54235	6.05694e-112	7.12902e-109	8091	HMGA2
GO:0045893	"positive regulation of transcription, DNA-dependent"	4.54235	6.05694e-112	7.12902e-109	4089	SMAD4
GO:0045893	"positive regulation of transcription, DNA-dependent"	4.54235	6.05694e-112	7.12902e-109	8464	SUPT3H
GO:0045893	"positive regulation of transcription, DNA-dependent"	4.54235	6.05694e-112	7.12902e-109	79618	HMBOX1
GO:0045893	"positive regulation of transcription, DNA-dependent"	4.54235	6.05694e-112	7.12902e-109	25805	BAMBI
GO:0045893	"positive regulation of transcription, DNA-dependent"	4.54235	6.05694e-112	7.12902e-109	2353	FOS
GO:0045893	"positive regulation of transcription, DNA-dependent"	4.54235	6.05694e-112	7.12902e-109	672	BRCA1
GO:0045893	"positive regulation of transcription, DNA-dependent"	4.54235	6.05694e-112	7.12902e-109	6908	TBP
GO:0045893	"positive regulation of transcription, DNA-dependent"	4.54235	6.05694e-112	7.12902e-109	7849	PAX8
GO:0045893	"positive regulation of transcription, DNA-dependent"	4.54235	6.05694e-112	7.12902e-109	8945	BTRC
GO:0045893	"positive regulation of transcription, DNA-dependent"	4.54235	6.05694e-112	7.12902e-109	7046	TGFBR1
GO:0045893	"positive regulation of transcription, DNA-dependent"	4.54235	6.05694e-112	7.12902e-109	650	BMP2
GO:0045893	"positive regulation of transcription, DNA-dependent"	4.54235	6.05694e-112	7.12902e-109	650	BMP2
GO:0045893	"positive regulation of transcription, DNA-dependent"	4.54235	6.05694e-112	7.12902e-109	6774	STAT3
GO:0045893	"positive regulation of transcription, DNA-dependent"	4.54235	6.05694e-112	7.12902e-109	57106	NAT14
GO:0045893	"positive regulation of transcription, DNA-dependent"	4.54235	6.05694e-112	7.12902e-109	688	KLF5
GO:0045893	"positive regulation of transcription, DNA-dependent"	4.54235	6.05694e-112	7.12902e-109	114803	MYSM1
GO:0045893	"positive regulation of transcription, DNA-dependent"	4.54235	6.05694e-112	7.12902e-109	1856	DVL2
GO:0045893	"positive regulation of transcription, DNA-dependent"	4.54235	6.05694e-112	7.12902e-109	7849	PAX8
GO:0045893	"positive regulation of transcription, DNA-dependent"	4.54235	6.05694e-112	7.12902e-109	2308	FOXO1
GO:0045893	"positive regulation of transcription, DNA-dependent"	4.54235	6.05694e-112	7.12902e-109	10664	CTCF
GO:0045893	"positive regulation of transcription, DNA-dependent"	4.54235	6.05694e-112	7.12902e-109	4693	NDP
GO:0045893	"positive regulation of transcription, DNA-dependent"	4.54235	6.05694e-112	7.12902e-109	10664	CTCF
GO:0045893	"positive regulation of transcription, DNA-dependent"	4.54235	6.05694e-112	7.12902e-109	2104	ESRRG
GO:0045893	"positive regulation of transcription, DNA-dependent"	4.54235	6.05694e-112	7.12902e-109	57336	ZNF287
GO:0045893	"positive regulation of transcription, DNA-dependent"	4.54235	6.05694e-112	7.12902e-109	64324	NSD1
GO:0045893	"positive regulation of transcription, DNA-dependent"	4.54235	6.05694e-112	7.12902e-109	5594	MAPK1
GO:0045893	"positive regulation of transcription, DNA-dependent"	4.54235	6.05694e-112	7.12902e-109	5594	MAPK1
GO:0045893	"positive regulation of transcription, DNA-dependent"	4.54235	6.05694e-112	7.12902e-109	2626	GATA4
GO:0045893	"positive regulation of transcription, DNA-dependent"	4.54235	6.05694e-112	7.12902e-109	89780	WNT3A
GO:0045893	"positive regulation of transcription, DNA-dependent"	4.54235	6.05694e-112	7.12902e-109	3551	IKBKB
GO:0045893	"positive regulation of transcription, DNA-dependent"	4.54235	6.05694e-112	7.12902e-109	9967	THRAP3
GO:0045893	"positive regulation of transcription, DNA-dependent"	4.54235	6.05694e-112	7.12902e-109	4040	LRP6
GO:0045893	"positive regulation of transcription, DNA-dependent"	4.54235	6.05694e-112	7.12902e-109	4851	NOTCH1
GO:0045893	"positive regulation of transcription, DNA-dependent"	4.54235	6.05694e-112	7.12902e-109	6047	RNF4
GO:0045893	"positive regulation of transcription, DNA-dependent"	4.54235	6.05694e-112	7.12902e-109	79618	HMBOX1
GO:0045893	"positive regulation of transcription, DNA-dependent"	4.54235	6.05694e-112	7.12902e-109	5155	PDGFB
GO:0045893	"positive regulation of transcription, DNA-dependent"	4.54235	6.05694e-112	7.12902e-109	6925	TCF4
GO:0045893	"positive regulation of transcription, DNA-dependent"	4.54235	6.05694e-112	7.12902e-109	5155	PDGFB
GO:0045893	"positive regulation of transcription, DNA-dependent"	4.54235	6.05694e-112	7.12902e-109	1857	DVL3
GO:0045893	"positive regulation of transcription, DNA-dependent"	4.54235	6.05694e-112	7.12902e-109	7040	TGFB1
GO:0045893	"positive regulation of transcription, DNA-dependent"	4.54235	6.05694e-112	7.12902e-109	3174	HNF4G
GO:0045893	"positive regulation of transcription, DNA-dependent"	4.54235	6.05694e-112	7.12902e-109	4089	SMAD4
GO:0045893	"positive regulation of transcription, DNA-dependent"	4.54235	6.05694e-112	7.12902e-109	861	RUNX1
GO:0045893	"positive regulation of transcription, DNA-dependent"	4.54235	6.05694e-112	7.12902e-109	23133	PHF8
GO:0045893	"positive regulation of transcription, DNA-dependent"	4.54235	6.05694e-112	7.12902e-109	898	CCNE1
GO:0045893	"positive regulation of transcription, DNA-dependent"	4.54235	6.05694e-112	7.12902e-109	10891	PPARGC1A
GO:0045893	"positive regulation of transcription, DNA-dependent"	4.54235	6.05694e-112	7.12902e-109	7849	PAX8
GO:0045893	"positive regulation of transcription, DNA-dependent"	4.54235	6.05694e-112	7.12902e-109	55809	TRERF1
GO:0045893	"positive regulation of transcription, DNA-dependent"	4.54235	6.05694e-112	7.12902e-109	8091	HMGA2
GO:0045893	"positive regulation of transcription, DNA-dependent"	4.54235	6.05694e-112	7.12902e-109	7849	PAX8
GO:0045893	"positive regulation of transcription, DNA-dependent"	4.54235	6.05694e-112	7.12902e-109	2308	FOXO1
GO:0045893	"positive regulation of transcription, DNA-dependent"	4.54235	6.05694e-112	7.12902e-109	6601	SMARCC2
GO:0045893	"positive regulation of transcription, DNA-dependent"	4.54235	6.05694e-112	7.12902e-109	1871	E2F3
GO:0045893	"positive regulation of transcription, DNA-dependent"	4.54235	6.05694e-112	7.12902e-109	1856	DVL2
GO:0045893	"positive regulation of transcription, DNA-dependent"	4.54235	6.05694e-112	7.12902e-109	3662	IRF4
GO:0045893	"positive regulation of transcription, DNA-dependent"	4.54235	6.05694e-112	7.12902e-109	5155	PDGFB
GO:0045893	"positive regulation of transcription, DNA-dependent"	4.54235	6.05694e-112	7.12902e-109	81606	LBH
GO:0045893	"positive regulation of transcription, DNA-dependent"	4.54235	6.05694e-112	7.12902e-109	81606	LBH
GO:0045893	"positive regulation of transcription, DNA-dependent"	4.54235	6.05694e-112	7.12902e-109	4088	SMAD3
GO:0045893	"positive regulation of transcription, DNA-dependent"	4.54235	6.05694e-112	7.12902e-109	672	BRCA1
GO:0045893	"positive regulation of transcription, DNA-dependent"	4.54235	6.05694e-112	7.12902e-109	7474	WNT5A
GO:0045893	"positive regulation of transcription, DNA-dependent"	4.54235	6.05694e-112	7.12902e-109	8202	NCOA3
GO:0045893	"positive regulation of transcription, DNA-dependent"	4.54235	6.05694e-112	7.12902e-109	90	ACVR1
GO:0045893	"positive regulation of transcription, DNA-dependent"	4.54235	6.05694e-112	7.12902e-109	4693	NDP
GO:0045893	"positive regulation of transcription, DNA-dependent"	4.54235	6.05694e-112	7.12902e-109	2104	ESRRG
GO:0045893	"positive regulation of transcription, DNA-dependent"	4.54235	6.05694e-112	7.12902e-109	2000	ELF4
GO:0045893	"positive regulation of transcription, DNA-dependent"	4.54235	6.05694e-112	7.12902e-109	4040	LRP6
GO:0045893	"positive regulation of transcription, DNA-dependent"	4.54235	6.05694e-112	7.12902e-109	6422	SFRP1
GO:0045893	"positive regulation of transcription, DNA-dependent"	4.54235	6.05694e-112	7.12902e-109	79618	HMBOX1
GO:0045893	"positive regulation of transcription, DNA-dependent"	4.54235	6.05694e-112	7.12902e-109	4603	MYBL1
GO:0045893	"positive regulation of transcription, DNA-dependent"	4.54235	6.05694e-112	7.12902e-109	4299	AFF1
GO:0045893	"positive regulation of transcription, DNA-dependent"	4.54235	6.05694e-112	7.12902e-109	6688	SPI1
GO:0045893	"positive regulation of transcription, DNA-dependent"	4.54235	6.05694e-112	7.12902e-109	7552	ZNF711
GO:0045893	"positive regulation of transcription, DNA-dependent"	4.54235	6.05694e-112	7.12902e-109	6928	HNF1B
GO:0045893	"positive regulation of transcription, DNA-dependent"	4.54235	6.05694e-112	7.12902e-109	55366	LGR4
GO:0045893	"positive regulation of transcription, DNA-dependent"	4.54235	6.05694e-112	7.12902e-109	6928	HNF1B
GO:0045893	"positive regulation of transcription, DNA-dependent"	4.54235	6.05694e-112	7.12902e-109	10746	MAP3K2
GO:0045893	"positive regulation of transcription, DNA-dependent"	4.54235	6.05694e-112	7.12902e-109	3659	IRF1
GO:0045893	"positive regulation of transcription, DNA-dependent"	4.54235	6.05694e-112	7.12902e-109	3659	IRF1
GO:0045893	"positive regulation of transcription, DNA-dependent"	4.54235	6.05694e-112	7.12902e-109	4801	NFYB
GO:0045893	"positive regulation of transcription, DNA-dependent"	4.54235	6.05694e-112	7.12902e-109	8091	HMGA2
GO:0045893	"positive regulation of transcription, DNA-dependent"	4.54235	6.05694e-112	7.12902e-109	80853	JHDM1D
GO:0045893	"positive regulation of transcription, DNA-dependent"	4.54235	6.05694e-112	7.12902e-109	79618	HMBOX1
GO:0045893	"positive regulation of transcription, DNA-dependent"	4.54235	6.05694e-112	7.12902e-109	23414	ZFPM2
GO:0045893	"positive regulation of transcription, DNA-dependent"	4.54235	6.05694e-112	7.12902e-109	3148	HMGB2
GO:0045893	"positive regulation of transcription, DNA-dependent"	4.54235	6.05694e-112	7.12902e-109	2736	GLI2
GO:0045893	"positive regulation of transcription, DNA-dependent"	4.54235	6.05694e-112	7.12902e-109	6907	TBL1X
GO:0045893	"positive regulation of transcription, DNA-dependent"	4.54235	6.05694e-112	7.12902e-109	2308	FOXO1
GO:0045893	"positive regulation of transcription, DNA-dependent"	4.54235	6.05694e-112	7.12902e-109	4088	SMAD3
GO:0045893	"positive regulation of transcription, DNA-dependent"	4.54235	6.05694e-112	7.12902e-109	4088	SMAD3
GO:0045893	"positive regulation of transcription, DNA-dependent"	4.54235	6.05694e-112	7.12902e-109	7849	PAX8
GO:0045893	"positive regulation of transcription, DNA-dependent"	4.54235	6.05694e-112	7.12902e-109	282991	BLOC1S2
GO:0045893	"positive regulation of transcription, DNA-dependent"	4.54235	6.05694e-112	7.12902e-109	1017	CDK2
GO:0045893	"positive regulation of transcription, DNA-dependent"	4.54235	6.05694e-112	7.12902e-109	7474	WNT5A
GO:0045893	"positive regulation of transcription, DNA-dependent"	4.54235	6.05694e-112	7.12902e-109	57336	ZNF287
GO:0045893	"positive regulation of transcription, DNA-dependent"	4.54235	6.05694e-112	7.12902e-109	51379	CRLF3
GO:0045893	"positive regulation of transcription, DNA-dependent"	4.54235	6.05694e-112	7.12902e-109	3479	IGF1
GO:0045893	"positive regulation of transcription, DNA-dependent"	4.54235	6.05694e-112	7.12902e-109	7849	PAX8
GO:0045893	"positive regulation of transcription, DNA-dependent"	4.54235	6.05694e-112	7.12902e-109	6049	RNF6
GO:0045893	"positive regulation of transcription, DNA-dependent"	4.54235	6.05694e-112	7.12902e-109	2104	ESRRG
GO:0045893	"positive regulation of transcription, DNA-dependent"	4.54235	6.05694e-112	7.12902e-109	81606	LBH
GO:0045893	"positive regulation of transcription, DNA-dependent"	4.54235	6.05694e-112	7.12902e-109	2736	GLI2
GO:0045893	"positive regulation of transcription, DNA-dependent"	4.54235	6.05694e-112	7.12902e-109	5468	PPARG
GO:0045893	"positive regulation of transcription, DNA-dependent"	4.54235	6.05694e-112	7.12902e-109	5914	RARA
GO:0045893	"positive regulation of transcription, DNA-dependent"	4.54235	6.05694e-112	7.12902e-109	1385	CREB1
GO:0045893	"positive regulation of transcription, DNA-dependent"	4.54235	6.05694e-112	7.12902e-109	1959	EGR2
GO:0045893	"positive regulation of transcription, DNA-dependent"	4.54235	6.05694e-112	7.12902e-109	861	RUNX1
GO:0045893	"positive regulation of transcription, DNA-dependent"	4.54235	6.05694e-112	7.12902e-109	3586	IL10
GO:0045893	"positive regulation of transcription, DNA-dependent"	4.54235	6.05694e-112	7.12902e-109	7041	TGFB1I1
GO:0045893	"positive regulation of transcription, DNA-dependent"	4.54235	6.05694e-112	7.12902e-109	6599	SMARCC1
GO:0045893	"positive regulation of transcription, DNA-dependent"	4.54235	6.05694e-112	7.12902e-109	2626	GATA4
GO:0045893	"positive regulation of transcription, DNA-dependent"	4.54235	6.05694e-112	7.12902e-109	54851	ANKRD49
GO:0045893	"positive regulation of transcription, DNA-dependent"	4.54235	6.05694e-112	7.12902e-109	9915	ARNT2
GO:0045893	"positive regulation of transcription, DNA-dependent"	4.54235	6.05694e-112	7.12902e-109	6928	HNF1B
GO:0045893	"positive regulation of transcription, DNA-dependent"	4.54235	6.05694e-112	7.12902e-109	79618	HMBOX1
GO:0045893	"positive regulation of transcription, DNA-dependent"	4.54235	6.05694e-112	7.12902e-109	2000	ELF4
GO:0045893	"positive regulation of transcription, DNA-dependent"	4.54235	6.05694e-112	7.12902e-109	2114	ETS2
GO:0045893	"positive regulation of transcription, DNA-dependent"	4.54235	6.05694e-112	7.12902e-109	9314	KLF4
GO:0045893	"positive regulation of transcription, DNA-dependent"	4.54235	6.05694e-112	7.12902e-109	6299	SALL1
GO:0045893	"positive regulation of transcription, DNA-dependent"	4.54235	6.05694e-112	7.12902e-109	253738	EBF3
GO:0045893	"positive regulation of transcription, DNA-dependent"	4.54235	6.05694e-112	7.12902e-109	7849	PAX8
GO:0045893	"positive regulation of transcription, DNA-dependent"	4.54235	6.05694e-112	7.12902e-109	6615	SNAI1
GO:0045893	"positive regulation of transcription, DNA-dependent"	4.54235	6.05694e-112	7.12902e-109	63976	PRDM16
GO:0045893	"positive regulation of transcription, DNA-dependent"	4.54235	6.05694e-112	7.12902e-109	79618	HMBOX1
GO:0045893	"positive regulation of transcription, DNA-dependent"	4.54235	6.05694e-112	7.12902e-109	4297	MLL
GO:0045893	"positive regulation of transcription, DNA-dependent"	4.54235	6.05694e-112	7.12902e-109	9759	HDAC4
GO:0045893	"positive regulation of transcription, DNA-dependent"	4.54235	6.05694e-112	7.12902e-109	7546	ZIC2
GO:0045893	"positive regulation of transcription, DNA-dependent"	4.54235	6.05694e-112	7.12902e-109	4090	SMAD5
GO:0045893	"positive regulation of transcription, DNA-dependent"	4.54235	6.05694e-112	7.12902e-109	3479	IGF1
GO:0045893	"positive regulation of transcription, DNA-dependent"	4.54235	6.05694e-112	7.12902e-109	8148	TAF15
GO:0045893	"positive regulation of transcription, DNA-dependent"	4.54235	6.05694e-112	7.12902e-109	26298	EHF
GO:0045893	"positive regulation of transcription, DNA-dependent"	4.54235	6.05694e-112	7.12902e-109	3038	HAS3
GO:0045893	"positive regulation of transcription, DNA-dependent"	4.54235	6.05694e-112	7.12902e-109	4602	MYB
GO:0045893	"positive regulation of transcription, DNA-dependent"	4.54235	6.05694e-112	7.12902e-109	64764	CREB3L2
GO:0045893	"positive regulation of transcription, DNA-dependent"	4.54235	6.05694e-112	7.12902e-109	2309	FOXO3
GO:0045893	"positive regulation of transcription, DNA-dependent"	4.54235	6.05694e-112	7.12902e-109	1785	DNM2
GO:0045893	"positive regulation of transcription, DNA-dependent"	4.54235	6.05694e-112	7.12902e-109	6672	SP100
GO:0045893	"positive regulation of transcription, DNA-dependent"	4.54235	6.05694e-112	7.12902e-109	7041	TGFB1I1
GO:0045893	"positive regulation of transcription, DNA-dependent"	4.54235	6.05694e-112	7.12902e-109	9464	HAND2
GO:0045893	"positive regulation of transcription, DNA-dependent"	4.54235	6.05694e-112	7.12902e-109	63976	PRDM16
GO:0045893	"positive regulation of transcription, DNA-dependent"	4.54235	6.05694e-112	7.12902e-109	8322	FZD4
GO:0045893	"positive regulation of transcription, DNA-dependent"	4.54235	6.05694e-112	7.12902e-109	3551	IKBKB
GO:0045893	"positive regulation of transcription, DNA-dependent"	4.54235	6.05694e-112	7.12902e-109	8289	ARID1A
GO:0045893	"positive regulation of transcription, DNA-dependent"	4.54235	6.05694e-112	7.12902e-109	10891	PPARGC1A
GO:0045893	"positive regulation of transcription, DNA-dependent"	4.54235	6.05694e-112	7.12902e-109	10891	PPARGC1A
GO:0045893	"positive regulation of transcription, DNA-dependent"	4.54235	6.05694e-112	7.12902e-109	26039	SS18L1
GO:0045893	"positive regulation of transcription, DNA-dependent"	4.54235	6.05694e-112	7.12902e-109	6874	TAF4
GO:0045893	"positive regulation of transcription, DNA-dependent"	4.54235	6.05694e-112	7.12902e-109	861	RUNX1
GO:0045893	"positive regulation of transcription, DNA-dependent"	4.54235	6.05694e-112	7.12902e-109	814	CAMK4
GO:0045893	"positive regulation of transcription, DNA-dependent"	4.54235	6.05694e-112	7.12902e-109	6672	SP100
GO:0045893	"positive regulation of transcription, DNA-dependent"	4.54235	6.05694e-112	7.12902e-109	55553	SOX6
GO:0045893	"positive regulation of transcription, DNA-dependent"	4.54235	6.05694e-112	7.12902e-109	5076	PAX2
GO:0045893	"positive regulation of transcription, DNA-dependent"	4.54235	6.05694e-112	7.12902e-109	23133	PHF8
GO:0045893	"positive regulation of transcription, DNA-dependent"	4.54235	6.05694e-112	7.12902e-109	7124	TNF
GO:0045893	"positive regulation of transcription, DNA-dependent"	4.54235	6.05694e-112	7.12902e-109	8648	NCOA1
GO:0045893	"positive regulation of transcription, DNA-dependent"	4.54235	6.05694e-112	7.12902e-109	7023	TFAP4
GO:0007165	signal transduction	3.31571	1.62136e-107	1.52667e-104	9308	CD83
GO:0007165	signal transduction	3.31571	1.62136e-107	1.52667e-104	10144	FAM13A
GO:0007165	signal transduction	3.31571	1.62136e-107	1.52667e-104	6789	STK4
GO:0007165	signal transduction	3.31571	1.62136e-107	1.52667e-104	5921	RASA1
GO:0007165	signal transduction	3.31571	1.62136e-107	1.52667e-104	7534	YWHAZ
GO:0007165	signal transduction	3.31571	1.62136e-107	1.52667e-104	286	ANK1
GO:0007165	signal transduction	3.31571	1.62136e-107	1.52667e-104	56674	TMEM9B
GO:0007165	signal transduction	3.31571	1.62136e-107	1.52667e-104	10783	NEK6
GO:0007165	signal transduction	3.31571	1.62136e-107	1.52667e-104	287	ANK2
GO:0007165	signal transduction	3.31571	1.62136e-107	1.52667e-104	26130	GAPVD1
GO:0007165	signal transduction	3.31571	1.62136e-107	1.52667e-104	5563	PRKAA2
GO:0007165	signal transduction	3.31571	1.62136e-107	1.52667e-104	93	ACVR2B
GO:0007165	signal transduction	3.31571	1.62136e-107	1.52667e-104	2254	FGF9
GO:0007165	signal transduction	3.31571	1.62136e-107	1.52667e-104	57449	PLEKHG5
GO:0007165	signal transduction	3.31571	1.62136e-107	1.52667e-104	11059	WWP1
GO:0007165	signal transduction	3.31571	1.62136e-107	1.52667e-104	7867	MAPKAPK3
GO:0007165	signal transduction	3.31571	1.62136e-107	1.52667e-104	10144	FAM13A
GO:0007165	signal transduction	3.31571	1.62136e-107	1.52667e-104	10752	CHL1
GO:0007165	signal transduction	3.31571	1.62136e-107	1.52667e-104	7026	NR2F2
GO:0007165	signal transduction	3.31571	1.62136e-107	1.52667e-104	5594	MAPK1
GO:0007165	signal transduction	3.31571	1.62136e-107	1.52667e-104	5293	PIK3CD
GO:0007165	signal transduction	3.31571	1.62136e-107	1.52667e-104	5527	PPP2R5C
GO:0007165	signal transduction	3.31571	1.62136e-107	1.52667e-104	51129	ANGPTL4
GO:0007165	signal transduction	3.31571	1.62136e-107	1.52667e-104	51129	ANGPTL4
GO:0007165	signal transduction	3.31571	1.62136e-107	1.52667e-104	5979	RET
GO:0007165	signal transduction	3.31571	1.62136e-107	1.52667e-104	26130	GAPVD1
GO:0007165	signal transduction	3.31571	1.62136e-107	1.52667e-104	26130	GAPVD1
GO:0007165	signal transduction	3.31571	1.62136e-107	1.52667e-104	5527	PPP2R5C
GO:0007165	signal transduction	3.31571	1.62136e-107	1.52667e-104	5529	PPP2R5E
GO:0007165	signal transduction	3.31571	1.62136e-107	1.52667e-104	6774	STAT3
GO:0007165	signal transduction	3.31571	1.62136e-107	1.52667e-104	5915	RARB
GO:0007165	signal transduction	3.31571	1.62136e-107	1.52667e-104	613	BCR
GO:0007165	signal transduction	3.31571	1.62136e-107	1.52667e-104	5527	PPP2R5C
GO:0007165	signal transduction	3.31571	1.62136e-107	1.52667e-104	5829	PXN
GO:0007165	signal transduction	3.31571	1.62136e-107	1.52667e-104	157	ADRBK2
GO:0007165	signal transduction	3.31571	1.62136e-107	1.52667e-104	286	ANK1
GO:0007165	signal transduction	3.31571	1.62136e-107	1.52667e-104	55635	DEPDC1
GO:0007165	signal transduction	3.31571	1.62136e-107	1.52667e-104	9770	RASSF2
GO:0007165	signal transduction	3.31571	1.62136e-107	1.52667e-104	54207	KCNK10
GO:0007165	signal transduction	3.31571	1.62136e-107	1.52667e-104	10487	CAP1
GO:0007165	signal transduction	3.31571	1.62136e-107	1.52667e-104	1185	CLCN6
GO:0007165	signal transduction	3.31571	1.62136e-107	1.52667e-104	6774	STAT3
GO:0007165	signal transduction	3.31571	1.62136e-107	1.52667e-104	10276	NET1
GO:0007165	signal transduction	3.31571	1.62136e-107	1.52667e-104	6016	RIT1
GO:0007165	signal transduction	3.31571	1.62136e-107	1.52667e-104	10767	HBS1L
GO:0007165	signal transduction	3.31571	1.62136e-107	1.52667e-104	4301	MLLT4
GO:0007165	signal transduction	3.31571	1.62136e-107	1.52667e-104	7410	VAV2
GO:0007165	signal transduction	3.31571	1.62136e-107	1.52667e-104	5520	PPP2R2A
GO:0007165	signal transduction	3.31571	1.62136e-107	1.52667e-104	23452	ANGPTL2
GO:0007165	signal transduction	3.31571	1.62136e-107	1.52667e-104	64093	SMOC1
GO:0007165	signal transduction	3.31571	1.62136e-107	1.52667e-104	5527	PPP2R5C
GO:0007165	signal transduction	3.31571	1.62136e-107	1.52667e-104	5468	PPARG
GO:0007165	signal transduction	3.31571	1.62136e-107	1.52667e-104	9706	ULK2
GO:0007165	signal transduction	3.31571	1.62136e-107	1.52667e-104	5527	PPP2R5C
GO:0007165	signal transduction	3.31571	1.62136e-107	1.52667e-104	91	ACVR1B
GO:0007165	signal transduction	3.31571	1.62136e-107	1.52667e-104	5880	RAC2
GO:0007165	signal transduction	3.31571	1.62136e-107	1.52667e-104	5494	PPM1A
GO:0007165	signal transduction	3.31571	1.62136e-107	1.52667e-104	51129	ANGPTL4
GO:0007165	signal transduction	3.31571	1.62136e-107	1.52667e-104	5527	PPP2R5C
GO:0007165	signal transduction	3.31571	1.62136e-107	1.52667e-104	8862	APLN
GO:0007165	signal transduction	3.31571	1.62136e-107	1.52667e-104	288	ANK3
GO:0007165	signal transduction	3.31571	1.62136e-107	1.52667e-104	157	ADRBK2
GO:0007165	signal transduction	3.31571	1.62136e-107	1.52667e-104	8999	CDKL2
GO:0007165	signal transduction	3.31571	1.62136e-107	1.52667e-104	8473	OGT
GO:0007165	signal transduction	3.31571	1.62136e-107	1.52667e-104	51026	GOLT1B
GO:0007165	signal transduction	3.31571	1.62136e-107	1.52667e-104	1306	COL15A1
GO:0007165	signal transduction	3.31571	1.62136e-107	1.52667e-104	5529	PPP2R5E
GO:0007165	signal transduction	3.31571	1.62136e-107	1.52667e-104	5527	PPP2R5C
GO:0007165	signal transduction	3.31571	1.62136e-107	1.52667e-104	10144	FAM13A
GO:0007165	signal transduction	3.31571	1.62136e-107	1.52667e-104	4289	MKLN1
GO:0007165	signal transduction	3.31571	1.62136e-107	1.52667e-104	286	ANK1
GO:0007165	signal transduction	3.31571	1.62136e-107	1.52667e-104	6242	RTKN
GO:0007165	signal transduction	3.31571	1.62136e-107	1.52667e-104	389	RHOC
GO:0007165	signal transduction	3.31571	1.62136e-107	1.52667e-104	1185	CLCN6
GO:0007165	signal transduction	3.31571	1.62136e-107	1.52667e-104	1390	CREM
GO:0007165	signal transduction	3.31571	1.62136e-107	1.52667e-104	29	ABR
GO:0007165	signal transduction	3.31571	1.62136e-107	1.52667e-104	9516	LITAF
GO:0007165	signal transduction	3.31571	1.62136e-107	1.52667e-104	2065	ERBB3
GO:0007165	signal transduction	3.31571	1.62136e-107	1.52667e-104	10144	FAM13A
GO:0007165	signal transduction	3.31571	1.62136e-107	1.52667e-104	9231	DLG5
GO:0007165	signal transduction	3.31571	1.62136e-107	1.52667e-104	10087	COL4A3BP
GO:0007165	signal transduction	3.31571	1.62136e-107	1.52667e-104	287	ANK2
GO:0007165	signal transduction	3.31571	1.62136e-107	1.52667e-104	5364	PLXNB1
GO:0007165	signal transduction	3.31571	1.62136e-107	1.52667e-104	10913	EDAR
GO:0007165	signal transduction	3.31571	1.62136e-107	1.52667e-104	6789	STK4
GO:0007165	signal transduction	3.31571	1.62136e-107	1.52667e-104	109	ADCY3
GO:0007165	signal transduction	3.31571	1.62136e-107	1.52667e-104	4086	SMAD1
GO:0007165	signal transduction	3.31571	1.62136e-107	1.52667e-104	10000	AKT3
GO:0007165	signal transduction	3.31571	1.62136e-107	1.52667e-104	288	ANK3
GO:0007165	signal transduction	3.31571	1.62136e-107	1.52667e-104	7474	WNT5A
GO:0007165	signal transduction	3.31571	1.62136e-107	1.52667e-104	8660	IRS2
GO:0007165	signal transduction	3.31571	1.62136e-107	1.52667e-104	7148	TNXB
GO:0007165	signal transduction	3.31571	1.62136e-107	1.52667e-104	23452	ANGPTL2
GO:0007165	signal transduction	3.31571	1.62136e-107	1.52667e-104	5527	PPP2R5C
GO:0007165	signal transduction	3.31571	1.62136e-107	1.52667e-104	4660	PPP1R12B
GO:0007165	signal transduction	3.31571	1.62136e-107	1.52667e-104	26130	GAPVD1
GO:0007165	signal transduction	3.31571	1.62136e-107	1.52667e-104	6789	STK4
GO:0007165	signal transduction	3.31571	1.62136e-107	1.52667e-104	288	ANK3
GO:0007165	signal transduction	3.31571	1.62136e-107	1.52667e-104	5527	PPP2R5C
GO:0007165	signal transduction	3.31571	1.62136e-107	1.52667e-104	392	ARHGAP1
GO:0007165	signal transduction	3.31571	1.62136e-107	1.52667e-104	613	BCR
GO:0007165	signal transduction	3.31571	1.62136e-107	1.52667e-104	10725	NFAT5
GO:0007165	signal transduction	3.31571	1.62136e-107	1.52667e-104	26051	PPP1R16B
GO:0007165	signal transduction	3.31571	1.62136e-107	1.52667e-104	5586	PKN2
GO:0007165	signal transduction	3.31571	1.62136e-107	1.52667e-104	55635	DEPDC1
GO:0007165	signal transduction	3.31571	1.62136e-107	1.52667e-104	5527	PPP2R5C
GO:0007165	signal transduction	3.31571	1.62136e-107	1.52667e-104	5527	PPP2R5C
GO:0007165	signal transduction	3.31571	1.62136e-107	1.52667e-104	2034	EPAS1
GO:0007165	signal transduction	3.31571	1.62136e-107	1.52667e-104	214	ALCAM
GO:0007165	signal transduction	3.31571	1.62136e-107	1.52667e-104	3667	IRS1
GO:0007165	signal transduction	3.31571	1.62136e-107	1.52667e-104	5527	PPP2R5C
GO:0007165	signal transduction	3.31571	1.62136e-107	1.52667e-104	3707	ITPKB
GO:0007165	signal transduction	3.31571	1.62136e-107	1.52667e-104	5998	RGS3
GO:0007165	signal transduction	3.31571	1.62136e-107	1.52667e-104	3925	STMN1
GO:0007165	signal transduction	3.31571	1.62136e-107	1.52667e-104	5520	PPP2R2A
GO:0007165	signal transduction	3.31571	1.62136e-107	1.52667e-104	156	ADRBK1
GO:0007165	signal transduction	3.31571	1.62136e-107	1.52667e-104	23092	ARHGAP26
GO:0007165	signal transduction	3.31571	1.62136e-107	1.52667e-104	287	ANK2
GO:0007165	signal transduction	3.31571	1.62136e-107	1.52667e-104	1385	CREB1
GO:0007165	signal transduction	3.31571	1.62136e-107	1.52667e-104	1896	EDA
GO:0007165	signal transduction	3.31571	1.62136e-107	1.52667e-104	11228	RASSF8
GO:0007165	signal transduction	3.31571	1.62136e-107	1.52667e-104	11228	RASSF8
GO:0007165	signal transduction	3.31571	1.62136e-107	1.52667e-104	1436	CSF1R
GO:0007165	signal transduction	3.31571	1.62136e-107	1.52667e-104	287	ANK2
GO:0007165	signal transduction	3.31571	1.62136e-107	1.52667e-104	10769	PLK2
GO:0007165	signal transduction	3.31571	1.62136e-107	1.52667e-104	3576	IL8
GO:0007165	signal transduction	3.31571	1.62136e-107	1.52667e-104	91947	ARRDC4
GO:0007165	signal transduction	3.31571	1.62136e-107	1.52667e-104	5609	MAP2K7
GO:0007165	signal transduction	3.31571	1.62136e-107	1.52667e-104	1839	HBEGF
GO:0007165	signal transduction	3.31571	1.62136e-107	1.52667e-104	23603	CORO1C
GO:0007165	signal transduction	3.31571	1.62136e-107	1.52667e-104	4900	NRGN
GO:0007165	signal transduction	3.31571	1.62136e-107	1.52667e-104	9806	SPOCK2
GO:0007165	signal transduction	3.31571	1.62136e-107	1.52667e-104	9806	SPOCK2
GO:0007165	signal transduction	3.31571	1.62136e-107	1.52667e-104	288	ANK3
GO:0007165	signal transduction	3.31571	1.62136e-107	1.52667e-104	288	ANK3
GO:0007165	signal transduction	3.31571	1.62136e-107	1.52667e-104	7148	TNXB
GO:0007165	signal transduction	3.31571	1.62136e-107	1.52667e-104	3068	HDGF
GO:0007165	signal transduction	3.31571	1.62136e-107	1.52667e-104	2887	GRB10
GO:0007165	signal transduction	3.31571	1.62136e-107	1.52667e-104	3556	IL1RAP
GO:0007165	signal transduction	3.31571	1.62136e-107	1.52667e-104	1612	DAPK1
GO:0007165	signal transduction	3.31571	1.62136e-107	1.52667e-104	9765	ZFYVE16
GO:0007165	signal transduction	3.31571	1.62136e-107	1.52667e-104	10630	PDPN
GO:0007165	signal transduction	3.31571	1.62136e-107	1.52667e-104	5586	PKN2
GO:0007165	signal transduction	3.31571	1.62136e-107	1.52667e-104	3488	IGFBP5
GO:0007165	signal transduction	3.31571	1.62136e-107	1.52667e-104	4294	MAP3K10
GO:0007165	signal transduction	3.31571	1.62136e-107	1.52667e-104	6574	SLC20A1
GO:0007165	signal transduction	3.31571	1.62136e-107	1.52667e-104	10928	RALBP1
GO:0007165	signal transduction	3.31571	1.62136e-107	1.52667e-104	2280	FKBP1A
GO:0007165	signal transduction	3.31571	1.62136e-107	1.52667e-104	10526	IPO8
GO:0007165	signal transduction	3.31571	1.62136e-107	1.52667e-104	5527	PPP2R5C
GO:0007165	signal transduction	3.31571	1.62136e-107	1.52667e-104	208	AKT2
GO:0007165	signal transduction	3.31571	1.62136e-107	1.52667e-104	8829	NRP1
GO:0007165	signal transduction	3.31571	1.62136e-107	1.52667e-104	5579	PRKCB
GO:0007165	signal transduction	3.31571	1.62136e-107	1.52667e-104	5298	PI4KB
GO:0007165	signal transduction	3.31571	1.62136e-107	1.52667e-104	286	ANK1
GO:0007165	signal transduction	3.31571	1.62136e-107	1.52667e-104	286	ANK1
GO:0007165	signal transduction	3.31571	1.62136e-107	1.52667e-104	5062	PAK2
GO:0007165	signal transduction	3.31571	1.62136e-107	1.52667e-104	55914	ERBB2IP
GO:0007165	signal transduction	3.31571	1.62136e-107	1.52667e-104	5914	RARA
GO:0007165	signal transduction	3.31571	1.62136e-107	1.52667e-104	287	ANK2
GO:0007165	signal transduction	3.31571	1.62136e-107	1.52667e-104	11228	RASSF8
GO:0007165	signal transduction	3.31571	1.62136e-107	1.52667e-104	1389	CREBL2
GO:0007165	signal transduction	3.31571	1.62136e-107	1.52667e-104	5921	RASA1
GO:0007165	signal transduction	3.31571	1.62136e-107	1.52667e-104	27242	TNFRSF21
GO:0007165	signal transduction	3.31571	1.62136e-107	1.52667e-104	10411	RAPGEF3
GO:0007165	signal transduction	3.31571	1.62136e-107	1.52667e-104	23092	ARHGAP26
GO:0007165	signal transduction	3.31571	1.62136e-107	1.52667e-104	54567	DLL4
GO:0007165	signal transduction	3.31571	1.62136e-107	1.52667e-104	5368	PNOC
GO:0007165	signal transduction	3.31571	1.62136e-107	1.52667e-104	50940	PDE11A
GO:0007165	signal transduction	3.31571	1.62136e-107	1.52667e-104	2252	FGF7
GO:0007165	signal transduction	3.31571	1.62136e-107	1.52667e-104	156	ADRBK1
GO:0007165	signal transduction	3.31571	1.62136e-107	1.52667e-104	55714	ODZ3
GO:0007165	signal transduction	3.31571	1.62136e-107	1.52667e-104	57451	ODZ2
GO:0007165	signal transduction	3.31571	1.62136e-107	1.52667e-104	107	ADCY1
GO:0007165	signal transduction	3.31571	1.62136e-107	1.52667e-104	8840	WISP1
GO:0007165	signal transduction	3.31571	1.62136e-107	1.52667e-104	5597	MAPK6
GO:0007165	signal transduction	3.31571	1.62136e-107	1.52667e-104	5899	RALB
GO:0007165	signal transduction	3.31571	1.62136e-107	1.52667e-104	9495	AKAP5
GO:0007165	signal transduction	3.31571	1.62136e-107	1.52667e-104	10527	IPO7
GO:0007165	signal transduction	3.31571	1.62136e-107	1.52667e-104	9806	SPOCK2
GO:0007165	signal transduction	3.31571	1.62136e-107	1.52667e-104	814	CAMK4
GO:0007165	signal transduction	3.31571	1.62136e-107	1.52667e-104	50940	PDE11A
GO:0007165	signal transduction	3.31571	1.62136e-107	1.52667e-104	288	ANK3
GO:0007165	signal transduction	3.31571	1.62136e-107	1.52667e-104	3702	ITK
GO:0007165	signal transduction	3.31571	1.62136e-107	1.52667e-104	2774	GNAL
GO:0007165	signal transduction	3.31571	1.62136e-107	1.52667e-104	4301	MLLT4
GO:0007165	signal transduction	3.31571	1.62136e-107	1.52667e-104	4301	MLLT4
GO:0007165	signal transduction	3.31571	1.62136e-107	1.52667e-104	26060	APPL1
GO:0007165	signal transduction	3.31571	1.62136e-107	1.52667e-104	5921	RASA1
GO:0007165	signal transduction	3.31571	1.62136e-107	1.52667e-104	8874	ARHGEF7
GO:0007165	signal transduction	3.31571	1.62136e-107	1.52667e-104	27330	RPS6KA6
GO:0007165	signal transduction	3.31571	1.62136e-107	1.52667e-104	2771	GNAI2
GO:0007165	signal transduction	3.31571	1.62136e-107	1.52667e-104	8935	SKAP2
GO:0007165	signal transduction	3.31571	1.62136e-107	1.52667e-104	392	ARHGAP1
GO:0007165	signal transduction	3.31571	1.62136e-107	1.52667e-104	10928	RALBP1
GO:0007165	signal transduction	3.31571	1.62136e-107	1.52667e-104	558	AXL
GO:0007165	signal transduction	3.31571	1.62136e-107	1.52667e-104	137970	UNC5D
GO:0007165	signal transduction	3.31571	1.62136e-107	1.52667e-104	137970	UNC5D
GO:0007165	signal transduction	3.31571	1.62136e-107	1.52667e-104	6609	SMPD1
GO:0007165	signal transduction	3.31571	1.62136e-107	1.52667e-104	27242	TNFRSF21
GO:0007165	signal transduction	3.31571	1.62136e-107	1.52667e-104	287	ANK2
GO:0007165	signal transduction	3.31571	1.62136e-107	1.52667e-104	54714	CNGB3
GO:0007165	signal transduction	3.31571	1.62136e-107	1.52667e-104	11122	PTPRT
GO:0007165	signal transduction	3.31571	1.62136e-107	1.52667e-104	7791	ZYX
GO:0007165	signal transduction	3.31571	1.62136e-107	1.52667e-104	1909	EDNRA
GO:0007165	signal transduction	3.31571	1.62136e-107	1.52667e-104	11228	RASSF8
GO:0007165	signal transduction	3.31571	1.62136e-107	1.52667e-104	10846	PDE10A
GO:0007165	signal transduction	3.31571	1.62136e-107	1.52667e-104	91947	ARRDC4
GO:0007165	signal transduction	3.31571	1.62136e-107	1.52667e-104	26130	GAPVD1
GO:0007165	signal transduction	3.31571	1.62136e-107	1.52667e-104	6695	SPOCK1
GO:0007165	signal transduction	3.31571	1.62136e-107	1.52667e-104	64780	MICAL1
[truncated: 31,209 more rows]
