# Supplementary material for: Adipogenic miRNA and meta-signature miRNAs involved in human adipocyte differentiation and obesity
Source: Oncotarget. 2016 Mar 31;7(26):40830–45. doi: 10.18632/oncotarget.8518 (PMC5130048; doi:10.18632/oncotarget.8518)
Supplement: Supplementary file 4 [file oncotarget-07-40830-s004.xlsx]

## Sheet: table note
table name
Sig dif gene Pathway	path_id
	path_name
	path_diffgene_count
	path_gene_count
	enrichment
	pvalue
	FDR
Gene in Dif Pathway	path_id
	path_name
	enrichment
	pvalue
	FDR
	gene_id
	gene_name

## Sheet: Sig dif gene Pathway
path_id	path_name	path_diffgene_count	path_gene_count	enrichment	pvalue	FDR
05200	Pathways in cancer	108	328	4.26655	2.02869e-39	3.97623e-37
04010	MAPK signaling pathway	93	267	4.51334	2.72473e-36	2.67024e-34
04722	Neurotrophin signaling pathway	58	126	5.96464	1.5672e-30	1.0239e-28
04510	Focal adhesion	73	201	4.70602	5.28523e-30	2.58976e-28
04360	Axon guidance	52	129	5.22324	4.23208e-24	1.65897e-22
04144	Endocytosis	63	205	3.98211	1.58397e-21	5.1743e-20
04810	Regulation of actin cytoskeleton	64	216	3.83931	6.54541e-21	1.83272e-19
04350	TGF-beta signaling pathway	38	85	5.79284	9.62277e-20	2.35758e-18
04660	T cell receptor signaling pathway	40	108	4.79913	3.47173e-17	7.56065e-16
05211	Renal cell carcinoma	32	70	5.9235	4.0821e-17	8.00091e-16
04110	Cell cycle	43	128	4.35296	1.42591e-16	2.54071e-15
05142	Chagas disease	38	104	4.73453	3.85854e-16	5.49615e-15
05212	Pancreatic cancer	31	70	5.73839	4.0635e-16	5.49615e-15
05215	Prostate cancer	35	89	5.09571	4.20563e-16	5.49615e-15
04910	Insulin signaling pathway	44	137	4.16159	4.20624e-16	5.49615e-15
04310	Wnt signaling pathway	46	151	3.94737	8.55564e-16	1.04807e-14
04012	ErbB signaling pathway	34	87	5.06391	1.43768e-15	1.56548e-14
04914	Progesterone-mediated oocyte maturation	34	87	5.06391	1.43768e-15	1.56548e-14
01100	Metabolic pathways	164	1121	1.89568	8.37689e-15	8.64143e-14
04114	Oocyte meiosis	38	114	4.31922	1.27252e-14	1.24707e-13
05220	Chronic myeloid leukemia	30	73	5.32507	1.52978e-14	1.42779e-13
05210	Colorectal cancer	27	62	5.64285	6.36547e-14	5.67105e-13
04920	Adipocytokine signaling pathway	28	67	5.41514	7.5027e-14	6.3936e-13
04020	Calcium signaling pathway	47	178	3.42141	1.71008e-13	1.39656e-12
04062	Chemokine signaling pathway	48	189	3.29083	4.5554e-13	3.57143e-12
04664	Fc epsilon RI signaling pathway	29	79	4.75661	1.39865e-12	1.05437e-11
04120	Ubiquitin mediated proteolysis	39	139	3.6356	2.98318e-12	2.16556e-11
04666	Fc gamma R-mediated phagocytosis	31	95	4.22829	8.27032e-12	5.78922e-11
04912	GnRH signaling pathway	32	101	4.1054	9.0762e-12	6.13426e-11
04115	p53 signaling pathway	26	69	4.8826	1.13655e-11	7.42549e-11
05214	Glioma	25	65	4.98372	1.73766e-11	1.09865e-10
05414	Dilated cardiomyopathy	30	92	4.22532	1.90468e-11	1.16662e-10
05410	Hypertrophic cardiomyopathy (HCM)	28	85	4.26841	7.36146e-11	4.37226e-10
05223	Non-small cell lung cancer	22	54	5.27905	8.60024e-11	4.95779e-10
05218	Melanoma	25	71	4.56256	1.68218e-10	9.42021e-10
04930	Type II diabetes mellitus	20	47	5.5139	2.69343e-10	1.46642e-09
04512	ECM-receptor interaction	27	84	4.16496	3.18327e-10	1.6419e-09
05222	Small cell lung cancer	27	84	4.16496	3.18327e-10	1.6419e-09
04530	Tight junction	35	134	3.38446	3.94541e-10	1.98282e-09
04720	Long-term potentiation	24	70	4.44263	7.77034e-10	3.80747e-09
04070	Phosphatidylinositol signaling system	25	78	4.1531	1.69234e-09	8.09022e-09
04916	Melanogenesis	29	102	3.68404	1.7609e-09	8.21752e-09
04060	Cytokine-cytokine receptor interaction	52	266	2.53308	1.82311e-09	8.31001e-09
04150	mTOR signaling pathway	20	52	4.98372	2.38312e-09	1.06157e-08
05146	Amoebiasis	29	105	3.57878	3.73398e-09	1.62635e-08
04270	Vascular smooth muscle contraction	30	116	3.35112	1.07635e-08	4.58619e-08
04971	Gastric acid secretion	23	74	4.02738	1.64111e-08	6.84376e-08
04141	Protein processing in endoplasmic reticulum	37	167	2.87086	1.72152e-08	7.02953e-08
04662	B cell receptor signaling pathway	23	75	3.97368	2.19427e-08	8.77706e-08
05221	Acute myeloid leukemia	20	60	4.31922	4.33743e-08	1.70027e-07
00562	Inositol phosphate metabolism	19	57	4.31922	1.00595e-07	3.86602e-07
04520	Adherens junction	22	75	3.80091	1.1604e-07	4.37381e-07
05213	Endometrial cancer	18	52	4.48534	1.1945e-07	4.41738e-07
05131	Shigellosis	20	64	4.04927	1.50214e-07	5.4522e-07
04730	Long-term depression	21	70	3.8873	1.54041e-07	5.48948e-07
04540	Gap junction	24	90	3.45538	2.13591e-07	7.47569e-07
04320	Dorso-ventral axis formation	12	25	6.21968	3.50934e-07	1.20672e-06
04620	Toll-like receptor signaling pathway	25	102	3.1759	6.8385e-07	2.31094e-06
04370	VEGF signaling pathway	21	76	3.58041	7.39112e-07	2.45021e-06
04970	Salivary secretion	23	89	3.34861	7.50063e-07	2.45021e-06
04630	Jak-STAT signaling pathway	32	155	2.67513	1.04255e-06	3.32964e-06
04960	Aldosterone-regulated sodium reabsorption	15	42	4.62774	1.05325e-06	3.32964e-06
04740	Olfactory transduction	7	389	0.233171	1.81723e-06	5.65362e-06
04962	Vasopressin-regulated water reabsorption	15	44	4.41738	2.1161e-06	6.48055e-06
04210	Apoptosis	22	88	3.23942	2.55466e-06	7.70327e-06
05412	Arrhythmogenic right ventricular cardiomyopathy (ARVC)	20	76	3.40991	3.38652e-06	1.00569e-05
04670	Leukocyte transendothelial migration	26	118	2.85508	3.63854e-06	1.06441e-05
04330	Notch signaling pathway	15	47	4.13542	5.54014e-06	1.59686e-05
05014	Amyotrophic lateral sclerosis (ALS)	16	53	3.91175	5.73956e-06	1.63037e-05
00564	Glycerophospholipid metabolism	20	79	3.28042	6.57762e-06	1.84173e-05
05100	Bacterial invasion of epithelial cells	19	73	3.37254	7.57481e-06	2.09107e-05
00230	Purine metabolism	31	161	2.49495	7.69858e-06	2.09572e-05
00512	O-Glycan biosynthesis	11	30	4.75114	3.12337e-05	8.38605e-05
05219	Bladder cancer	13	42	4.01071	4.06644e-05	0.000107706
00534	Glycosaminoglycan biosynthesis - heparan sulfate	10	26	4.98372	4.95601e-05	0.000129517
04080	Neuroactive ligand-receptor interaction	42	272	2.00082	6.96259e-05	0.000179561
04710	Circadian rhythm - mammal	9	23	5.07039	0.000115617	0.000294299
05216	Thyroid cancer	10	29	4.46816	0.000150722	0.000378737
00600	Sphingolipid metabolism	12	41	3.79249	0.000166042	0.000411953
05120	Epithelial cell signaling in Helicobacter pylori infection	16	68	3.04886	0.000187179	0.000458589
00533	Glycosaminoglycan biosynthesis - keratan sulfate	7	15	6.04691	0.000239331	0.000579121
00310	Lysine degradation	12	44	3.53391	0.000356699	0.000852597
04142	Lysosome	22	121	2.35594	0.000783616	0.00185047
00510	N-Glycan biosynthesis	12	48	3.23942	0.000882234	0.00205855
04622	RIG-I-like receptor signaling pathway	15	71	2.73753	0.0011523	0.00265707
05217	Basal cell carcinoma	12	55	2.82713	0.0033545	0.00764514
00601	Glycosphingolipid biosynthesis - lacto and neolacto series	8	28	3.70219	0.00381053	0.00858464
04972	Pancreatic secretion	18	101	2.30929	0.00391835	0.00872724
00565	Ether lipid metabolism	9	35	3.33197	0.00428084	0.00942747
04672	Intestinal immune network for IgA production	11	50	2.85069	0.0050748	0.0110518
03022	Basal transcription factors	9	36	3.23942	0.00532102	0.0114607
05416	Viral myocarditis	14	75	2.41876	0.00654724	0.0139485
03320	PPAR signaling pathway	13	69	2.4413	0.00867514	0.0182831
04621	NOD-like receptor signaling pathway	12	62	2.50793	0.00999714	0.0208451
05016	Huntington's disease	26	185	1.82108	0.0129692	0.0267575
04340	Hedgehog signaling pathway	11	56	2.54526	0.013201	0.0269519
00561	Glycerolipid metabolism	10	49	2.64442	0.0149444	0.0301969
00604	Glycosphingolipid biosynthesis - ganglio series	5	15	4.31922	0.0169906	0.0339811
04260	Cardiac muscle contraction	14	80	2.26759	0.0187091	0.0370402
04130	SNARE interactions in vesicular transport	8	36	2.87948	0.0213404	0.0414256
04514	Cell adhesion molecules (CAMs)	20	136	1.90554	0.0213469	0.0414256
04650	Natural killer cell mediated cytotoxicity	20	137	1.89163	0.0223888	0.0430216
00250	Alanine, aspartate and glutamate metabolism	7	32	2.83449	0.0391803	0.0745567
05144	Malaria	9	51	2.28665	0.0605817	0.114173
04140	Regulation of autophagy	7	35	2.59153	0.0639672	0.119405
01040	Biosynthesis of unsaturated fatty acids	5	21	3.08516	0.0781494	0.144503
00520	Amino sugar and nucleotide sugar metabolism	8	45	2.30358	0.0821737	0.150524
00240	Pyrimidine metabolism	14	99	1.8324	0.0920732	0.167096
00532	Glycosaminoglycan biosynthesis - chondroitin sulfate	5	22	2.94492	0.0948628	0.170579
05140	Leishmaniasis	11	74	1.92614	0.114847	0.204636
00770	Pantothenate and CoA biosynthesis	4	16	3.23942	0.121598	0.214714
05330	Allograft rejection	7	40	2.26759	0.126967	0.222192
00471	D-Glutamine and D-glutamate metabolism	2	4	6.47883	0.128631	0.223111
03060	Protein export	5	24	2.69951	0.134777	0.231723
04614	Renin-angiotensin system	4	17	3.04886	0.149552	0.254888
05110	Vibrio cholerae infection	9	56	2.08248	0.151405	0.255822
00051	Fructose and mannose metabolism	6	34	2.28665	0.174545	0.289922
00270	Cysteine and methionine metabolism	6	34	2.28665	0.174545	0.289922
03018	RNA degradation	9	59	1.97659	0.179454	0.295572
05020	Prion diseases	6	35	2.22131	0.197423	0.322457
04145	Phagosome	19	159	1.5484	0.208366	0.337519
00330	Arginine and proline metabolism	8	54	1.91965	0.268335	0.431095
03020	RNA polymerase	5	29	2.23408	0.274571	0.434664
04640	Hematopoietic cell lineage	12	89	1.7471	0.274992	0.434664
02010	ABC transporters	7	44	2.06145	0.316737	0.496644
05010	Alzheimer's disease	19	168	1.46545	0.329823	0.513058
04940	Type I diabetes mellitus	7	46	1.97182	0.344311	0.530805
00020	Citrate cycle (TCA cycle)	5	31	2.08995	0.346648	0.530805
00603	Glycosphingolipid biosynthesis - globo series	3	14	2.77664	0.352237	0.535181
00910	Nitrogen metabolism	4	23	2.25351	0.386811	0.57874
04964	Proximal tubule bicarbonate reclamation	4	23	2.25351	0.386811	0.57874
00760	Nicotinate and nicotinamide metabolism	4	24	2.15961	0.437217	0.649202
00120	Primary bile acid biosynthesis	3	16	2.42956	0.483999	0.707939
00740	Riboflavin metabolism	3	16	2.42956	0.483999	0.707939
00730	Thiamine metabolism	2	8	3.23942	0.488543	0.709292
00071	Fatty acid metabolism	6	42	1.85109	0.543717	0.783592
05332	Graft-versus-host disease	6	44	1.76695	0.598634	0.85644
00592	alpha-Linolenic acid metabolism	3	19	2.04595	0.708447	1
04742	Taste transduction	1	52	0.249186	0.741741	1
05340	Primary immunodeficiency	5	35	1.85109	0.757129	1
00190	Oxidative phosphorylation	6	134	0.580194	0.77502	1
04612	Antigen processing and presentation	9	79	1.47619	0.821859	1
00790	Folate biosynthesis	2	11	2.35594	0.825589	1
00300	Lysine biosynthesis	1	3	4.31922	0.856479	1
05130	Pathogenic Escherichia coli infection	7	59	1.53735	0.879034	1
00010	Glycolysis / Gluconeogenesis	2	64	0.404927	0.951928	1
00830	Retinol metabolism	2	65	0.398697	0.958563	1
00860	Porphyrin and chlorophyll metabolism	1	43	0.301341	1	1
05320	Autoimmune thyroid disease	6	55	1.41356	1	1
00400	Phenylalanine, tyrosine and tryptophan biosynthesis	1	5	2.59153	1	1
00630	Glyoxylate and dicarboxylate metabolism	2	16	1.61971	1	1
00360	Phenylalanine metabolism	2	17	1.52443	1	1
00061	Fatty acid biosynthesis	1	6	2.15961	1	1
00130	Ubiquinone and other terpenoid-quinone biosynthesis	1	7	1.85109	1	1
00563	Glycosylphosphatidylinositol(GPI)-anchor biosynthesis	3	25	1.55492	1	1
04950	Maturity onset diabetes of the young	3	25	1.55492	1	1
04623	Cytosolic DNA-sensing pathway	6	56	1.38832	1	1
00052	Galactose metabolism	3	26	1.49511	1	1
00450	Selenoamino acid metabolism	3	26	1.49511	1	1
00062	Fatty acid elongation in mitochondria	1	8	1.61971	1	1
04744	Phototransduction	3	29	1.34045	1	1
04610	Complement and coagulation cascades	7	69	1.31455	1	1
00650	Butanoate metabolism	3	30	1.29577	1	1
00640	Propanoate metabolism	1	33	0.392656	1	1
00430	Taurine and hypotaurine metabolism	1	10	1.29577	1	1
00290	Valine, leucine and isoleucine biosynthesis	1	11	1.17797	1	1
00480	Glutathione metabolism	5	50	1.29577	1	1
03040	Spliceosome	11	128	1.11355	1	1
00670	One carbon pool by folate	2	18	1.43974	1	1
00531	Glycosaminoglycan degradation	2	19	1.36396	1	1
04146	Peroxisome	7	78	1.16287	1	1
00410	beta-Alanine metabolism	2	22	1.17797	1	1
03430	Mismatch repair	2	23	1.12675	1	1
00260	Glycine, serine and threonine metabolism	3	32	1.21478	1	1
05310	Asthma	3	32	1.21478	1	1
05012	Parkinson's disease	11	132	1.07981	1	1
00380	Tryptophan metabolism	2	40	0.647883	1	1
00350	Tyrosine metabolism	2	41	0.632081	1	1
00280	Valine, leucine and isoleucine degradation	4	44	1.17797	1	1
03420	Nucleotide excision repair	4	44	1.17797	1	1
00140	Steroid hormone biosynthesis	3	56	0.69416	1	1
05322	Systemic lupus erythematosus	10	142	0.912511	1	1
03050	Proteasome	3	48	0.809854	1	1
00030	Pentose phosphate pathway	2	27	0.959827	1	1
00100	Steroid biosynthesis	1	17	0.762215	1	1
00500	Starch and sucrose metabolism	4	53	0.977937	1	1
00590	Arachidonic acid metabolism	4	58	0.893632	1	1
00591	Linoleic acid metabolism	2	29	0.893632	1	1
00620	Pyruvate metabolism	3	40	0.971825	1	1
00900	Terpenoid backbone biosynthesis	1	15	0.863844	1	1
00970	Aminoacyl-tRNA biosynthesis	3	41	0.948122	1	1
03030	DNA replication	2	36	0.71987	1	1
03410	Base excision repair	2	34	0.762215	1	1
03440	Homologous recombination	2	28	0.925547	1	1
03450	Non-homologous end-joining	1	14	0.925547	1	1
04966	Collecting duct acid secretion	2	27	0.959827	1	1

## Sheet: Gene in Dif Pathway 
path_id	path_name	enrichment	pvalue	FDR	gene_id	gene_name
05200	Pathways in cancer	4.26655	2.02869e-39	3.97623e-37	112399	EGLN3
05200	Pathways in cancer	4.26655	2.02869e-39	3.97623e-37	5293	PIK3CD
05200	Pathways in cancer	4.26655	2.02869e-39	3.97623e-37	7040	TGFB1
05200	Pathways in cancer	4.26655	2.02869e-39	3.97623e-37	5898	RALA
05200	Pathways in cancer	4.26655	2.02869e-39	3.97623e-37	8030	CCDC6
05200	Pathways in cancer	4.26655	2.02869e-39	3.97623e-37	5899	RALB
05200	Pathways in cancer	4.26655	2.02869e-39	3.97623e-37	356	FASLG
05200	Pathways in cancer	4.26655	2.02869e-39	3.97623e-37	5914	RARA
05200	Pathways in cancer	4.26655	2.02869e-39	3.97623e-37	208	AKT2
05200	Pathways in cancer	4.26655	2.02869e-39	3.97623e-37	5604	MAP2K1
05200	Pathways in cancer	4.26655	2.02869e-39	3.97623e-37	89780	WNT3A
05200	Pathways in cancer	4.26655	2.02869e-39	3.97623e-37	2353	FOS
05200	Pathways in cancer	4.26655	2.02869e-39	3.97623e-37	4087	SMAD2
05200	Pathways in cancer	4.26655	2.02869e-39	3.97623e-37	7170	TPM3
05200	Pathways in cancer	4.26655	2.02869e-39	3.97623e-37	1017	CDK2
05200	Pathways in cancer	4.26655	2.02869e-39	3.97623e-37	2932	GSK3B
05200	Pathways in cancer	4.26655	2.02869e-39	3.97623e-37	3910	LAMA4
05200	Pathways in cancer	4.26655	2.02869e-39	3.97623e-37	23604	DAPK2
05200	Pathways in cancer	4.26655	2.02869e-39	3.97623e-37	3551	IKBKB
05200	Pathways in cancer	4.26655	2.02869e-39	3.97623e-37	2736	GLI2
05200	Pathways in cancer	4.26655	2.02869e-39	3.97623e-37	1398	CRK
05200	Pathways in cancer	4.26655	2.02869e-39	3.97623e-37	10000	AKT3
05200	Pathways in cancer	4.26655	2.02869e-39	3.97623e-37	998	CDC42
05200	Pathways in cancer	4.26655	2.02869e-39	3.97623e-37	1436	CSF1R
05200	Pathways in cancer	4.26655	2.02869e-39	3.97623e-37	6654	SOS1
05200	Pathways in cancer	4.26655	2.02869e-39	3.97623e-37	7474	WNT5A
05200	Pathways in cancer	4.26655	2.02869e-39	3.97623e-37	1856	DVL2
05200	Pathways in cancer	4.26655	2.02869e-39	3.97623e-37	5594	MAPK1
05200	Pathways in cancer	4.26655	2.02869e-39	3.97623e-37	7849	PAX8
05200	Pathways in cancer	4.26655	2.02869e-39	3.97623e-37	8503	PIK3R3
05200	Pathways in cancer	4.26655	2.02869e-39	3.97623e-37	5156	PDGFRA
05200	Pathways in cancer	4.26655	2.02869e-39	3.97623e-37	7046	TGFBR1
05200	Pathways in cancer	4.26655	2.02869e-39	3.97623e-37	1857	DVL3
05200	Pathways in cancer	4.26655	2.02869e-39	3.97623e-37	1399	CRKL
05200	Pathways in cancer	4.26655	2.02869e-39	3.97623e-37	5880	RAC2
05200	Pathways in cancer	4.26655	2.02869e-39	3.97623e-37	5601	MAPK9
05200	Pathways in cancer	4.26655	2.02869e-39	3.97623e-37	5295	PIK3R1
05200	Pathways in cancer	4.26655	2.02869e-39	3.97623e-37	2033	EP300
05200	Pathways in cancer	4.26655	2.02869e-39	3.97623e-37	1026	CDKN1A
05200	Pathways in cancer	4.26655	2.02869e-39	3.97623e-37	6789	STK4
05200	Pathways in cancer	4.26655	2.02869e-39	3.97623e-37	3845	KRAS
05200	Pathways in cancer	4.26655	2.02869e-39	3.97623e-37	7048	TGFBR2
05200	Pathways in cancer	4.26655	2.02869e-39	3.97623e-37	836	CASP3
05200	Pathways in cancer	4.26655	2.02869e-39	3.97623e-37	83593	RASSF5
05200	Pathways in cancer	4.26655	2.02869e-39	3.97623e-37	1871	E2F3
05200	Pathways in cancer	4.26655	2.02869e-39	3.97623e-37	4313	MMP2
05200	Pathways in cancer	4.26655	2.02869e-39	3.97623e-37	1027	CDKN1B
05200	Pathways in cancer	4.26655	2.02869e-39	3.97623e-37	5979	RET
05200	Pathways in cancer	4.26655	2.02869e-39	3.97623e-37	8313	AXIN2
05200	Pathways in cancer	4.26655	2.02869e-39	3.97623e-37	5915	RARB
05200	Pathways in cancer	4.26655	2.02869e-39	3.97623e-37	867	CBL
05200	Pathways in cancer	4.26655	2.02869e-39	3.97623e-37	2256	FGF11
05200	Pathways in cancer	4.26655	2.02869e-39	3.97623e-37	5579	PRKCB
05200	Pathways in cancer	4.26655	2.02869e-39	3.97623e-37	650	BMP2
05200	Pathways in cancer	4.26655	2.02869e-39	3.97623e-37	5728	PTEN
05200	Pathways in cancer	4.26655	2.02869e-39	3.97623e-37	898	CCNE1
05200	Pathways in cancer	4.26655	2.02869e-39	3.97623e-37	3082	HGF
05200	Pathways in cancer	4.26655	2.02869e-39	3.97623e-37	6688	SPI1
05200	Pathways in cancer	4.26655	2.02869e-39	3.97623e-37	4254	KITLG
05200	Pathways in cancer	4.26655	2.02869e-39	3.97623e-37	83439	TCF7L1
05200	Pathways in cancer	4.26655	2.02869e-39	3.97623e-37	324	APC
05200	Pathways in cancer	4.26655	2.02869e-39	3.97623e-37	5155	PDGFB
05200	Pathways in cancer	4.26655	2.02869e-39	3.97623e-37	595	CCND1
05200	Pathways in cancer	4.26655	2.02869e-39	3.97623e-37	6774	STAT3
05200	Pathways in cancer	4.26655	2.02869e-39	3.97623e-37	4233	MET
05200	Pathways in cancer	4.26655	2.02869e-39	3.97623e-37	1021	CDK6
05200	Pathways in cancer	4.26655	2.02869e-39	3.97623e-37	3576	IL8
05200	Pathways in cancer	4.26655	2.02869e-39	3.97623e-37	331	XIAP
05200	Pathways in cancer	4.26655	2.02869e-39	3.97623e-37	3675	ITGA3
05200	Pathways in cancer	4.26655	2.02869e-39	3.97623e-37	1030	CDKN2B
05200	Pathways in cancer	4.26655	2.02869e-39	3.97623e-37	861	RUNX1
05200	Pathways in cancer	4.26655	2.02869e-39	3.97623e-37	9134	CCNE2
05200	Pathways in cancer	4.26655	2.02869e-39	3.97623e-37	1147	CHUK
05200	Pathways in cancer	4.26655	2.02869e-39	3.97623e-37	3685	ITGAV
05200	Pathways in cancer	4.26655	2.02869e-39	3.97623e-37	26060	APPL1
05200	Pathways in cancer	4.26655	2.02869e-39	3.97623e-37	1870	E2F2
05200	Pathways in cancer	4.26655	2.02869e-39	3.97623e-37	10928	RALBP1
05200	Pathways in cancer	4.26655	2.02869e-39	3.97623e-37	2113	ETS1
05200	Pathways in cancer	4.26655	2.02869e-39	3.97623e-37	613	BCR
05200	Pathways in cancer	4.26655	2.02869e-39	3.97623e-37	8453	CUL2
05200	Pathways in cancer	4.26655	2.02869e-39	3.97623e-37	5602	MAPK10
05200	Pathways in cancer	4.26655	2.02869e-39	3.97623e-37	596	BCL2
05200	Pathways in cancer	4.26655	2.02869e-39	3.97623e-37	355	FAS
05200	Pathways in cancer	4.26655	2.02869e-39	3.97623e-37	7039	TGFA
05200	Pathways in cancer	4.26655	2.02869e-39	3.97623e-37	2322	FLT3
05200	Pathways in cancer	4.26655	2.02869e-39	3.97623e-37	2252	FGF7
05200	Pathways in cancer	4.26655	2.02869e-39	3.97623e-37	2308	FOXO1
05200	Pathways in cancer	4.26655	2.02869e-39	3.97623e-37	1284	COL4A2
05200	Pathways in cancer	4.26655	2.02869e-39	3.97623e-37	3480	IGF1R
05200	Pathways in cancer	4.26655	2.02869e-39	3.97623e-37	1612	DAPK1
05200	Pathways in cancer	4.26655	2.02869e-39	3.97623e-37	11186	RASSF1
05200	Pathways in cancer	4.26655	2.02869e-39	3.97623e-37	1286	COL4A4
05200	Pathways in cancer	4.26655	2.02869e-39	3.97623e-37	1282	COL4A1
05200	Pathways in cancer	4.26655	2.02869e-39	3.97623e-37	4089	SMAD4
05200	Pathways in cancer	4.26655	2.02869e-39	3.97623e-37	3479	IGF1
05200	Pathways in cancer	4.26655	2.02869e-39	3.97623e-37	5468	PPARG
05200	Pathways in cancer	4.26655	2.02869e-39	3.97623e-37	6921	TCEB1
05200	Pathways in cancer	4.26655	2.02869e-39	3.97623e-37	7042	TGFB2
05200	Pathways in cancer	4.26655	2.02869e-39	3.97623e-37	1288	COL4A6
05200	Pathways in cancer	4.26655	2.02869e-39	3.97623e-37	2254	FGF9
05200	Pathways in cancer	4.26655	2.02869e-39	3.97623e-37	6513	SLC2A1
05200	Pathways in cancer	4.26655	2.02869e-39	3.97623e-37	8322	FZD4
05200	Pathways in cancer	4.26655	2.02869e-39	3.97623e-37	6655	SOS2
05200	Pathways in cancer	4.26655	2.02869e-39	3.97623e-37	9915	ARNT2
05200	Pathways in cancer	4.26655	2.02869e-39	3.97623e-37	4088	SMAD3
05200	Pathways in cancer	4.26655	2.02869e-39	3.97623e-37	4286	MITF
05200	Pathways in cancer	4.26655	2.02869e-39	3.97623e-37	2034	EPAS1
05200	Pathways in cancer	4.26655	2.02869e-39	3.97623e-37	5727	PTCH1
04010	MAPK signaling pathway	4.51334	2.72473e-36	2.67024e-34	355	FAS
04010	MAPK signaling pathway	4.51334	2.72473e-36	2.67024e-34	5600	MAPK11
04010	MAPK signaling pathway	4.51334	2.72473e-36	2.67024e-34	5495	PPM1B
04010	MAPK signaling pathway	4.51334	2.72473e-36	2.67024e-34	6655	SOS2
04010	MAPK signaling pathway	4.51334	2.72473e-36	2.67024e-34	998	CDC42
04010	MAPK signaling pathway	4.51334	2.72473e-36	2.67024e-34	5155	PDGFB
04010	MAPK signaling pathway	4.51334	2.72473e-36	2.67024e-34	3925	STMN1
04010	MAPK signaling pathway	4.51334	2.72473e-36	2.67024e-34	5778	PTPN7
04010	MAPK signaling pathway	4.51334	2.72473e-36	2.67024e-34	6197	RPS6KA3
04010	MAPK signaling pathway	4.51334	2.72473e-36	2.67024e-34	5921	RASA1
04010	MAPK signaling pathway	4.51334	2.72473e-36	2.67024e-34	27330	RPS6KA6
04010	MAPK signaling pathway	4.51334	2.72473e-36	2.67024e-34	356	FASLG
04010	MAPK signaling pathway	4.51334	2.72473e-36	2.67024e-34	6196	RPS6KA2
04010	MAPK signaling pathway	4.51334	2.72473e-36	2.67024e-34	6416	MAP2K4
04010	MAPK signaling pathway	4.51334	2.72473e-36	2.67024e-34	775	CACNA1C
04010	MAPK signaling pathway	4.51334	2.72473e-36	2.67024e-34	50487	PLA2G3
04010	MAPK signaling pathway	4.51334	2.72473e-36	2.67024e-34	2353	FOS
04010	MAPK signaling pathway	4.51334	2.72473e-36	2.67024e-34	627	BDNF
04010	MAPK signaling pathway	4.51334	2.72473e-36	2.67024e-34	783	CACNB2
04010	MAPK signaling pathway	4.51334	2.72473e-36	2.67024e-34	9261	MAPKAPK2
04010	MAPK signaling pathway	4.51334	2.72473e-36	2.67024e-34	7048	TGFBR2
04010	MAPK signaling pathway	4.51334	2.72473e-36	2.67024e-34	836	CASP3
04010	MAPK signaling pathway	4.51334	2.72473e-36	2.67024e-34	51347	TAOK3
04010	MAPK signaling pathway	4.51334	2.72473e-36	2.67024e-34	51776	ZAK
04010	MAPK signaling pathway	4.51334	2.72473e-36	2.67024e-34	80824	DUSP16
04010	MAPK signaling pathway	4.51334	2.72473e-36	2.67024e-34	25780	RASGRP3
04010	MAPK signaling pathway	4.51334	2.72473e-36	2.67024e-34	5579	PRKCB
04010	MAPK signaling pathway	4.51334	2.72473e-36	2.67024e-34	7786	MAP3K12
04010	MAPK signaling pathway	4.51334	2.72473e-36	2.67024e-34	8911	CACNA1I
04010	MAPK signaling pathway	4.51334	2.72473e-36	2.67024e-34	8913	CACNA1G
04010	MAPK signaling pathway	4.51334	2.72473e-36	2.67024e-34	9693	RAPGEF2
04010	MAPK signaling pathway	4.51334	2.72473e-36	2.67024e-34	5594	MAPK1
04010	MAPK signaling pathway	4.51334	2.72473e-36	2.67024e-34	93589	CACNA2D4
04010	MAPK signaling pathway	4.51334	2.72473e-36	2.67024e-34	1846	DUSP4
04010	MAPK signaling pathway	4.51334	2.72473e-36	2.67024e-34	2872	MKNK2
04010	MAPK signaling pathway	4.51334	2.72473e-36	2.67024e-34	7042	TGFB2
04010	MAPK signaling pathway	4.51334	2.72473e-36	2.67024e-34	5058	PAK1
04010	MAPK signaling pathway	4.51334	2.72473e-36	2.67024e-34	5880	RAC2
04010	MAPK signaling pathway	4.51334	2.72473e-36	2.67024e-34	7046	TGFBR1
04010	MAPK signaling pathway	4.51334	2.72473e-36	2.67024e-34	6722	SRF
04010	MAPK signaling pathway	4.51334	2.72473e-36	2.67024e-34	6789	STK4
04010	MAPK signaling pathway	4.51334	2.72473e-36	2.67024e-34	27092	CACNG4
04010	MAPK signaling pathway	4.51334	2.72473e-36	2.67024e-34	208	AKT2
04010	MAPK signaling pathway	4.51334	2.72473e-36	2.67024e-34	5601	MAPK9
04010	MAPK signaling pathway	4.51334	2.72473e-36	2.67024e-34	3551	IKBKB
04010	MAPK signaling pathway	4.51334	2.72473e-36	2.67024e-34	1147	CHUK
04010	MAPK signaling pathway	4.51334	2.72473e-36	2.67024e-34	4215	MAP3K3
04010	MAPK signaling pathway	4.51334	2.72473e-36	2.67024e-34	1398	CRK
04010	MAPK signaling pathway	4.51334	2.72473e-36	2.67024e-34	1399	CRKL
04010	MAPK signaling pathway	4.51334	2.72473e-36	2.67024e-34	4216	MAP3K4
04010	MAPK signaling pathway	4.51334	2.72473e-36	2.67024e-34	2256	FGF11
04010	MAPK signaling pathway	4.51334	2.72473e-36	2.67024e-34	5801	PTPRR
04010	MAPK signaling pathway	4.51334	2.72473e-36	2.67024e-34	4803	NGF
04010	MAPK signaling pathway	4.51334	2.72473e-36	2.67024e-34	777	CACNA1E
04010	MAPK signaling pathway	4.51334	2.72473e-36	2.67024e-34	1432	MAPK14
04010	MAPK signaling pathway	4.51334	2.72473e-36	2.67024e-34	8491	MAP4K3
04010	MAPK signaling pathway	4.51334	2.72473e-36	2.67024e-34	9344	TAOK2
04010	MAPK signaling pathway	4.51334	2.72473e-36	2.67024e-34	8398	PLA2G6
04010	MAPK signaling pathway	4.51334	2.72473e-36	2.67024e-34	5613	PRKX
04010	MAPK signaling pathway	4.51334	2.72473e-36	2.67024e-34	7124	TNF
04010	MAPK signaling pathway	4.51334	2.72473e-36	2.67024e-34	994	CDC25B
04010	MAPK signaling pathway	4.51334	2.72473e-36	2.67024e-34	5062	PAK2
04010	MAPK signaling pathway	4.51334	2.72473e-36	2.67024e-34	1847	DUSP5
04010	MAPK signaling pathway	4.51334	2.72473e-36	2.67024e-34	5156	PDGFRA
04010	MAPK signaling pathway	4.51334	2.72473e-36	2.67024e-34	8569	MKNK1
04010	MAPK signaling pathway	4.51334	2.72473e-36	2.67024e-34	51701	NLK
04010	MAPK signaling pathway	4.51334	2.72473e-36	2.67024e-34	4296	MAP3K11
04010	MAPK signaling pathway	4.51334	2.72473e-36	2.67024e-34	4217	MAP3K5
04010	MAPK signaling pathway	4.51334	2.72473e-36	2.67024e-34	7867	MAPKAPK3
04010	MAPK signaling pathway	4.51334	2.72473e-36	2.67024e-34	4763	NF1
04010	MAPK signaling pathway	4.51334	2.72473e-36	2.67024e-34	1326	MAP3K8
04010	MAPK signaling pathway	4.51334	2.72473e-36	2.67024e-34	10000	AKT3
04010	MAPK signaling pathway	4.51334	2.72473e-36	2.67024e-34	5609	MAP2K7
04010	MAPK signaling pathway	4.51334	2.72473e-36	2.67024e-34	8986	RPS6KA4
04010	MAPK signaling pathway	4.51334	2.72473e-36	2.67024e-34	1845	DUSP3
04010	MAPK signaling pathway	4.51334	2.72473e-36	2.67024e-34	4915	NTRK2
04010	MAPK signaling pathway	4.51334	2.72473e-36	2.67024e-34	22808	MRAS
04010	MAPK signaling pathway	4.51334	2.72473e-36	2.67024e-34	6654	SOS1
04010	MAPK signaling pathway	4.51334	2.72473e-36	2.67024e-34	9020	MAP3K14
04010	MAPK signaling pathway	4.51334	2.72473e-36	2.67024e-34	5604	MAP2K1
04010	MAPK signaling pathway	4.51334	2.72473e-36	2.67024e-34	784	CACNB3
04010	MAPK signaling pathway	4.51334	2.72473e-36	2.67024e-34	2252	FGF7
04010	MAPK signaling pathway	4.51334	2.72473e-36	2.67024e-34	2254	FGF9
04010	MAPK signaling pathway	4.51334	2.72473e-36	2.67024e-34	9448	MAP4K4
04010	MAPK signaling pathway	4.51334	2.72473e-36	2.67024e-34	10746	MAP3K2
04010	MAPK signaling pathway	4.51334	2.72473e-36	2.67024e-34	5494	PPM1A
04010	MAPK signaling pathway	4.51334	2.72473e-36	2.67024e-34	1850	DUSP8
04010	MAPK signaling pathway	4.51334	2.72473e-36	2.67024e-34	7040	TGFB1
04010	MAPK signaling pathway	4.51334	2.72473e-36	2.67024e-34	5534	PPP3R1
04010	MAPK signaling pathway	4.51334	2.72473e-36	2.67024e-34	3845	KRAS
04010	MAPK signaling pathway	4.51334	2.72473e-36	2.67024e-34	5602	MAPK10
04010	MAPK signaling pathway	4.51334	2.72473e-36	2.67024e-34	1844	DUSP2
04010	MAPK signaling pathway	4.51334	2.72473e-36	2.67024e-34	4214	MAP3K1
04722	Neurotrophin signaling pathway	5.96464	1.5672e-30	1.0239e-28	10000	AKT3
04722	Neurotrophin signaling pathway	5.96464	1.5672e-30	1.0239e-28	10971	YWHAQ
04722	Neurotrophin signaling pathway	5.96464	1.5672e-30	1.0239e-28	27330	RPS6KA6
04722	Neurotrophin signaling pathway	5.96464	1.5672e-30	1.0239e-28	2549	GAB1
04722	Neurotrophin signaling pathway	5.96464	1.5672e-30	1.0239e-28	5609	MAP2K7
04722	Neurotrophin signaling pathway	5.96464	1.5672e-30	1.0239e-28	818	CAMK2G
04722	Neurotrophin signaling pathway	5.96464	1.5672e-30	1.0239e-28	5601	MAPK9
04722	Neurotrophin signaling pathway	5.96464	1.5672e-30	1.0239e-28	7531	YWHAE
04722	Neurotrophin signaling pathway	5.96464	1.5672e-30	1.0239e-28	5163	PDK1
04722	Neurotrophin signaling pathway	5.96464	1.5672e-30	1.0239e-28	5600	MAPK11
04722	Neurotrophin signaling pathway	5.96464	1.5672e-30	1.0239e-28	2932	GSK3B
04722	Neurotrophin signaling pathway	5.96464	1.5672e-30	1.0239e-28	2309	FOXO3
04722	Neurotrophin signaling pathway	5.96464	1.5672e-30	1.0239e-28	208	AKT2
04722	Neurotrophin signaling pathway	5.96464	1.5672e-30	1.0239e-28	5604	MAP2K1
04722	Neurotrophin signaling pathway	5.96464	1.5672e-30	1.0239e-28	2889	RAPGEF1
04722	Neurotrophin signaling pathway	5.96464	1.5672e-30	1.0239e-28	4804	NGFR
04722	Neurotrophin signaling pathway	5.96464	1.5672e-30	1.0239e-28	7534	YWHAZ
04722	Neurotrophin signaling pathway	5.96464	1.5672e-30	1.0239e-28	814	CAMK4
04722	Neurotrophin signaling pathway	5.96464	1.5672e-30	1.0239e-28	3845	KRAS
04722	Neurotrophin signaling pathway	5.96464	1.5672e-30	1.0239e-28	5293	PIK3CD
04722	Neurotrophin signaling pathway	5.96464	1.5672e-30	1.0239e-28	1399	CRKL
04722	Neurotrophin signaling pathway	5.96464	1.5672e-30	1.0239e-28	10782	ZNF274
04722	Neurotrophin signaling pathway	5.96464	1.5672e-30	1.0239e-28	6654	SOS1
04722	Neurotrophin signaling pathway	5.96464	1.5672e-30	1.0239e-28	9261	MAPKAPK2
04722	Neurotrophin signaling pathway	5.96464	1.5672e-30	1.0239e-28	1398	CRK
04722	Neurotrophin signaling pathway	5.96464	1.5672e-30	1.0239e-28	10818	FRS2
04722	Neurotrophin signaling pathway	5.96464	1.5672e-30	1.0239e-28	5295	PIK3R1
04722	Neurotrophin signaling pathway	5.96464	1.5672e-30	1.0239e-28	998	CDC42
04722	Neurotrophin signaling pathway	5.96464	1.5672e-30	1.0239e-28	4217	MAP3K5
04722	Neurotrophin signaling pathway	5.96464	1.5672e-30	1.0239e-28	6655	SOS2
04722	Neurotrophin signaling pathway	5.96464	1.5672e-30	1.0239e-28	801	CALM1
04722	Neurotrophin signaling pathway	5.96464	1.5672e-30	1.0239e-28	4214	MAP3K1
04722	Neurotrophin signaling pathway	5.96464	1.5672e-30	1.0239e-28	627	BDNF
04722	Neurotrophin signaling pathway	5.96464	1.5672e-30	1.0239e-28	8660	IRS2
04722	Neurotrophin signaling pathway	5.96464	1.5672e-30	1.0239e-28	8986	RPS6KA4
04722	Neurotrophin signaling pathway	5.96464	1.5672e-30	1.0239e-28	5663	PSEN1
04722	Neurotrophin signaling pathway	5.96464	1.5672e-30	1.0239e-28	4916	NTRK3
04722	Neurotrophin signaling pathway	5.96464	1.5672e-30	1.0239e-28	3551	IKBKB
04722	Neurotrophin signaling pathway	5.96464	1.5672e-30	1.0239e-28	5594	MAPK1
04722	Neurotrophin signaling pathway	5.96464	1.5672e-30	1.0239e-28	4803	NGF
04722	Neurotrophin signaling pathway	5.96464	1.5672e-30	1.0239e-28	9500	MAGED1
04722	Neurotrophin signaling pathway	5.96464	1.5672e-30	1.0239e-28	396	ARHGDIA
04722	Neurotrophin signaling pathway	5.96464	1.5672e-30	1.0239e-28	356	FASLG
04722	Neurotrophin signaling pathway	5.96464	1.5672e-30	1.0239e-28	4915	NTRK2
04722	Neurotrophin signaling pathway	5.96464	1.5672e-30	1.0239e-28	3667	IRS1
04722	Neurotrophin signaling pathway	5.96464	1.5672e-30	1.0239e-28	5602	MAPK10
04722	Neurotrophin signaling pathway	5.96464	1.5672e-30	1.0239e-28	10019	SH2B3
04722	Neurotrophin signaling pathway	5.96464	1.5672e-30	1.0239e-28	4215	MAP3K3
04722	Neurotrophin signaling pathway	5.96464	1.5672e-30	1.0239e-28	5580	PRKCD
04722	Neurotrophin signaling pathway	5.96464	1.5672e-30	1.0239e-28	815	CAMK2A
04722	Neurotrophin signaling pathway	5.96464	1.5672e-30	1.0239e-28	8503	PIK3R3
04722	Neurotrophin signaling pathway	5.96464	1.5672e-30	1.0239e-28	51135	IRAK4
04722	Neurotrophin signaling pathway	5.96464	1.5672e-30	1.0239e-28	596	BCL2
04722	Neurotrophin signaling pathway	5.96464	1.5672e-30	1.0239e-28	7529	YWHAB
04722	Neurotrophin signaling pathway	5.96464	1.5672e-30	1.0239e-28	6196	RPS6KA2
04722	Neurotrophin signaling pathway	5.96464	1.5672e-30	1.0239e-28	1432	MAPK14
04722	Neurotrophin signaling pathway	5.96464	1.5672e-30	1.0239e-28	6197	RPS6KA3
04722	Neurotrophin signaling pathway	5.96464	1.5672e-30	1.0239e-28	7532	YWHAG
04510	Focal adhesion	4.70602	5.28523e-30	2.58976e-28	5594	MAPK1
04510	Focal adhesion	4.70602	5.28523e-30	2.58976e-28	5829	PXN
04510	Focal adhesion	4.70602	5.28523e-30	2.58976e-28	1277	COL1A1
04510	Focal adhesion	4.70602	5.28523e-30	2.58976e-28	1399	CRKL
04510	Focal adhesion	4.70602	5.28523e-30	2.58976e-28	5601	MAPK9
04510	Focal adhesion	4.70602	5.28523e-30	2.58976e-28	1288	COL4A6
04510	Focal adhesion	4.70602	5.28523e-30	2.58976e-28	5728	PTEN
04510	Focal adhesion	4.70602	5.28523e-30	2.58976e-28	5604	MAP2K1
04510	Focal adhesion	4.70602	5.28523e-30	2.58976e-28	1284	COL4A2
04510	Focal adhesion	4.70602	5.28523e-30	2.58976e-28	5579	PRKCB
04510	Focal adhesion	4.70602	5.28523e-30	2.58976e-28	5170	PDPK1
04510	Focal adhesion	4.70602	5.28523e-30	2.58976e-28	596	BCL2
04510	Focal adhesion	4.70602	5.28523e-30	2.58976e-28	91807	MYLK3
04510	Focal adhesion	4.70602	5.28523e-30	2.58976e-28	5602	MAPK10
04510	Focal adhesion	4.70602	5.28523e-30	2.58976e-28	5156	PDGFRA
04510	Focal adhesion	4.70602	5.28523e-30	2.58976e-28	3696	ITGB8
04510	Focal adhesion	4.70602	5.28523e-30	2.58976e-28	10000	AKT3
04510	Focal adhesion	4.70602	5.28523e-30	2.58976e-28	10451	VAV3
04510	Focal adhesion	4.70602	5.28523e-30	2.58976e-28	4233	MET
04510	Focal adhesion	4.70602	5.28523e-30	2.58976e-28	1281	COL3A1
04510	Focal adhesion	4.70602	5.28523e-30	2.58976e-28	5880	RAC2
04510	Focal adhesion	4.70602	5.28523e-30	2.58976e-28	50509	COL5A3
04510	Focal adhesion	4.70602	5.28523e-30	2.58976e-28	22801	ITGA11
04510	Focal adhesion	4.70602	5.28523e-30	2.58976e-28	1282	COL4A1
04510	Focal adhesion	4.70602	5.28523e-30	2.58976e-28	857	CAV1
04510	Focal adhesion	4.70602	5.28523e-30	2.58976e-28	5058	PAK1
04510	Focal adhesion	4.70602	5.28523e-30	2.58976e-28	1289	COL5A1
04510	Focal adhesion	4.70602	5.28523e-30	2.58976e-28	7410	VAV2
04510	Focal adhesion	4.70602	5.28523e-30	2.58976e-28	3678	ITGA5
04510	Focal adhesion	4.70602	5.28523e-30	2.58976e-28	3676	ITGA4
04510	Focal adhesion	4.70602	5.28523e-30	2.58976e-28	1290	COL5A2
04510	Focal adhesion	4.70602	5.28523e-30	2.58976e-28	5062	PAK2
04510	Focal adhesion	4.70602	5.28523e-30	2.58976e-28	7148	TNXB
04510	Focal adhesion	4.70602	5.28523e-30	2.58976e-28	998	CDC42
04510	Focal adhesion	4.70602	5.28523e-30	2.58976e-28	394	ARHGAP5
04510	Focal adhesion	4.70602	5.28523e-30	2.58976e-28	6093	ROCK1
04510	Focal adhesion	4.70602	5.28523e-30	2.58976e-28	3910	LAMA4
04510	Focal adhesion	4.70602	5.28523e-30	2.58976e-28	6654	SOS1
04510	Focal adhesion	4.70602	5.28523e-30	2.58976e-28	8503	PIK3R3
04510	Focal adhesion	4.70602	5.28523e-30	2.58976e-28	3685	ITGAV
04510	Focal adhesion	4.70602	5.28523e-30	2.58976e-28	7791	ZYX
04510	Focal adhesion	4.70602	5.28523e-30	2.58976e-28	7414	VCL
04510	Focal adhesion	4.70602	5.28523e-30	2.58976e-28	2321	FLT1
04510	Focal adhesion	4.70602	5.28523e-30	2.58976e-28	8515	ITGA10
04510	Focal adhesion	4.70602	5.28523e-30	2.58976e-28	3480	IGF1R
04510	Focal adhesion	4.70602	5.28523e-30	2.58976e-28	3675	ITGA3
04510	Focal adhesion	4.70602	5.28523e-30	2.58976e-28	6655	SOS2
04510	Focal adhesion	4.70602	5.28523e-30	2.58976e-28	3082	HGF
04510	Focal adhesion	4.70602	5.28523e-30	2.58976e-28	896	CCND3
04510	Focal adhesion	4.70602	5.28523e-30	2.58976e-28	894	CCND2
04510	Focal adhesion	4.70602	5.28523e-30	2.58976e-28	331	XIAP
04510	Focal adhesion	4.70602	5.28523e-30	2.58976e-28	5155	PDGFB
04510	Focal adhesion	4.70602	5.28523e-30	2.58976e-28	5501	PPP1CC
04510	Focal adhesion	4.70602	5.28523e-30	2.58976e-28	23396	PIP5K1C
04510	Focal adhesion	4.70602	5.28523e-30	2.58976e-28	4638	MYLK
04510	Focal adhesion	4.70602	5.28523e-30	2.58976e-28	3479	IGF1
04510	Focal adhesion	4.70602	5.28523e-30	2.58976e-28	5295	PIK3R1
04510	Focal adhesion	4.70602	5.28523e-30	2.58976e-28	56034	PDGFC
04510	Focal adhesion	4.70602	5.28523e-30	2.58976e-28	2889	RAPGEF1
04510	Focal adhesion	4.70602	5.28523e-30	2.58976e-28	2932	GSK3B
04510	Focal adhesion	4.70602	5.28523e-30	2.58976e-28	7057	THBS1
04510	Focal adhesion	4.70602	5.28523e-30	2.58976e-28	208	AKT2
04510	Focal adhesion	4.70602	5.28523e-30	2.58976e-28	1398	CRK
04510	Focal adhesion	4.70602	5.28523e-30	2.58976e-28	6696	SPP1
04510	Focal adhesion	4.70602	5.28523e-30	2.58976e-28	595	CCND1
04510	Focal adhesion	4.70602	5.28523e-30	2.58976e-28	3690	ITGB3
04510	Focal adhesion	4.70602	5.28523e-30	2.58976e-28	3791	KDR
04510	Focal adhesion	4.70602	5.28523e-30	2.58976e-28	5293	PIK3CD
04510	Focal adhesion	4.70602	5.28523e-30	2.58976e-28	10398	MYL9
04510	Focal adhesion	4.70602	5.28523e-30	2.58976e-28	55742	PARVA
04510	Focal adhesion	4.70602	5.28523e-30	2.58976e-28	1286	COL4A4
04510	Focal adhesion	4.70602	5.28523e-30	2.58976e-28	1302	COL11A2
04510	Focal adhesion	4.70602	5.28523e-30	2.58976e-28	57144	PAK7
04360	Axon guidance	5.22324	4.23208e-24	1.65897e-22	9423	NTN1
04360	Axon guidance	5.22324	4.23208e-24	1.65897e-22	5062	PAK2
04360	Axon guidance	5.22324	4.23208e-24	1.65897e-22	8829	NRP1
04360	Axon guidance	5.22324	4.23208e-24	1.65897e-22	5921	RASA1
04360	Axon guidance	5.22324	4.23208e-24	1.65897e-22	1946	EFNA5
04360	Axon guidance	5.22324	4.23208e-24	1.65897e-22	6387	CXCL12
04360	Axon guidance	5.22324	4.23208e-24	1.65897e-22	1947	EFNB1
04360	Axon guidance	5.22324	4.23208e-24	1.65897e-22	57522	SRGAP1
04360	Axon guidance	5.22324	4.23208e-24	1.65897e-22	998	CDC42
04360	Axon guidance	5.22324	4.23208e-24	1.65897e-22	1073	CFL2
04360	Axon guidance	5.22324	4.23208e-24	1.65897e-22	5998	RGS3
04360	Axon guidance	5.22324	4.23208e-24	1.65897e-22	2773	GNAI3
04360	Axon guidance	5.22324	4.23208e-24	1.65897e-22	57144	PAK7
04360	Axon guidance	5.22324	4.23208e-24	1.65897e-22	2771	GNAI2
04360	Axon guidance	5.22324	4.23208e-24	1.65897e-22	137970	UNC5D
04360	Axon guidance	5.22324	4.23208e-24	1.65897e-22	4233	MET
04360	Axon guidance	5.22324	4.23208e-24	1.65897e-22	56896	DPYSL5
04360	Axon guidance	5.22324	4.23208e-24	1.65897e-22	1948	EFNB2
04360	Axon guidance	5.22324	4.23208e-24	1.65897e-22	80031	SEMA6D
04360	Axon guidance	5.22324	4.23208e-24	1.65897e-22	5534	PPP3R1
04360	Axon guidance	5.22324	4.23208e-24	1.65897e-22	54437	SEMA5B
04360	Axon guidance	5.22324	4.23208e-24	1.65897e-22	2042	EPHA3
04360	Axon guidance	5.22324	4.23208e-24	1.65897e-22	1808	DPYSL2
04360	Axon guidance	5.22324	4.23208e-24	1.65897e-22	5880	RAC2
04360	Axon guidance	5.22324	4.23208e-24	1.65897e-22	2041	EPHA1
04360	Axon guidance	5.22324	4.23208e-24	1.65897e-22	5364	PLXNB1
04360	Axon guidance	5.22324	4.23208e-24	1.65897e-22	57715	SEMA4G
04360	Axon guidance	5.22324	4.23208e-24	1.65897e-22	9723	SEMA3E
04360	Axon guidance	5.22324	4.23208e-24	1.65897e-22	223117	SEMA3D
04360	Axon guidance	5.22324	4.23208e-24	1.65897e-22	5058	PAK1
04360	Axon guidance	5.22324	4.23208e-24	1.65897e-22	6093	ROCK1
04360	Axon guidance	5.22324	4.23208e-24	1.65897e-22	10154	PLXNC1
04360	Axon guidance	5.22324	4.23208e-24	1.65897e-22	5594	MAPK1
04360	Axon guidance	5.22324	4.23208e-24	1.65897e-22	3845	KRAS
04360	Axon guidance	5.22324	4.23208e-24	1.65897e-22	90249	UNC5A
04360	Axon guidance	5.22324	4.23208e-24	1.65897e-22	2045	EPHA7
04360	Axon guidance	5.22324	4.23208e-24	1.65897e-22	219699	UNC5B
04360	Axon guidance	5.22324	4.23208e-24	1.65897e-22	10505	SEMA4F
04360	Axon guidance	5.22324	4.23208e-24	1.65897e-22	9037	SEMA5A
04360	Axon guidance	5.22324	4.23208e-24	1.65897e-22	2050	EPHB4
04360	Axon guidance	5.22324	4.23208e-24	1.65897e-22	54910	SEMA4C
04360	Axon guidance	5.22324	4.23208e-24	1.65897e-22	5362	PLXNA2
04360	Axon guidance	5.22324	4.23208e-24	1.65897e-22	9901	SRGAP3
04360	Axon guidance	5.22324	4.23208e-24	1.65897e-22	3985	LIMK2
04360	Axon guidance	5.22324	4.23208e-24	1.65897e-22	2048	EPHB2
04360	Axon guidance	5.22324	4.23208e-24	1.65897e-22	6092	ROBO2
04360	Axon guidance	5.22324	4.23208e-24	1.65897e-22	2932	GSK3B
04360	Axon guidance	5.22324	4.23208e-24	1.65897e-22	6091	ROBO1
04360	Axon guidance	5.22324	4.23208e-24	1.65897e-22	2044	EPHA5
04360	Axon guidance	5.22324	4.23208e-24	1.65897e-22	10725	NFAT5
04360	Axon guidance	5.22324	4.23208e-24	1.65897e-22	23365	ARHGEF12
04360	Axon guidance	5.22324	4.23208e-24	1.65897e-22	10371	SEMA3A
04144	Endocytosis	3.98211	1.58397e-21	5.1743e-20	9922	IQSEC1
04144	Endocytosis	3.98211	1.58397e-21	5.1743e-20	9230	RAB11B
04144	Endocytosis	3.98211	1.58397e-21	5.1743e-20	4092	SMAD7
04144	Endocytosis	3.98211	1.58397e-21	5.1743e-20	3791	KDR
04144	Endocytosis	3.98211	1.58397e-21	5.1743e-20	23527	ACAP2
04144	Endocytosis	3.98211	1.58397e-21	5.1743e-20	137492	VPS37A
04144	Endocytosis	3.98211	1.58397e-21	5.1743e-20	7879	RAB7A
04144	Endocytosis	3.98211	1.58397e-21	5.1743e-20	2321	FLT1
04144	Endocytosis	3.98211	1.58397e-21	5.1743e-20	998	CDC42
04144	Endocytosis	3.98211	1.58397e-21	5.1743e-20	4087	SMAD2
04144	Endocytosis	3.98211	1.58397e-21	5.1743e-20	867	CBL
04144	Endocytosis	3.98211	1.58397e-21	5.1743e-20	9135	RABEP1
04144	Endocytosis	3.98211	1.58397e-21	5.1743e-20	23396	PIP5K1C
04144	Endocytosis	3.98211	1.58397e-21	5.1743e-20	10254	STAM2
04144	Endocytosis	3.98211	1.58397e-21	5.1743e-20	157	ADRBK2
04144	Endocytosis	3.98211	1.58397e-21	5.1743e-20	5156	PDGFRA
04144	Endocytosis	3.98211	1.58397e-21	5.1743e-20	57154	SMURF1
04144	Endocytosis	3.98211	1.58397e-21	5.1743e-20	4233	MET
04144	Endocytosis	3.98211	1.58397e-21	5.1743e-20	7046	TGFBR1
04144	Endocytosis	3.98211	1.58397e-21	5.1743e-20	30845	EHD3
04144	Endocytosis	3.98211	1.58397e-21	5.1743e-20	64145	ZFYVE20
04144	Endocytosis	3.98211	1.58397e-21	5.1743e-20	156	ADRBK1
04144	Endocytosis	3.98211	1.58397e-21	5.1743e-20	80223	RAB11FIP1
04144	Endocytosis	3.98211	1.58397e-21	5.1743e-20	84612	PARD6B
04144	Endocytosis	3.98211	1.58397e-21	5.1743e-20	155382	VPS37D
04144	Endocytosis	3.98211	1.58397e-21	5.1743e-20	857	CAV1
04144	Endocytosis	3.98211	1.58397e-21	5.1743e-20	5869	RAB5B
04144	Endocytosis	3.98211	1.58397e-21	5.1743e-20	30011	SH3KBP1
04144	Endocytosis	3.98211	1.58397e-21	5.1743e-20	84364	ARFGAP2
04144	Endocytosis	3.98211	1.58397e-21	5.1743e-20	23327	NEDD4L
04144	Endocytosis	3.98211	1.58397e-21	5.1743e-20	9372	ZFYVE9
04144	Endocytosis	3.98211	1.58397e-21	5.1743e-20	5868	RAB5A
04144	Endocytosis	3.98211	1.58397e-21	5.1743e-20	7042	TGFB2
04144	Endocytosis	3.98211	1.58397e-21	5.1743e-20	2065	ERBB3
04144	Endocytosis	3.98211	1.58397e-21	5.1743e-20	155	ADRB3
04144	Endocytosis	3.98211	1.58397e-21	5.1743e-20	8411	EEA1
04144	Endocytosis	3.98211	1.58397e-21	5.1743e-20	6456	SH3GL2
04144	Endocytosis	3.98211	1.58397e-21	5.1743e-20	8853	ASAP2
04144	Endocytosis	3.98211	1.58397e-21	5.1743e-20	1785	DNM2
04144	Endocytosis	3.98211	1.58397e-21	5.1743e-20	23096	IQSEC2
04144	Endocytosis	3.98211	1.58397e-21	5.1743e-20	5979	RET
04144	Endocytosis	3.98211	1.58397e-21	5.1743e-20	3560	IL2RB
04144	Endocytosis	3.98211	1.58397e-21	5.1743e-20	9765	ZFYVE16
04144	Endocytosis	3.98211	1.58397e-21	5.1743e-20	3949	LDLR
04144	Endocytosis	3.98211	1.58397e-21	5.1743e-20	3559	IL2RA
04144	Endocytosis	3.98211	1.58397e-21	5.1743e-20	64744	SMAP2
04144	Endocytosis	3.98211	1.58397e-21	5.1743e-20	3480	IGF1R
04144	Endocytosis	3.98211	1.58397e-21	5.1743e-20	4088	SMAD3
04144	Endocytosis	3.98211	1.58397e-21	5.1743e-20	7040	TGFB1
04144	Endocytosis	3.98211	1.58397e-21	5.1743e-20	382	ARF6
04144	Endocytosis	3.98211	1.58397e-21	5.1743e-20	4734	NEDD4
04144	Endocytosis	3.98211	1.58397e-21	5.1743e-20	84440	RAB11FIP4
04144	Endocytosis	3.98211	1.58397e-21	5.1743e-20	11059	WWP1
04144	Endocytosis	3.98211	1.58397e-21	5.1743e-20	2060	EPS15
04144	Endocytosis	3.98211	1.58397e-21	5.1743e-20	26056	RAB11FIP5
04144	Endocytosis	3.98211	1.58397e-21	5.1743e-20	22905	EPN2
04144	Endocytosis	3.98211	1.58397e-21	5.1743e-20	89853	FAM125B
04144	Endocytosis	3.98211	1.58397e-21	5.1743e-20	7048	TGFBR2
04144	Endocytosis	3.98211	1.58397e-21	5.1743e-20	57403	RAB22A
04144	Endocytosis	3.98211	1.58397e-21	5.1743e-20	23362	PSD3
04144	Endocytosis	3.98211	1.58397e-21	5.1743e-20	1436	CSF1R
04144	Endocytosis	3.98211	1.58397e-21	5.1743e-20	1213	CLTC
04144	Endocytosis	3.98211	1.58397e-21	5.1743e-20	22841	RAB11FIP2
04810	Regulation of actin cytoskeleton	3.83931	6.54541e-21	1.83272e-19	1399	CRKL
04810	Regulation of actin cytoskeleton	3.83931	6.54541e-21	1.83272e-19	6093	ROCK1
04810	Regulation of actin cytoskeleton	3.83931	6.54541e-21	1.83272e-19	5295	PIK3R1
04810	Regulation of actin cytoskeleton	3.83931	6.54541e-21	1.83272e-19	5962	RDX
04810	Regulation of actin cytoskeleton	3.83931	6.54541e-21	1.83272e-19	5880	RAC2
04810	Regulation of actin cytoskeleton	3.83931	6.54541e-21	1.83272e-19	10152	ABI2
04810	Regulation of actin cytoskeleton	3.83931	6.54541e-21	1.83272e-19	3845	KRAS
04810	Regulation of actin cytoskeleton	3.83931	6.54541e-21	1.83272e-19	5293	PIK3CD
04810	Regulation of actin cytoskeleton	3.83931	6.54541e-21	1.83272e-19	1073	CFL2
04810	Regulation of actin cytoskeleton	3.83931	6.54541e-21	1.83272e-19	6548	SLC9A1
04810	Regulation of actin cytoskeleton	3.83931	6.54541e-21	1.83272e-19	3675	ITGA3
04810	Regulation of actin cytoskeleton	3.83931	6.54541e-21	1.83272e-19	7410	VAV2
04810	Regulation of actin cytoskeleton	3.83931	6.54541e-21	1.83272e-19	1129	CHRM2
04810	Regulation of actin cytoskeleton	3.83931	6.54541e-21	1.83272e-19	3690	ITGB3
04810	Regulation of actin cytoskeleton	3.83931	6.54541e-21	1.83272e-19	3676	ITGA4
04810	Regulation of actin cytoskeleton	3.83931	6.54541e-21	1.83272e-19	3678	ITGA5
04810	Regulation of actin cytoskeleton	3.83931	6.54541e-21	1.83272e-19	5156	PDGFRA
04810	Regulation of actin cytoskeleton	3.83931	6.54541e-21	1.83272e-19	10092	ARPC5
04810	Regulation of actin cytoskeleton	3.83931	6.54541e-21	1.83272e-19	4627	MYH9
04810	Regulation of actin cytoskeleton	3.83931	6.54541e-21	1.83272e-19	2256	FGF11
04810	Regulation of actin cytoskeleton	3.83931	6.54541e-21	1.83272e-19	5829	PXN
04810	Regulation of actin cytoskeleton	3.83931	6.54541e-21	1.83272e-19	2254	FGF9
04810	Regulation of actin cytoskeleton	3.83931	6.54541e-21	1.83272e-19	4628	MYH10
04810	Regulation of actin cytoskeleton	3.83931	6.54541e-21	1.83272e-19	7074	TIAM1
04810	Regulation of actin cytoskeleton	3.83931	6.54541e-21	1.83272e-19	5058	PAK1
04810	Regulation of actin cytoskeleton	3.83931	6.54541e-21	1.83272e-19	5604	MAP2K1
04810	Regulation of actin cytoskeleton	3.83931	6.54541e-21	1.83272e-19	57144	PAK7
04810	Regulation of actin cytoskeleton	3.83931	6.54541e-21	1.83272e-19	79837	PIP4K2C
04810	Regulation of actin cytoskeleton	3.83931	6.54541e-21	1.83272e-19	2252	FGF7
04810	Regulation of actin cytoskeleton	3.83931	6.54541e-21	1.83272e-19	91807	MYLK3
04810	Regulation of actin cytoskeleton	3.83931	6.54541e-21	1.83272e-19	8515	ITGA10
04810	Regulation of actin cytoskeleton	3.83931	6.54541e-21	1.83272e-19	5062	PAK2
04810	Regulation of actin cytoskeleton	3.83931	6.54541e-21	1.83272e-19	200576	PIKFYVE
04810	Regulation of actin cytoskeleton	3.83931	6.54541e-21	1.83272e-19	3985	LIMK2
04810	Regulation of actin cytoskeleton	3.83931	6.54541e-21	1.83272e-19	22801	ITGA11
04810	Regulation of actin cytoskeleton	3.83931	6.54541e-21	1.83272e-19	4638	MYLK
04810	Regulation of actin cytoskeleton	3.83931	6.54541e-21	1.83272e-19	50649	ARHGEF4
04810	Regulation of actin cytoskeleton	3.83931	6.54541e-21	1.83272e-19	10672	GNA13
04810	Regulation of actin cytoskeleton	3.83931	6.54541e-21	1.83272e-19	5217	PFN2
04810	Regulation of actin cytoskeleton	3.83931	6.54541e-21	1.83272e-19	10451	VAV3
04810	Regulation of actin cytoskeleton	3.83931	6.54541e-21	1.83272e-19	23396	PIP5K1C
04810	Regulation of actin cytoskeleton	3.83931	6.54541e-21	1.83272e-19	1398	CRK
04810	Regulation of actin cytoskeleton	3.83931	6.54541e-21	1.83272e-19	8396	PIP4K2B
04810	Regulation of actin cytoskeleton	3.83931	6.54541e-21	1.83272e-19	3696	ITGB8
04810	Regulation of actin cytoskeleton	3.83931	6.54541e-21	1.83272e-19	56034	PDGFC
04810	Regulation of actin cytoskeleton	3.83931	6.54541e-21	1.83272e-19	6655	SOS2
04810	Regulation of actin cytoskeleton	3.83931	6.54541e-21	1.83272e-19	23365	ARHGEF12
04810	Regulation of actin cytoskeleton	3.83931	6.54541e-21	1.83272e-19	10398	MYL9
04810	Regulation of actin cytoskeleton	3.83931	6.54541e-21	1.83272e-19	5155	PDGFB
04810	Regulation of actin cytoskeleton	3.83931	6.54541e-21	1.83272e-19	54434	SSH1
04810	Regulation of actin cytoskeleton	3.83931	6.54541e-21	1.83272e-19	5501	PPP1CC
04810	Regulation of actin cytoskeleton	3.83931	6.54541e-21	1.83272e-19	3685	ITGAV
04810	Regulation of actin cytoskeleton	3.83931	6.54541e-21	1.83272e-19	6654	SOS1
04810	Regulation of actin cytoskeleton	3.83931	6.54541e-21	1.83272e-19	8976	WASL
04810	Regulation of actin cytoskeleton	3.83931	6.54541e-21	1.83272e-19	55740	ENAH
04810	Regulation of actin cytoskeleton	3.83931	6.54541e-21	1.83272e-19	8503	PIK3R3
04810	Regulation of actin cytoskeleton	3.83931	6.54541e-21	1.83272e-19	5594	MAPK1
04810	Regulation of actin cytoskeleton	3.83931	6.54541e-21	1.83272e-19	22808	MRAS
04810	Regulation of actin cytoskeleton	3.83931	6.54541e-21	1.83272e-19	9459	ARHGEF6
04810	Regulation of actin cytoskeleton	3.83931	6.54541e-21	1.83272e-19	8874	ARHGEF7
04810	Regulation of actin cytoskeleton	3.83931	6.54541e-21	1.83272e-19	85464	SSH2
04810	Regulation of actin cytoskeleton	3.83931	6.54541e-21	1.83272e-19	324	APC
04810	Regulation of actin cytoskeleton	3.83931	6.54541e-21	1.83272e-19	998	CDC42
04810	Regulation of actin cytoskeleton	3.83931	6.54541e-21	1.83272e-19	7414	VCL
04350	TGF-beta signaling pathway	5.79284	9.62277e-20	2.35758e-18	2033	EP300
04350	TGF-beta signaling pathway	5.79284	9.62277e-20	2.35758e-18	5519	PPP2R1B
04350	TGF-beta signaling pathway	5.79284	9.62277e-20	2.35758e-18	4089	SMAD4
04350	TGF-beta signaling pathway	5.79284	9.62277e-20	2.35758e-18	4090	SMAD5
04350	TGF-beta signaling pathway	5.79284	9.62277e-20	2.35758e-18	7046	TGFBR1
04350	TGF-beta signaling pathway	5.79284	9.62277e-20	2.35758e-18	659	BMPR2
04350	TGF-beta signaling pathway	5.79284	9.62277e-20	2.35758e-18	57154	SMURF1
04350	TGF-beta signaling pathway	5.79284	9.62277e-20	2.35758e-18	7042	TGFB2
04350	TGF-beta signaling pathway	5.79284	9.62277e-20	2.35758e-18	130399	ACVR1C
04350	TGF-beta signaling pathway	5.79284	9.62277e-20	2.35758e-18	9765	ZFYVE16
04350	TGF-beta signaling pathway	5.79284	9.62277e-20	2.35758e-18	1030	CDKN2B
04350	TGF-beta signaling pathway	5.79284	9.62277e-20	2.35758e-18	8200	GDF5
04350	TGF-beta signaling pathway	5.79284	9.62277e-20	2.35758e-18	5308	PITX2
04350	TGF-beta signaling pathway	5.79284	9.62277e-20	2.35758e-18	93	ACVR2B
04350	TGF-beta signaling pathway	5.79284	9.62277e-20	2.35758e-18	9372	ZFYVE9
04350	TGF-beta signaling pathway	5.79284	9.62277e-20	2.35758e-18	92	ACVR2A
04350	TGF-beta signaling pathway	5.79284	9.62277e-20	2.35758e-18	1634	DCN
04350	TGF-beta signaling pathway	5.79284	9.62277e-20	2.35758e-18	7048	TGFBR2
04350	TGF-beta signaling pathway	5.79284	9.62277e-20	2.35758e-18	4087	SMAD2
04350	TGF-beta signaling pathway	5.79284	9.62277e-20	2.35758e-18	5516	PPP2CB
04350	TGF-beta signaling pathway	5.79284	9.62277e-20	2.35758e-18	4086	SMAD1
04350	TGF-beta signaling pathway	5.79284	9.62277e-20	2.35758e-18	6667	SP1
04350	TGF-beta signaling pathway	5.79284	9.62277e-20	2.35758e-18	5934	RBL2
04350	TGF-beta signaling pathway	5.79284	9.62277e-20	2.35758e-18	6093	ROCK1
04350	TGF-beta signaling pathway	5.79284	9.62277e-20	2.35758e-18	7124	TNF
04350	TGF-beta signaling pathway	5.79284	9.62277e-20	2.35758e-18	650	BMP2
04350	TGF-beta signaling pathway	5.79284	9.62277e-20	2.35758e-18	7057	THBS1
04350	TGF-beta signaling pathway	5.79284	9.62277e-20	2.35758e-18	4092	SMAD7
04350	TGF-beta signaling pathway	5.79284	9.62277e-20	2.35758e-18	7040	TGFB1
04350	TGF-beta signaling pathway	5.79284	9.62277e-20	2.35758e-18	3399	ID3
04350	TGF-beta signaling pathway	5.79284	9.62277e-20	2.35758e-18	5594	MAPK1
04350	TGF-beta signaling pathway	5.79284	9.62277e-20	2.35758e-18	90	ACVR1
04350	TGF-beta signaling pathway	5.79284	9.62277e-20	2.35758e-18	3625	INHBB
04350	TGF-beta signaling pathway	5.79284	9.62277e-20	2.35758e-18	4088	SMAD3
04350	TGF-beta signaling pathway	5.79284	9.62277e-20	2.35758e-18	392255	GDF6
04350	TGF-beta signaling pathway	5.79284	9.62277e-20	2.35758e-18	1875	E2F5
04350	TGF-beta signaling pathway	5.79284	9.62277e-20	2.35758e-18	8646	CHRD
04350	TGF-beta signaling pathway	5.79284	9.62277e-20	2.35758e-18	6500	SKP1
04660	T cell receptor signaling pathway	4.79913	3.47173e-17	7.56065e-16	5058	PAK1
04660	T cell receptor signaling pathway	4.79913	3.47173e-17	7.56065e-16	6655	SOS2
04660	T cell receptor signaling pathway	4.79913	3.47173e-17	7.56065e-16	5534	PPP3R1
04660	T cell receptor signaling pathway	4.79913	3.47173e-17	7.56065e-16	1326	MAP3K8
04660	T cell receptor signaling pathway	4.79913	3.47173e-17	7.56065e-16	2932	GSK3B
04660	T cell receptor signaling pathway	4.79913	3.47173e-17	7.56065e-16	10000	AKT3
04660	T cell receptor signaling pathway	4.79913	3.47173e-17	7.56065e-16	5293	PIK3CD
04660	T cell receptor signaling pathway	4.79913	3.47173e-17	7.56065e-16	29851	ICOS
04660	T cell receptor signaling pathway	4.79913	3.47173e-17	7.56065e-16	10725	NFAT5
04660	T cell receptor signaling pathway	4.79913	3.47173e-17	7.56065e-16	5594	MAPK1
04660	T cell receptor signaling pathway	4.79913	3.47173e-17	7.56065e-16	3558	IL2
04660	T cell receptor signaling pathway	4.79913	3.47173e-17	7.56065e-16	3551	IKBKB
04660	T cell receptor signaling pathway	4.79913	3.47173e-17	7.56065e-16	7124	TNF
04660	T cell receptor signaling pathway	4.79913	3.47173e-17	7.56065e-16	9020	MAP3K14
04660	T cell receptor signaling pathway	4.79913	3.47173e-17	7.56065e-16	5604	MAP2K1
04660	T cell receptor signaling pathway	4.79913	3.47173e-17	7.56065e-16	1432	MAPK14
04660	T cell receptor signaling pathway	4.79913	3.47173e-17	7.56065e-16	5163	PDK1
04660	T cell receptor signaling pathway	4.79913	3.47173e-17	7.56065e-16	7410	VAV2
04660	T cell receptor signaling pathway	4.79913	3.47173e-17	7.56065e-16	208	AKT2
04660	T cell receptor signaling pathway	4.79913	3.47173e-17	7.56065e-16	1147	CHUK
04660	T cell receptor signaling pathway	4.79913	3.47173e-17	7.56065e-16	5601	MAPK9
04660	T cell receptor signaling pathway	4.79913	3.47173e-17	7.56065e-16	6654	SOS1
04660	T cell receptor signaling pathway	4.79913	3.47173e-17	7.56065e-16	8503	PIK3R3
04660	T cell receptor signaling pathway	4.79913	3.47173e-17	7.56065e-16	920	CD4
04660	T cell receptor signaling pathway	4.79913	3.47173e-17	7.56065e-16	10451	VAV3
04660	T cell receptor signaling pathway	4.79913	3.47173e-17	7.56065e-16	998	CDC42
04660	T cell receptor signaling pathway	4.79913	3.47173e-17	7.56065e-16	5062	PAK2
04660	T cell receptor signaling pathway	4.79913	3.47173e-17	7.56065e-16	3702	ITK
04660	T cell receptor signaling pathway	4.79913	3.47173e-17	7.56065e-16	5295	PIK3R1
04660	T cell receptor signaling pathway	4.79913	3.47173e-17	7.56065e-16	84433	CARD11
04660	T cell receptor signaling pathway	4.79913	3.47173e-17	7.56065e-16	2353	FOS
04660	T cell receptor signaling pathway	4.79913	3.47173e-17	7.56065e-16	3937	LCP2
04660	T cell receptor signaling pathway	4.79913	3.47173e-17	7.56065e-16	57144	PAK7
04660	T cell receptor signaling pathway	4.79913	3.47173e-17	7.56065e-16	867	CBL
04660	T cell receptor signaling pathway	4.79913	3.47173e-17	7.56065e-16	917	CD3G
04660	T cell receptor signaling pathway	4.79913	3.47173e-17	7.56065e-16	3845	KRAS
04660	T cell receptor signaling pathway	4.79913	3.47173e-17	7.56065e-16	5609	MAP2K7
04660	T cell receptor signaling pathway	4.79913	3.47173e-17	7.56065e-16	5600	MAPK11
04660	T cell receptor signaling pathway	4.79913	3.47173e-17	7.56065e-16	3586	IL10
04660	T cell receptor signaling pathway	4.79913	3.47173e-17	7.56065e-16	940	CD28
05211	Renal cell carcinoma	5.9235	4.0821e-17	8.00091e-16	7039	TGFA
05211	Renal cell carcinoma	5.9235	4.0821e-17	8.00091e-16	112399	EGLN3
05211	Renal cell carcinoma	5.9235	4.0821e-17	8.00091e-16	6513	SLC2A1
05211	Renal cell carcinoma	5.9235	4.0821e-17	8.00091e-16	5293	PIK3CD
05211	Renal cell carcinoma	5.9235	4.0821e-17	8.00091e-16	9915	ARNT2
05211	Renal cell carcinoma	5.9235	4.0821e-17	8.00091e-16	5058	PAK1
05211	Renal cell carcinoma	5.9235	4.0821e-17	8.00091e-16	8503	PIK3R3
05211	Renal cell carcinoma	5.9235	4.0821e-17	8.00091e-16	7040	TGFB1
05211	Renal cell carcinoma	5.9235	4.0821e-17	8.00091e-16	5062	PAK2
05211	Renal cell carcinoma	5.9235	4.0821e-17	8.00091e-16	3845	KRAS
05211	Renal cell carcinoma	5.9235	4.0821e-17	8.00091e-16	6655	SOS2
05211	Renal cell carcinoma	5.9235	4.0821e-17	8.00091e-16	57144	PAK7
05211	Renal cell carcinoma	5.9235	4.0821e-17	8.00091e-16	3082	HGF
05211	Renal cell carcinoma	5.9235	4.0821e-17	8.00091e-16	6654	SOS1
05211	Renal cell carcinoma	5.9235	4.0821e-17	8.00091e-16	5604	MAP2K1
05211	Renal cell carcinoma	5.9235	4.0821e-17	8.00091e-16	2549	GAB1
05211	Renal cell carcinoma	5.9235	4.0821e-17	8.00091e-16	208	AKT2
05211	Renal cell carcinoma	5.9235	4.0821e-17	8.00091e-16	8453	CUL2
05211	Renal cell carcinoma	5.9235	4.0821e-17	8.00091e-16	5594	MAPK1
05211	Renal cell carcinoma	5.9235	4.0821e-17	8.00091e-16	5295	PIK3R1
05211	Renal cell carcinoma	5.9235	4.0821e-17	8.00091e-16	2033	EP300
05211	Renal cell carcinoma	5.9235	4.0821e-17	8.00091e-16	998	CDC42
05211	Renal cell carcinoma	5.9235	4.0821e-17	8.00091e-16	2889	RAPGEF1
05211	Renal cell carcinoma	5.9235	4.0821e-17	8.00091e-16	1399	CRKL
05211	Renal cell carcinoma	5.9235	4.0821e-17	8.00091e-16	7042	TGFB2
05211	Renal cell carcinoma	5.9235	4.0821e-17	8.00091e-16	5155	PDGFB
05211	Renal cell carcinoma	5.9235	4.0821e-17	8.00091e-16	2034	EPAS1
05211	Renal cell carcinoma	5.9235	4.0821e-17	8.00091e-16	4233	MET
05211	Renal cell carcinoma	5.9235	4.0821e-17	8.00091e-16	10000	AKT3
05211	Renal cell carcinoma	5.9235	4.0821e-17	8.00091e-16	2113	ETS1
05211	Renal cell carcinoma	5.9235	4.0821e-17	8.00091e-16	6921	TCEB1
05211	Renal cell carcinoma	5.9235	4.0821e-17	8.00091e-16	1398	CRK
04110	Cell cycle	4.35296	1.42591e-16	2.54071e-15	7531	YWHAE
04110	Cell cycle	4.35296	1.42591e-16	2.54071e-15	9700	ESPL1
04110	Cell cycle	4.35296	1.42591e-16	2.54071e-15	2932	GSK3B
04110	Cell cycle	4.35296	1.42591e-16	2.54071e-15	7529	YWHAB
04110	Cell cycle	4.35296	1.42591e-16	2.54071e-15	8697	CDC23
04110	Cell cycle	4.35296	1.42591e-16	2.54071e-15	10274	STAG1
04110	Cell cycle	4.35296	1.42591e-16	2.54071e-15	4088	SMAD3
04110	Cell cycle	4.35296	1.42591e-16	2.54071e-15	7040	TGFB1
04110	Cell cycle	4.35296	1.42591e-16	2.54071e-15	996	CDC27
04110	Cell cycle	4.35296	1.42591e-16	2.54071e-15	2033	EP300
04110	Cell cycle	4.35296	1.42591e-16	2.54071e-15	1870	E2F2
04110	Cell cycle	4.35296	1.42591e-16	2.54071e-15	994	CDC25B
04110	Cell cycle	4.35296	1.42591e-16	2.54071e-15	1017	CDK2
04110	Cell cycle	4.35296	1.42591e-16	2.54071e-15	1026	CDKN1A
04110	Cell cycle	4.35296	1.42591e-16	2.54071e-15	1111	CHEK1
04110	Cell cycle	4.35296	1.42591e-16	2.54071e-15	10735	STAG2
04110	Cell cycle	4.35296	1.42591e-16	2.54071e-15	1875	E2F5
04110	Cell cycle	4.35296	1.42591e-16	2.54071e-15	10971	YWHAQ
04110	Cell cycle	4.35296	1.42591e-16	2.54071e-15	8243	SMC1A
04110	Cell cycle	4.35296	1.42591e-16	2.54071e-15	1871	E2F3
04110	Cell cycle	4.35296	1.42591e-16	2.54071e-15	898	CCNE1
04110	Cell cycle	4.35296	1.42591e-16	2.54071e-15	4087	SMAD2
04110	Cell cycle	4.35296	1.42591e-16	2.54071e-15	7029	TFDP2
04110	Cell cycle	4.35296	1.42591e-16	2.54071e-15	5885	RAD21
04110	Cell cycle	4.35296	1.42591e-16	2.54071e-15	595	CCND1
04110	Cell cycle	4.35296	1.42591e-16	2.54071e-15	1030	CDKN2B
04110	Cell cycle	4.35296	1.42591e-16	2.54071e-15	7534	YWHAZ
04110	Cell cycle	4.35296	1.42591e-16	2.54071e-15	9134	CCNE2
04110	Cell cycle	4.35296	1.42591e-16	2.54071e-15	7532	YWHAG
04110	Cell cycle	4.35296	1.42591e-16	2.54071e-15	1027	CDKN1B
04110	Cell cycle	4.35296	1.42591e-16	2.54071e-15	6500	SKP1
04110	Cell cycle	4.35296	1.42591e-16	2.54071e-15	1021	CDK6
04110	Cell cycle	4.35296	1.42591e-16	2.54071e-15	4172	MCM3
04110	Cell cycle	4.35296	1.42591e-16	2.54071e-15	5934	RBL2
04110	Cell cycle	4.35296	1.42591e-16	2.54071e-15	993	CDC25A
04110	Cell cycle	4.35296	1.42591e-16	2.54071e-15	4089	SMAD4
04110	Cell cycle	4.35296	1.42591e-16	2.54071e-15	8556	CDC14A
04110	Cell cycle	4.35296	1.42591e-16	2.54071e-15	896	CCND3
04110	Cell cycle	4.35296	1.42591e-16	2.54071e-15	7042	TGFB2
04110	Cell cycle	4.35296	1.42591e-16	2.54071e-15	7465	WEE1
04110	Cell cycle	4.35296	1.42591e-16	2.54071e-15	8555	CDC14B
04110	Cell cycle	4.35296	1.42591e-16	2.54071e-15	894	CCND2
04110	Cell cycle	4.35296	1.42591e-16	2.54071e-15	472	ATM
05142	Chagas disease	4.73453	3.85854e-16	5.49615e-15	3558	IL2
05142	Chagas disease	4.73453	3.85854e-16	5.49615e-15	2775	GNAO1
05142	Chagas disease	4.73453	3.85854e-16	5.49615e-15	51135	IRAK4
05142	Chagas disease	4.73453	3.85854e-16	5.49615e-15	355	FAS
05142	Chagas disease	4.73453	3.85854e-16	5.49615e-15	7046	TGFBR1
05142	Chagas disease	4.73453	3.85854e-16	5.49615e-15	7124	TNF
05142	Chagas disease	4.73453	3.85854e-16	5.49615e-15	8503	PIK3R3
05142	Chagas disease	4.73453	3.85854e-16	5.49615e-15	1147	CHUK
05142	Chagas disease	4.73453	3.85854e-16	5.49615e-15	1432	MAPK14
05142	Chagas disease	4.73453	3.85854e-16	5.49615e-15	5516	PPP2CB
05142	Chagas disease	4.73453	3.85854e-16	5.49615e-15	2774	GNAL
05142	Chagas disease	4.73453	3.85854e-16	5.49615e-15	5600	MAPK11
05142	Chagas disease	4.73453	3.85854e-16	5.49615e-15	356	FASLG
05142	Chagas disease	4.73453	3.85854e-16	5.49615e-15	5601	MAPK9
05142	Chagas disease	4.73453	3.85854e-16	5.49615e-15	2773	GNAI3
05142	Chagas disease	4.73453	3.85854e-16	5.49615e-15	7040	TGFB1
05142	Chagas disease	4.73453	3.85854e-16	5.49615e-15	5054	SERPINE1
05142	Chagas disease	4.73453	3.85854e-16	5.49615e-15	107	ADCY1
05142	Chagas disease	4.73453	3.85854e-16	5.49615e-15	917	CD3G
05142	Chagas disease	4.73453	3.85854e-16	5.49615e-15	5520	PPP2R2A
05142	Chagas disease	4.73453	3.85854e-16	5.49615e-15	6348	CCL3
05142	Chagas disease	4.73453	3.85854e-16	5.49615e-15	5594	MAPK1
05142	Chagas disease	4.73453	3.85854e-16	5.49615e-15	5519	PPP2R1B
05142	Chagas disease	4.73453	3.85854e-16	5.49615e-15	3586	IL10
05142	Chagas disease	4.73453	3.85854e-16	5.49615e-15	7042	TGFB2
05142	Chagas disease	4.73453	3.85854e-16	5.49615e-15	6416	MAP2K4
05142	Chagas disease	4.73453	3.85854e-16	5.49615e-15	5602	MAPK10
05142	Chagas disease	4.73453	3.85854e-16	5.49615e-15	2353	FOS
05142	Chagas disease	4.73453	3.85854e-16	5.49615e-15	7048	TGFBR2
05142	Chagas disease	4.73453	3.85854e-16	5.49615e-15	208	AKT2
05142	Chagas disease	4.73453	3.85854e-16	5.49615e-15	3551	IKBKB
05142	Chagas disease	4.73453	3.85854e-16	5.49615e-15	4087	SMAD2
05142	Chagas disease	4.73453	3.85854e-16	5.49615e-15	2771	GNAI2
05142	Chagas disease	4.73453	3.85854e-16	5.49615e-15	10000	AKT3
05142	Chagas disease	4.73453	3.85854e-16	5.49615e-15	5293	PIK3CD
05142	Chagas disease	4.73453	3.85854e-16	5.49615e-15	4088	SMAD3
05142	Chagas disease	4.73453	3.85854e-16	5.49615e-15	5295	PIK3R1
05142	Chagas disease	4.73453	3.85854e-16	5.49615e-15	3576	IL8
05212	Pancreatic cancer	5.73839	4.0635e-16	5.49615e-15	5295	PIK3R1
05212	Pancreatic cancer	5.73839	4.0635e-16	5.49615e-15	8503	PIK3R3
05212	Pancreatic cancer	5.73839	4.0635e-16	5.49615e-15	5594	MAPK1
05212	Pancreatic cancer	5.73839	4.0635e-16	5.49615e-15	1021	CDK6
05212	Pancreatic cancer	5.73839	4.0635e-16	5.49615e-15	3845	KRAS
05212	Pancreatic cancer	5.73839	4.0635e-16	5.49615e-15	7039	TGFA
05212	Pancreatic cancer	5.73839	4.0635e-16	5.49615e-15	208	AKT2
05212	Pancreatic cancer	5.73839	4.0635e-16	5.49615e-15	1147	CHUK
05212	Pancreatic cancer	5.73839	4.0635e-16	5.49615e-15	9459	ARHGEF6
05212	Pancreatic cancer	5.73839	4.0635e-16	5.49615e-15	6774	STAT3
05212	Pancreatic cancer	5.73839	4.0635e-16	5.49615e-15	3551	IKBKB
05212	Pancreatic cancer	5.73839	4.0635e-16	5.49615e-15	4089	SMAD4
05212	Pancreatic cancer	5.73839	4.0635e-16	5.49615e-15	4087	SMAD2
05212	Pancreatic cancer	5.73839	4.0635e-16	5.49615e-15	5293	PIK3CD
05212	Pancreatic cancer	5.73839	4.0635e-16	5.49615e-15	7040	TGFB1
05212	Pancreatic cancer	5.73839	4.0635e-16	5.49615e-15	5604	MAP2K1
05212	Pancreatic cancer	5.73839	4.0635e-16	5.49615e-15	10928	RALBP1
05212	Pancreatic cancer	5.73839	4.0635e-16	5.49615e-15	5880	RAC2
05212	Pancreatic cancer	5.73839	4.0635e-16	5.49615e-15	5899	RALB
05212	Pancreatic cancer	5.73839	4.0635e-16	5.49615e-15	1871	E2F3
05212	Pancreatic cancer	5.73839	4.0635e-16	5.49615e-15	4088	SMAD3
05212	Pancreatic cancer	5.73839	4.0635e-16	5.49615e-15	5601	MAPK9
05212	Pancreatic cancer	5.73839	4.0635e-16	5.49615e-15	5602	MAPK10
05212	Pancreatic cancer	5.73839	4.0635e-16	5.49615e-15	595	CCND1
05212	Pancreatic cancer	5.73839	4.0635e-16	5.49615e-15	7046	TGFBR1
05212	Pancreatic cancer	5.73839	4.0635e-16	5.49615e-15	10000	AKT3
05212	Pancreatic cancer	5.73839	4.0635e-16	5.49615e-15	1870	E2F2
05212	Pancreatic cancer	5.73839	4.0635e-16	5.49615e-15	7048	TGFBR2
05212	Pancreatic cancer	5.73839	4.0635e-16	5.49615e-15	5898	RALA
05212	Pancreatic cancer	5.73839	4.0635e-16	5.49615e-15	7042	TGFB2
05212	Pancreatic cancer	5.73839	4.0635e-16	5.49615e-15	998	CDC42
05215	Prostate cancer	5.09571	4.20563e-16	5.49615e-15	9134	CCNE2
05215	Prostate cancer	5.09571	4.20563e-16	5.49615e-15	7039	TGFA
05215	Prostate cancer	5.09571	4.20563e-16	5.49615e-15	6654	SOS1
05215	Prostate cancer	5.09571	4.20563e-16	5.49615e-15	3480	IGF1R
05215	Prostate cancer	5.09571	4.20563e-16	5.49615e-15	1017	CDK2
05215	Prostate cancer	5.09571	4.20563e-16	5.49615e-15	596	BCL2
05215	Prostate cancer	5.09571	4.20563e-16	5.49615e-15	208	AKT2
05215	Prostate cancer	5.09571	4.20563e-16	5.49615e-15	5594	MAPK1
05215	Prostate cancer	5.09571	4.20563e-16	5.49615e-15	1870	E2F2
05215	Prostate cancer	5.09571	4.20563e-16	5.49615e-15	5170	PDPK1
05215	Prostate cancer	5.09571	4.20563e-16	5.49615e-15	6655	SOS2
05215	Prostate cancer	5.09571	4.20563e-16	5.49615e-15	1027	CDKN1B
05215	Prostate cancer	5.09571	4.20563e-16	5.49615e-15	3845	KRAS
05215	Prostate cancer	5.09571	4.20563e-16	5.49615e-15	1385	CREB1
05215	Prostate cancer	5.09571	4.20563e-16	5.49615e-15	1026	CDKN1A
05215	Prostate cancer	5.09571	4.20563e-16	5.49615e-15	2308	FOXO1
05215	Prostate cancer	5.09571	4.20563e-16	5.49615e-15	898	CCNE1
05215	Prostate cancer	5.09571	4.20563e-16	5.49615e-15	5728	PTEN
05215	Prostate cancer	5.09571	4.20563e-16	5.49615e-15	5156	PDGFRA
05215	Prostate cancer	5.09571	4.20563e-16	5.49615e-15	1871	E2F3
05215	Prostate cancer	5.09571	4.20563e-16	5.49615e-15	2932	GSK3B
05215	Prostate cancer	5.09571	4.20563e-16	5.49615e-15	10000	AKT3
05215	Prostate cancer	5.09571	4.20563e-16	5.49615e-15	1147	CHUK
05215	Prostate cancer	5.09571	4.20563e-16	5.49615e-15	5293	PIK3CD
05215	Prostate cancer	5.09571	4.20563e-16	5.49615e-15	3479	IGF1
05215	Prostate cancer	5.09571	4.20563e-16	5.49615e-15	64764	CREB3L2
05215	Prostate cancer	5.09571	4.20563e-16	5.49615e-15	8503	PIK3R3
05215	Prostate cancer	5.09571	4.20563e-16	5.49615e-15	5295	PIK3R1
05215	Prostate cancer	5.09571	4.20563e-16	5.49615e-15	5155	PDGFB
05215	Prostate cancer	5.09571	4.20563e-16	5.49615e-15	2033	EP300
05215	Prostate cancer	5.09571	4.20563e-16	5.49615e-15	595	CCND1
05215	Prostate cancer	5.09571	4.20563e-16	5.49615e-15	83439	TCF7L1
05215	Prostate cancer	5.09571	4.20563e-16	5.49615e-15	5604	MAP2K1
05215	Prostate cancer	5.09571	4.20563e-16	5.49615e-15	3551	IKBKB
05215	Prostate cancer	5.09571	4.20563e-16	5.49615e-15	56034	PDGFC
04910	Insulin signaling pathway	4.16159	4.20624e-16	5.49615e-15	5139	PDE3A
04910	Insulin signaling pathway	4.16159	4.20624e-16	5.49615e-15	2889	RAPGEF1
04910	Insulin signaling pathway	4.16159	4.20624e-16	5.49615e-15	31	ACACA
04910	Insulin signaling pathway	4.16159	4.20624e-16	5.49615e-15	79660	PPP1R3B
04910	Insulin signaling pathway	4.16159	4.20624e-16	5.49615e-15	5563	PRKAA2
04910	Insulin signaling pathway	4.16159	4.20624e-16	5.49615e-15	5602	MAPK10
04910	Insulin signaling pathway	4.16159	4.20624e-16	5.49615e-15	6654	SOS1
04910	Insulin signaling pathway	4.16159	4.20624e-16	5.49615e-15	3551	IKBKB
04910	Insulin signaling pathway	4.16159	4.20624e-16	5.49615e-15	9021	SOCS3
04910	Insulin signaling pathway	4.16159	4.20624e-16	5.49615e-15	10891	PPARGC1A
04910	Insulin signaling pathway	4.16159	4.20624e-16	5.49615e-15	3845	KRAS
04910	Insulin signaling pathway	4.16159	4.20624e-16	5.49615e-15	5613	PRKX
04910	Insulin signaling pathway	4.16159	4.20624e-16	5.49615e-15	2932	GSK3B
04910	Insulin signaling pathway	4.16159	4.20624e-16	5.49615e-15	3643	INSR
04910	Insulin signaling pathway	4.16159	4.20624e-16	5.49615e-15	3991	LIPE
04910	Insulin signaling pathway	4.16159	4.20624e-16	5.49615e-15	23433	RHOQ
04910	Insulin signaling pathway	4.16159	4.20624e-16	5.49615e-15	801	CALM1
04910	Insulin signaling pathway	4.16159	4.20624e-16	5.49615e-15	1398	CRK
04910	Insulin signaling pathway	4.16159	4.20624e-16	5.49615e-15	8660	IRS2
04910	Insulin signaling pathway	4.16159	4.20624e-16	5.49615e-15	6655	SOS2
04910	Insulin signaling pathway	4.16159	4.20624e-16	5.49615e-15	2872	MKNK2
04910	Insulin signaling pathway	4.16159	4.20624e-16	5.49615e-15	5562	PRKAA1
04910	Insulin signaling pathway	4.16159	4.20624e-16	5.49615e-15	5293	PIK3CD
04910	Insulin signaling pathway	4.16159	4.20624e-16	5.49615e-15	8503	PIK3R3
04910	Insulin signaling pathway	4.16159	4.20624e-16	5.49615e-15	2998	GYS2
04910	Insulin signaling pathway	4.16159	4.20624e-16	5.49615e-15	5140	PDE3B
04910	Insulin signaling pathway	4.16159	4.20624e-16	5.49615e-15	6517	SLC2A4
04910	Insulin signaling pathway	4.16159	4.20624e-16	5.49615e-15	5295	PIK3R1
04910	Insulin signaling pathway	4.16159	4.20624e-16	5.49615e-15	208	AKT2
04910	Insulin signaling pathway	4.16159	4.20624e-16	5.49615e-15	5501	PPP1CC
04910	Insulin signaling pathway	4.16159	4.20624e-16	5.49615e-15	1399	CRKL
04910	Insulin signaling pathway	4.16159	4.20624e-16	5.49615e-15	5170	PDPK1
04910	Insulin signaling pathway	4.16159	4.20624e-16	5.49615e-15	7248	TSC1
04910	Insulin signaling pathway	4.16159	4.20624e-16	5.49615e-15	5601	MAPK9
04910	Insulin signaling pathway	4.16159	4.20624e-16	5.49615e-15	2308	FOXO1
04910	Insulin signaling pathway	4.16159	4.20624e-16	5.49615e-15	8569	MKNK1
04910	Insulin signaling pathway	4.16159	4.20624e-16	5.49615e-15	867	CBL
04910	Insulin signaling pathway	4.16159	4.20624e-16	5.49615e-15	5594	MAPK1
04910	Insulin signaling pathway	4.16159	4.20624e-16	5.49615e-15	51422	PRKAG2
04910	Insulin signaling pathway	4.16159	4.20624e-16	5.49615e-15	122809	SOCS4
04910	Insulin signaling pathway	4.16159	4.20624e-16	5.49615e-15	5565	PRKAB2
04910	Insulin signaling pathway	4.16159	4.20624e-16	5.49615e-15	3667	IRS1
04910	Insulin signaling pathway	4.16159	4.20624e-16	5.49615e-15	5604	MAP2K1
04910	Insulin signaling pathway	4.16159	4.20624e-16	5.49615e-15	10000	AKT3
04310	Wnt signaling pathway	3.94737	8.55564e-16	1.04807e-14	1857	DVL3
04310	Wnt signaling pathway	3.94737	8.55564e-16	1.04807e-14	6907	TBL1X
04310	Wnt signaling pathway	3.94737	8.55564e-16	1.04807e-14	6500	SKP1
04310	Wnt signaling pathway	3.94737	8.55564e-16	1.04807e-14	57216	VANGL2
04310	Wnt signaling pathway	3.94737	8.55564e-16	1.04807e-14	8322	FZD4
04310	Wnt signaling pathway	3.94737	8.55564e-16	1.04807e-14	4040	LRP6
04310	Wnt signaling pathway	3.94737	8.55564e-16	1.04807e-14	5602	MAPK10
04310	Wnt signaling pathway	3.94737	8.55564e-16	1.04807e-14	81839	VANGL1
04310	Wnt signaling pathway	3.94737	8.55564e-16	1.04807e-14	23500	DAAM2
04310	Wnt signaling pathway	3.94737	8.55564e-16	1.04807e-14	6422	SFRP1
04310	Wnt signaling pathway	3.94737	8.55564e-16	1.04807e-14	5519	PPP2R1B
04310	Wnt signaling pathway	3.94737	8.55564e-16	1.04807e-14	8313	AXIN2
04310	Wnt signaling pathway	3.94737	8.55564e-16	1.04807e-14	5529	PPP2R5E
04310	Wnt signaling pathway	3.94737	8.55564e-16	1.04807e-14	79718	TBL1XR1
04310	Wnt signaling pathway	3.94737	8.55564e-16	1.04807e-14	818	CAMK2G
04310	Wnt signaling pathway	3.94737	8.55564e-16	1.04807e-14	6477	SIAH1
04310	Wnt signaling pathway	3.94737	8.55564e-16	1.04807e-14	57680	CHD8
04310	Wnt signaling pathway	3.94737	8.55564e-16	1.04807e-14	324	APC
04310	Wnt signaling pathway	3.94737	8.55564e-16	1.04807e-14	5516	PPP2CB
04310	Wnt signaling pathway	3.94737	8.55564e-16	1.04807e-14	4087	SMAD2
04310	Wnt signaling pathway	3.94737	8.55564e-16	1.04807e-14	27101	CACYBP
04310	Wnt signaling pathway	3.94737	8.55564e-16	1.04807e-14	89780	WNT3A
04310	Wnt signaling pathway	3.94737	8.55564e-16	1.04807e-14	51701	NLK
04310	Wnt signaling pathway	3.94737	8.55564e-16	1.04807e-14	5527	PPP2R5C
04310	Wnt signaling pathway	3.94737	8.55564e-16	1.04807e-14	7474	WNT5A
04310	Wnt signaling pathway	3.94737	8.55564e-16	1.04807e-14	5663	PSEN1
04310	Wnt signaling pathway	3.94737	8.55564e-16	1.04807e-14	8945	BTRC
04310	Wnt signaling pathway	3.94737	8.55564e-16	1.04807e-14	83439	TCF7L1
04310	Wnt signaling pathway	3.94737	8.55564e-16	1.04807e-14	10725	NFAT5
04310	Wnt signaling pathway	3.94737	8.55564e-16	1.04807e-14	894	CCND2
04310	Wnt signaling pathway	3.94737	8.55564e-16	1.04807e-14	5534	PPP3R1
04310	Wnt signaling pathway	3.94737	8.55564e-16	1.04807e-14	2932	GSK3B
04310	Wnt signaling pathway	3.94737	8.55564e-16	1.04807e-14	2033	EP300
04310	Wnt signaling pathway	3.94737	8.55564e-16	1.04807e-14	5613	PRKX
04310	Wnt signaling pathway	3.94737	8.55564e-16	1.04807e-14	5601	MAPK9
04310	Wnt signaling pathway	3.94737	8.55564e-16	1.04807e-14	5579	PRKCB
04310	Wnt signaling pathway	3.94737	8.55564e-16	1.04807e-14	166336	PRICKLE2
04310	Wnt signaling pathway	3.94737	8.55564e-16	1.04807e-14	5880	RAC2
04310	Wnt signaling pathway	3.94737	8.55564e-16	1.04807e-14	6093	ROCK1
04310	Wnt signaling pathway	3.94737	8.55564e-16	1.04807e-14	85407	NKD1
04310	Wnt signaling pathway	3.94737	8.55564e-16	1.04807e-14	1856	DVL2
04310	Wnt signaling pathway	3.94737	8.55564e-16	1.04807e-14	4088	SMAD3
04310	Wnt signaling pathway	3.94737	8.55564e-16	1.04807e-14	4089	SMAD4
04310	Wnt signaling pathway	3.94737	8.55564e-16	1.04807e-14	815	CAMK2A
04310	Wnt signaling pathway	3.94737	8.55564e-16	1.04807e-14	595	CCND1
04310	Wnt signaling pathway	3.94737	8.55564e-16	1.04807e-14	896	CCND3
04012	ErbB signaling pathway	5.06391	1.43768e-15	1.56548e-14	818	CAMK2G
04012	ErbB signaling pathway	5.06391	1.43768e-15	1.56548e-14	2065	ERBB3
04012	ErbB signaling pathway	5.06391	1.43768e-15	1.56548e-14	5295	PIK3R1
04012	ErbB signaling pathway	5.06391	1.43768e-15	1.56548e-14	5293	PIK3CD
04012	ErbB signaling pathway	5.06391	1.43768e-15	1.56548e-14	6655	SOS2
04012	ErbB signaling pathway	5.06391	1.43768e-15	1.56548e-14	5602	MAPK10
04012	ErbB signaling pathway	5.06391	1.43768e-15	1.56548e-14	57144	PAK7
04012	ErbB signaling pathway	5.06391	1.43768e-15	1.56548e-14	8503	PIK3R3
04012	ErbB signaling pathway	5.06391	1.43768e-15	1.56548e-14	2932	GSK3B
04012	ErbB signaling pathway	5.06391	1.43768e-15	1.56548e-14	1399	CRKL
04012	ErbB signaling pathway	5.06391	1.43768e-15	1.56548e-14	3084	NRG1
04012	ErbB signaling pathway	5.06391	1.43768e-15	1.56548e-14	5579	PRKCB
04012	ErbB signaling pathway	5.06391	1.43768e-15	1.56548e-14	1398	CRK
04012	ErbB signaling pathway	5.06391	1.43768e-15	1.56548e-14	2549	GAB1
04012	ErbB signaling pathway	5.06391	1.43768e-15	1.56548e-14	5594	MAPK1
04012	ErbB signaling pathway	5.06391	1.43768e-15	1.56548e-14	6416	MAP2K4
04012	ErbB signaling pathway	5.06391	1.43768e-15	1.56548e-14	208	AKT2
04012	ErbB signaling pathway	5.06391	1.43768e-15	1.56548e-14	7039	TGFA
04012	ErbB signaling pathway	5.06391	1.43768e-15	1.56548e-14	1027	CDKN1B
04012	ErbB signaling pathway	5.06391	1.43768e-15	1.56548e-14	10718	NRG3
04012	ErbB signaling pathway	5.06391	1.43768e-15	1.56548e-14	5058	PAK1
04012	ErbB signaling pathway	5.06391	1.43768e-15	1.56548e-14	10000	AKT3
04012	ErbB signaling pathway	5.06391	1.43768e-15	1.56548e-14	1026	CDKN1A
04012	ErbB signaling pathway	5.06391	1.43768e-15	1.56548e-14	5062	PAK2
04012	ErbB signaling pathway	5.06391	1.43768e-15	1.56548e-14	815	CAMK2A
04012	ErbB signaling pathway	5.06391	1.43768e-15	1.56548e-14	5604	MAP2K1
04012	ErbB signaling pathway	5.06391	1.43768e-15	1.56548e-14	2069	EREG
04012	ErbB signaling pathway	5.06391	1.43768e-15	1.56548e-14	5609	MAP2K7
04012	ErbB signaling pathway	5.06391	1.43768e-15	1.56548e-14	6654	SOS1
04012	ErbB signaling pathway	5.06391	1.43768e-15	1.56548e-14	1839	HBEGF
04012	ErbB signaling pathway	5.06391	1.43768e-15	1.56548e-14	5601	MAPK9
04012	ErbB signaling pathway	5.06391	1.43768e-15	1.56548e-14	3845	KRAS
04012	ErbB signaling pathway	5.06391	1.43768e-15	1.56548e-14	27	ABL2
04012	ErbB signaling pathway	5.06391	1.43768e-15	1.56548e-14	867	CBL
04914	Progesterone-mediated oocyte maturation	5.06391	1.43768e-15	1.56548e-14	107	ADCY1
04914	Progesterone-mediated oocyte maturation	5.06391	1.43768e-15	1.56548e-14	5295	PIK3R1
04914	Progesterone-mediated oocyte maturation	5.06391	1.43768e-15	1.56548e-14	994	CDC25B
04914	Progesterone-mediated oocyte maturation	5.06391	1.43768e-15	1.56548e-14	3480	IGF1R
04914	Progesterone-mediated oocyte maturation	5.06391	1.43768e-15	1.56548e-14	996	CDC27
04914	Progesterone-mediated oocyte maturation	5.06391	1.43768e-15	1.56548e-14	5139	PDE3A
04914	Progesterone-mediated oocyte maturation	5.06391	1.43768e-15	1.56548e-14	8697	CDC23
04914	Progesterone-mediated oocyte maturation	5.06391	1.43768e-15	1.56548e-14	2771	GNAI2
04914	Progesterone-mediated oocyte maturation	5.06391	1.43768e-15	1.56548e-14	5241	PGR
04914	Progesterone-mediated oocyte maturation	5.06391	1.43768e-15	1.56548e-14	3845	KRAS
04914	Progesterone-mediated oocyte maturation	5.06391	1.43768e-15	1.56548e-14	5602	MAPK10
04914	Progesterone-mediated oocyte maturation	5.06391	1.43768e-15	1.56548e-14	64506	CPEB1
04914	Progesterone-mediated oocyte maturation	5.06391	1.43768e-15	1.56548e-14	5594	MAPK1
04914	Progesterone-mediated oocyte maturation	5.06391	1.43768e-15	1.56548e-14	5140	PDE3B
04914	Progesterone-mediated oocyte maturation	5.06391	1.43768e-15	1.56548e-14	8503	PIK3R3
04914	Progesterone-mediated oocyte maturation	5.06391	1.43768e-15	1.56548e-14	5604	MAP2K1
04914	Progesterone-mediated oocyte maturation	5.06391	1.43768e-15	1.56548e-14	993	CDC25A
04914	Progesterone-mediated oocyte maturation	5.06391	1.43768e-15	1.56548e-14	2773	GNAI3
04914	Progesterone-mediated oocyte maturation	5.06391	1.43768e-15	1.56548e-14	1017	CDK2
04914	Progesterone-mediated oocyte maturation	5.06391	1.43768e-15	1.56548e-14	5600	MAPK11
04914	Progesterone-mediated oocyte maturation	5.06391	1.43768e-15	1.56548e-14	109	ADCY3
04914	Progesterone-mediated oocyte maturation	5.06391	1.43768e-15	1.56548e-14	5613	PRKX
04914	Progesterone-mediated oocyte maturation	5.06391	1.43768e-15	1.56548e-14	1432	MAPK14
04914	Progesterone-mediated oocyte maturation	5.06391	1.43768e-15	1.56548e-14	5601	MAPK9
04914	Progesterone-mediated oocyte maturation	5.06391	1.43768e-15	1.56548e-14	5293	PIK3CD
04914	Progesterone-mediated oocyte maturation	5.06391	1.43768e-15	1.56548e-14	208	AKT2
04914	Progesterone-mediated oocyte maturation	5.06391	1.43768e-15	1.56548e-14	27330	RPS6KA6
04914	Progesterone-mediated oocyte maturation	5.06391	1.43768e-15	1.56548e-14	6197	RPS6KA3
04914	Progesterone-mediated oocyte maturation	5.06391	1.43768e-15	1.56548e-14	111	ADCY5
04914	Progesterone-mediated oocyte maturation	5.06391	1.43768e-15	1.56548e-14	6196	RPS6KA2
04914	Progesterone-mediated oocyte maturation	5.06391	1.43768e-15	1.56548e-14	115	ADCY9
04914	Progesterone-mediated oocyte maturation	5.06391	1.43768e-15	1.56548e-14	10000	AKT3
04914	Progesterone-mediated oocyte maturation	5.06391	1.43768e-15	1.56548e-14	3479	IGF1
04914	Progesterone-mediated oocyte maturation	5.06391	1.43768e-15	1.56548e-14	108	ADCY2
01100	Metabolic pathways	1.89568	8.37689e-15	8.64143e-14	5435	POLR2F
01100	Metabolic pathways	1.89568	8.37689e-15	8.64143e-14	442117	GALNTL6
01100	Metabolic pathways	1.89568	8.37689e-15	8.64143e-14	1503	CTPS
01100	Metabolic pathways	1.89568	8.37689e-15	8.64143e-14	9615	GDA
01100	Metabolic pathways	1.89568	8.37689e-15	8.64143e-14	10558	SPTLC1
01100	Metabolic pathways	1.89568	8.37689e-15	8.64143e-14	79796	ALG9
01100	Metabolic pathways	1.89568	8.37689e-15	8.64143e-14	3417	IDH1
01100	Metabolic pathways	1.89568	8.37689e-15	8.64143e-14	283871	PGP
01100	Metabolic pathways	1.89568	8.37689e-15	8.64143e-14	60495	HPSE2
01100	Metabolic pathways	1.89568	8.37689e-15	8.64143e-14	3340	NDST1
01100	Metabolic pathways	1.89568	8.37689e-15	8.64143e-14	8703	B4GALT3
01100	Metabolic pathways	1.89568	8.37689e-15	8.64143e-14	1431	CS
01100	Metabolic pathways	1.89568	8.37689e-15	8.64143e-14	1158	CKM
01100	Metabolic pathways	1.89568	8.37689e-15	8.64143e-14	1040	CDS1
01100	Metabolic pathways	1.89568	8.37689e-15	8.64143e-14	8613	PPAP2B
01100	Metabolic pathways	1.89568	8.37689e-15	8.64143e-14	64768	IPPK
01100	Metabolic pathways	1.89568	8.37689e-15	8.64143e-14	79888	LPCAT1
01100	Metabolic pathways	1.89568	8.37689e-15	8.64143e-14	8525	DGKZ
01100	Metabolic pathways	1.89568	8.37689e-15	8.64143e-14	11226	GALNT6
01100	Metabolic pathways	1.89568	8.37689e-15	8.64143e-14	57452	GALNTL1
01100	Metabolic pathways	1.89568	8.37689e-15	8.64143e-14	526	ATP6V1B2
01100	Metabolic pathways	1.89568	8.37689e-15	8.64143e-14	51809	GALNT7
01100	Metabolic pathways	1.89568	8.37689e-15	8.64143e-14	5297	PI4KA
01100	Metabolic pathways	1.89568	8.37689e-15	8.64143e-14	8398	PLA2G6
01100	Metabolic pathways	1.89568	8.37689e-15	8.64143e-14	9348	NDST3
01100	Metabolic pathways	1.89568	8.37689e-15	8.64143e-14	5048	PAFAH1B1
01100	Metabolic pathways	1.89568	8.37689e-15	8.64143e-14	55361	PI4K2A
01100	Metabolic pathways	1.89568	8.37689e-15	8.64143e-14	2683	B4GALT1
01100	Metabolic pathways	1.89568	8.37689e-15	8.64143e-14	5298	PI4KB
01100	Metabolic pathways	1.89568	8.37689e-15	8.64143e-14	5051	PAFAH2
01100	Metabolic pathways	1.89568	8.37689e-15	8.64143e-14	3145	HMBS
01100	Metabolic pathways	1.89568	8.37689e-15	8.64143e-14	1581	CYP7A1
01100	Metabolic pathways	1.89568	8.37689e-15	8.64143e-14	23057	NMNAT2
01100	Metabolic pathways	1.89568	8.37689e-15	8.64143e-14	23396	PIP5K1C
01100	Metabolic pathways	1.89568	8.37689e-15	8.64143e-14	26035	GLCE
01100	Metabolic pathways	1.89568	8.37689e-15	8.64143e-14	137964	AGPAT6
01100	Metabolic pathways	1.89568	8.37689e-15	8.64143e-14	2643	GCH1
01100	Metabolic pathways	1.89568	8.37689e-15	8.64143e-14	8611	PPAP2A
01100	Metabolic pathways	1.89568	8.37689e-15	8.64143e-14	6489	ST8SIA1
01100	Metabolic pathways	1.89568	8.37689e-15	8.64143e-14	2651	GCNT2
01100	Metabolic pathways	1.89568	8.37689e-15	8.64143e-14	2572	GAD2
01100	Metabolic pathways	1.89568	8.37689e-15	8.64143e-14	10007	GNPDA1
01100	Metabolic pathways	1.89568	8.37689e-15	8.64143e-14	1588	CYP19A1
01100	Metabolic pathways	1.89568	8.37689e-15	8.64143e-14	2806	GOT2
01100	Metabolic pathways	1.89568	8.37689e-15	8.64143e-14	5433	POLR2D
01100	Metabolic pathways	1.89568	8.37689e-15	8.64143e-14	55500	ETNK1
01100	Metabolic pathways	1.89568	8.37689e-15	8.64143e-14	8776	MTMR1
01100	Metabolic pathways	1.89568	8.37689e-15	8.64143e-14	8942	KYNU
01100	Metabolic pathways	1.89568	8.37689e-15	8.64143e-14	5333	PLCD1
01100	Metabolic pathways	1.89568	8.37689e-15	8.64143e-14	10201	NME6
01100	Metabolic pathways	1.89568	8.37689e-15	8.64143e-14	2729	GCLC
01100	Metabolic pathways	1.89568	8.37689e-15	8.64143e-14	2582	GALE
01100	Metabolic pathways	1.89568	8.37689e-15	8.64143e-14	57678	GPAM
01100	Metabolic pathways	1.89568	8.37689e-15	8.64143e-14	30815	ST6GALNAC6
01100	Metabolic pathways	1.89568	8.37689e-15	8.64143e-14	1786	DNMT1
01100	Metabolic pathways	1.89568	8.37689e-15	8.64143e-14	154141	MBOAT1
01100	Metabolic pathways	1.89568	8.37689e-15	8.64143e-14	64131	XYLT1
01100	Metabolic pathways	1.89568	8.37689e-15	8.64143e-14	8509	NDST2
01100	Metabolic pathways	1.89568	8.37689e-15	8.64143e-14	2673	GFPT1
01100	Metabolic pathways	1.89568	8.37689e-15	8.64143e-14	2581	GALC
01100	Metabolic pathways	1.89568	8.37689e-15	8.64143e-14	2628	GATM
01100	Metabolic pathways	1.89568	8.37689e-15	8.64143e-14	2531	KDSR
01100	Metabolic pathways	1.89568	8.37689e-15	8.64143e-14	204	AK2
01100	Metabolic pathways	1.89568	8.37689e-15	8.64143e-14	2799	GNS
01100	Metabolic pathways	1.89568	8.37689e-15	8.64143e-14	8702	B4GALT4
01100	Metabolic pathways	1.89568	8.37689e-15	8.64143e-14	27235	COQ2
01100	Metabolic pathways	1.89568	8.37689e-15	8.64143e-14	9331	B4GALT6
01100	Metabolic pathways	1.89568	8.37689e-15	8.64143e-14	2591	GALNT3
01100	Metabolic pathways	1.89568	8.37689e-15	8.64143e-14	31	ACACA
01100	Metabolic pathways	1.89568	8.37689e-15	8.64143e-14	3631	INPP4A
01100	Metabolic pathways	1.89568	8.37689e-15	8.64143e-14	3632	INPP5A
01100	Metabolic pathways	1.89568	8.37689e-15	8.64143e-14	5049	PAFAH1B2
01100	Metabolic pathways	1.89568	8.37689e-15	8.64143e-14	5742	PTGS1
01100	Metabolic pathways	1.89568	8.37689e-15	8.64143e-14	2590	GALNT2
01100	Metabolic pathways	1.89568	8.37689e-15	8.64143e-14	1743	DLST
01100	Metabolic pathways	1.89568	8.37689e-15	8.64143e-14	6483	ST3GAL2
01100	Metabolic pathways	1.89568	8.37689e-15	8.64143e-14	1353	COX11
01100	Metabolic pathways	1.89568	8.37689e-15	8.64143e-14	5980	REV3L
01100	Metabolic pathways	1.89568	8.37689e-15	8.64143e-14	11041	B3GNT1
01100	Metabolic pathways	1.89568	8.37689e-15	8.64143e-14	132789	GNPDA2
01100	Metabolic pathways	1.89568	8.37689e-15	8.64143e-14	4124	MAN2A1
01100	Metabolic pathways	1.89568	8.37689e-15	8.64143e-14	6391	SDHC
01100	Metabolic pathways	1.89568	8.37689e-15	8.64143e-14	5277	PIGA
01100	Metabolic pathways	1.89568	8.37689e-15	8.64143e-14	56894	AGPAT3
01100	Metabolic pathways	1.89568	8.37689e-15	8.64143e-14	26229	B3GAT3
01100	Metabolic pathways	1.89568	8.37689e-15	8.64143e-14	5444	PON1
01100	Metabolic pathways	1.89568	8.37689e-15	8.64143e-14	1738	DLD
01100	Metabolic pathways	1.89568	8.37689e-15	8.64143e-14	548644	POLR2J3
01100	Metabolic pathways	1.89568	8.37689e-15	8.64143e-14	9374	PPT2
01100	Metabolic pathways	1.89568	8.37689e-15	8.64143e-14	27165	GLS2
01100	Metabolic pathways	1.89568	8.37689e-15	8.64143e-14	35	ACADS
01100	Metabolic pathways	1.89568	8.37689e-15	8.64143e-14	166929	SGMS2
01100	Metabolic pathways	1.89568	8.37689e-15	8.64143e-14	9468	PCYT1B
01100	Metabolic pathways	1.89568	8.37689e-15	8.64143e-14	5167	ENPP1
01100	Metabolic pathways	1.89568	8.37689e-15	8.64143e-14	6718	AKR1D1
01100	Metabolic pathways	1.89568	8.37689e-15	8.64143e-14	4248	MGAT3
01100	Metabolic pathways	1.89568	8.37689e-15	8.64143e-14	340485	ACER2
01100	Metabolic pathways	1.89568	8.37689e-15	8.64143e-14	5286	PIK3C2A
01100	Metabolic pathways	1.89568	8.37689e-15	8.64143e-14	11343	MGLL
01100	Metabolic pathways	1.89568	8.37689e-15	8.64143e-14	23305	ACSL6
01100	Metabolic pathways	1.89568	8.37689e-15	8.64143e-14	249	ALPL
01100	Metabolic pathways	1.89568	8.37689e-15	8.64143e-14	2744	GLS
01100	Metabolic pathways	1.89568	8.37689e-15	8.64143e-14	50487	PLA2G3
01100	Metabolic pathways	1.89568	8.37689e-15	8.64143e-14	9550	ATP6V1G1
01100	Metabolic pathways	1.89568	8.37689e-15	8.64143e-14	4842	NOS1
01100	Metabolic pathways	1.89568	8.37689e-15	8.64143e-14	55300	PI4K2B
01100	Metabolic pathways	1.89568	8.37689e-15	8.64143e-14	7991	TUSC3
01100	Metabolic pathways	1.89568	8.37689e-15	8.64143e-14	10690	FUT9
01100	Metabolic pathways	1.89568	8.37689e-15	8.64143e-14	2182	ACSL4
01100	Metabolic pathways	1.89568	8.37689e-15	8.64143e-14	8867	SYNJ1
01100	Metabolic pathways	1.89568	8.37689e-15	8.64143e-14	1629	DBT
01100	Metabolic pathways	1.89568	8.37689e-15	8.64143e-14	27087	B3GAT1
01100	Metabolic pathways	1.89568	8.37689e-15	8.64143e-14	23382	AHCYL2
01100	Metabolic pathways	1.89568	8.37689e-15	8.64143e-14	11320	MGAT4A
01100	Metabolic pathways	1.89568	8.37689e-15	8.64143e-14	79717	PPCS
01100	Metabolic pathways	1.89568	8.37689e-15	8.64143e-14	23483	TGDS
01100	Metabolic pathways	1.89568	8.37689e-15	8.64143e-14	56913	C1GALT1
01100	Metabolic pathways	1.89568	8.37689e-15	8.64143e-14	253558	LCLAT1
01100	Metabolic pathways	1.89568	8.37689e-15	8.64143e-14	2180	ACSL1
01100	Metabolic pathways	1.89568	8.37689e-15	8.64143e-14	10622	POLR3G
01100	Metabolic pathways	1.89568	8.37689e-15	8.64143e-14	55568	GALNT10
01100	Metabolic pathways	1.89568	8.37689e-15	8.64143e-14	9563	H6PD
01100	Metabolic pathways	1.89568	8.37689e-15	8.64143e-14	8050	PDHX
01100	Metabolic pathways	1.89568	8.37689e-15	8.64143e-14	10157	AASS
01100	Metabolic pathways	1.89568	8.37689e-15	8.64143e-14	6480	ST6GAL1
01100	Metabolic pathways	1.89568	8.37689e-15	8.64143e-14	7381	UQCRB
01100	Metabolic pathways	1.89568	8.37689e-15	8.64143e-14	84002	B3GNT5
01100	Metabolic pathways	1.89568	8.37689e-15	8.64143e-14	586	BCAT1
01100	Metabolic pathways	1.89568	8.37689e-15	8.64143e-14	4047	LSS
01100	Metabolic pathways	1.89568	8.37689e-15	8.64143e-14	256435	ST6GALNAC3
01100	Metabolic pathways	1.89568	8.37689e-15	8.64143e-14	2650	GCNT1
01100	Metabolic pathways	1.89568	8.37689e-15	8.64143e-14	54675	CRLS1
01100	Metabolic pathways	1.89568	8.37689e-15	8.64143e-14	5859	QARS
01100	Metabolic pathways	1.89568	8.37689e-15	8.64143e-14	4833	NME4
01100	Metabolic pathways	1.89568	8.37689e-15	8.64143e-14	4952	OCRL
01100	Metabolic pathways	1.89568	8.37689e-15	8.64143e-14	191	AHCY
01100	Metabolic pathways	1.89568	8.37689e-15	8.64143e-14	144245	ALG10B
01100	Metabolic pathways	1.89568	8.37689e-15	8.64143e-14	1787	TRDMT1
01100	Metabolic pathways	1.89568	8.37689e-15	8.64143e-14	79868	ALG13
01100	Metabolic pathways	1.89568	8.37689e-15	8.64143e-14	79646	PANK3
01100	Metabolic pathways	1.89568	8.37689e-15	8.64143e-14	8659	ALDH4A1
01100	Metabolic pathways	1.89568	8.37689e-15	8.64143e-14	11253	MAN1B1
01100	Metabolic pathways	1.89568	8.37689e-15	8.64143e-14	6241	RRM2
01100	Metabolic pathways	1.89568	8.37689e-15	8.64143e-14	51727	CMPK1
01100	Metabolic pathways	1.89568	8.37689e-15	8.64143e-14	51728	POLR3K
01100	Metabolic pathways	1.89568	8.37689e-15	8.64143e-14	51	ACOX1
01100	Metabolic pathways	1.89568	8.37689e-15	8.64143e-14	3707	ITPKB
01100	Metabolic pathways	1.89568	8.37689e-15	8.64143e-14	55512	SMPD3
01100	Metabolic pathways	1.89568	8.37689e-15	8.64143e-14	27010	TPK1
01100	Metabolic pathways	1.89568	8.37689e-15	8.64143e-14	9197	SLC33A1
01100	Metabolic pathways	1.89568	8.37689e-15	8.64143e-14	5372	PMM1
01100	Metabolic pathways	1.89568	8.37689e-15	8.64143e-14	80055	PGAP1
01100	Metabolic pathways	1.89568	8.37689e-15	8.64143e-14	6609	SMPD1
01100	Metabolic pathways	1.89568	8.37689e-15	8.64143e-14	275	AMT
01100	Metabolic pathways	1.89568	8.37689e-15	8.64143e-14	5214	PFKP
01100	Metabolic pathways	1.89568	8.37689e-15	8.64143e-14	9945	GFPT2
01100	Metabolic pathways	1.89568	8.37689e-15	8.64143e-14	6611	SMS
01100	Metabolic pathways	1.89568	8.37689e-15	8.64143e-14	8526	DGKE
01100	Metabolic pathways	1.89568	8.37689e-15	8.64143e-14	55224	ETNK2
01100	Metabolic pathways	1.89568	8.37689e-15	8.64143e-14	157506	RDH10
01100	Metabolic pathways	1.89568	8.37689e-15	8.64143e-14	2589	GALNT1
01100	Metabolic pathways	1.89568	8.37689e-15	8.64143e-14	55304	SPTLC3
01100	Metabolic pathways	1.89568	8.37689e-15	8.64143e-14	113612	CYP2U1
01100	Metabolic pathways	1.89568	8.37689e-15	8.64143e-14	23530	NNT
04114	Oocyte meiosis	4.31922	1.27252e-14	1.24707e-13	111	ADCY5
04114	Oocyte meiosis	4.31922	1.27252e-14	1.24707e-13	5529	PPP2R5E
04114	Oocyte meiosis	4.31922	1.27252e-14	1.24707e-13	5613	PRKX
04114	Oocyte meiosis	4.31922	1.27252e-14	1.24707e-13	3479	IGF1
04114	Oocyte meiosis	4.31922	1.27252e-14	1.24707e-13	818	CAMK2G
04114	Oocyte meiosis	4.31922	1.27252e-14	1.24707e-13	5516	PPP2CB
04114	Oocyte meiosis	4.31922	1.27252e-14	1.24707e-13	898	CCNE1
04114	Oocyte meiosis	4.31922	1.27252e-14	1.24707e-13	6500	SKP1
04114	Oocyte meiosis	4.31922	1.27252e-14	1.24707e-13	7534	YWHAZ
04114	Oocyte meiosis	4.31922	1.27252e-14	1.24707e-13	115	ADCY9
04114	Oocyte meiosis	4.31922	1.27252e-14	1.24707e-13	9700	ESPL1
04114	Oocyte meiosis	4.31922	1.27252e-14	1.24707e-13	7531	YWHAE
04114	Oocyte meiosis	4.31922	1.27252e-14	1.24707e-13	5519	PPP2R1B
04114	Oocyte meiosis	4.31922	1.27252e-14	1.24707e-13	6197	RPS6KA3
04114	Oocyte meiosis	4.31922	1.27252e-14	1.24707e-13	5527	PPP2R5C
04114	Oocyte meiosis	4.31922	1.27252e-14	1.24707e-13	7532	YWHAG
04114	Oocyte meiosis	4.31922	1.27252e-14	1.24707e-13	5594	MAPK1
04114	Oocyte meiosis	4.31922	1.27252e-14	1.24707e-13	10971	YWHAQ
04114	Oocyte meiosis	4.31922	1.27252e-14	1.24707e-13	8945	BTRC
04114	Oocyte meiosis	4.31922	1.27252e-14	1.24707e-13	5501	PPP1CC
04114	Oocyte meiosis	4.31922	1.27252e-14	1.24707e-13	801	CALM1
04114	Oocyte meiosis	4.31922	1.27252e-14	1.24707e-13	27330	RPS6KA6
04114	Oocyte meiosis	4.31922	1.27252e-14	1.24707e-13	5241	PGR
04114	Oocyte meiosis	4.31922	1.27252e-14	1.24707e-13	8243	SMC1A
04114	Oocyte meiosis	4.31922	1.27252e-14	1.24707e-13	109	ADCY3
04114	Oocyte meiosis	4.31922	1.27252e-14	1.24707e-13	107	ADCY1
04114	Oocyte meiosis	4.31922	1.27252e-14	1.24707e-13	1017	CDK2
04114	Oocyte meiosis	4.31922	1.27252e-14	1.24707e-13	64506	CPEB1
04114	Oocyte meiosis	4.31922	1.27252e-14	1.24707e-13	815	CAMK2A
04114	Oocyte meiosis	4.31922	1.27252e-14	1.24707e-13	996	CDC27
04114	Oocyte meiosis	4.31922	1.27252e-14	1.24707e-13	8697	CDC23
04114	Oocyte meiosis	4.31922	1.27252e-14	1.24707e-13	6196	RPS6KA2
04114	Oocyte meiosis	4.31922	1.27252e-14	1.24707e-13	5604	MAP2K1
04114	Oocyte meiosis	4.31922	1.27252e-14	1.24707e-13	9134	CCNE2
04114	Oocyte meiosis	4.31922	1.27252e-14	1.24707e-13	7529	YWHAB
04114	Oocyte meiosis	4.31922	1.27252e-14	1.24707e-13	3480	IGF1R
04114	Oocyte meiosis	4.31922	1.27252e-14	1.24707e-13	108	ADCY2
04114	Oocyte meiosis	4.31922	1.27252e-14	1.24707e-13	5534	PPP3R1
05220	Chronic myeloid leukemia	5.32507	1.52978e-14	1.42779e-13	5594	MAPK1
05220	Chronic myeloid leukemia	5.32507	1.52978e-14	1.42779e-13	7040	TGFB1
05220	Chronic myeloid leukemia	5.32507	1.52978e-14	1.42779e-13	8503	PIK3R3
05220	Chronic myeloid leukemia	5.32507	1.52978e-14	1.42779e-13	861	RUNX1
05220	Chronic myeloid leukemia	5.32507	1.52978e-14	1.42779e-13	1147	CHUK
05220	Chronic myeloid leukemia	5.32507	1.52978e-14	1.42779e-13	1870	E2F2
05220	Chronic myeloid leukemia	5.32507	1.52978e-14	1.42779e-13	1026	CDKN1A
05220	Chronic myeloid leukemia	5.32507	1.52978e-14	1.42779e-13	1399	CRKL
05220	Chronic myeloid leukemia	5.32507	1.52978e-14	1.42779e-13	5293	PIK3CD
05220	Chronic myeloid leukemia	5.32507	1.52978e-14	1.42779e-13	10000	AKT3
05220	Chronic myeloid leukemia	5.32507	1.52978e-14	1.42779e-13	208	AKT2
05220	Chronic myeloid leukemia	5.32507	1.52978e-14	1.42779e-13	7048	TGFBR2
05220	Chronic myeloid leukemia	5.32507	1.52978e-14	1.42779e-13	5604	MAP2K1
05220	Chronic myeloid leukemia	5.32507	1.52978e-14	1.42779e-13	5295	PIK3R1
05220	Chronic myeloid leukemia	5.32507	1.52978e-14	1.42779e-13	4089	SMAD4
05220	Chronic myeloid leukemia	5.32507	1.52978e-14	1.42779e-13	6655	SOS2
05220	Chronic myeloid leukemia	5.32507	1.52978e-14	1.42779e-13	7046	TGFBR1
05220	Chronic myeloid leukemia	5.32507	1.52978e-14	1.42779e-13	7042	TGFB2
05220	Chronic myeloid leukemia	5.32507	1.52978e-14	1.42779e-13	595	CCND1
05220	Chronic myeloid leukemia	5.32507	1.52978e-14	1.42779e-13	1021	CDK6
05220	Chronic myeloid leukemia	5.32507	1.52978e-14	1.42779e-13	613	BCR
05220	Chronic myeloid leukemia	5.32507	1.52978e-14	1.42779e-13	1871	E2F3
05220	Chronic myeloid leukemia	5.32507	1.52978e-14	1.42779e-13	6654	SOS1
05220	Chronic myeloid leukemia	5.32507	1.52978e-14	1.42779e-13	1398	CRK
05220	Chronic myeloid leukemia	5.32507	1.52978e-14	1.42779e-13	1027	CDKN1B
05220	Chronic myeloid leukemia	5.32507	1.52978e-14	1.42779e-13	9846	GAB2
05220	Chronic myeloid leukemia	5.32507	1.52978e-14	1.42779e-13	3845	KRAS
05220	Chronic myeloid leukemia	5.32507	1.52978e-14	1.42779e-13	4088	SMAD3
05220	Chronic myeloid leukemia	5.32507	1.52978e-14	1.42779e-13	3551	IKBKB
05220	Chronic myeloid leukemia	5.32507	1.52978e-14	1.42779e-13	867	CBL
05210	Colorectal cancer	5.64285	6.36547e-14	5.67105e-13	83439	TCF7L1
05210	Colorectal cancer	5.64285	6.36547e-14	5.67105e-13	7040	TGFB1
05210	Colorectal cancer	5.64285	6.36547e-14	5.67105e-13	8503	PIK3R3
05210	Colorectal cancer	5.64285	6.36547e-14	5.67105e-13	5594	MAPK1
05210	Colorectal cancer	5.64285	6.36547e-14	5.67105e-13	5601	MAPK9
05210	Colorectal cancer	5.64285	6.36547e-14	5.67105e-13	4088	SMAD3
05210	Colorectal cancer	5.64285	6.36547e-14	5.67105e-13	324	APC
05210	Colorectal cancer	5.64285	6.36547e-14	5.67105e-13	2353	FOS
05210	Colorectal cancer	5.64285	6.36547e-14	5.67105e-13	4087	SMAD2
05210	Colorectal cancer	5.64285	6.36547e-14	5.67105e-13	7042	TGFB2
05210	Colorectal cancer	5.64285	6.36547e-14	5.67105e-13	5604	MAP2K1
05210	Colorectal cancer	5.64285	6.36547e-14	5.67105e-13	836	CASP3
05210	Colorectal cancer	5.64285	6.36547e-14	5.67105e-13	5293	PIK3CD
05210	Colorectal cancer	5.64285	6.36547e-14	5.67105e-13	4089	SMAD4
05210	Colorectal cancer	5.64285	6.36547e-14	5.67105e-13	26060	APPL1
05210	Colorectal cancer	5.64285	6.36547e-14	5.67105e-13	208	AKT2
05210	Colorectal cancer	5.64285	6.36547e-14	5.67105e-13	10000	AKT3
05210	Colorectal cancer	5.64285	6.36547e-14	5.67105e-13	5602	MAPK10
05210	Colorectal cancer	5.64285	6.36547e-14	5.67105e-13	7048	TGFBR2
05210	Colorectal cancer	5.64285	6.36547e-14	5.67105e-13	7046	TGFBR1
05210	Colorectal cancer	5.64285	6.36547e-14	5.67105e-13	8313	AXIN2
05210	Colorectal cancer	5.64285	6.36547e-14	5.67105e-13	5295	PIK3R1
05210	Colorectal cancer	5.64285	6.36547e-14	5.67105e-13	596	BCL2
05210	Colorectal cancer	5.64285	6.36547e-14	5.67105e-13	2932	GSK3B
05210	Colorectal cancer	5.64285	6.36547e-14	5.67105e-13	5880	RAC2
05210	Colorectal cancer	5.64285	6.36547e-14	5.67105e-13	3845	KRAS
05210	Colorectal cancer	5.64285	6.36547e-14	5.67105e-13	595	CCND1
04920	Adipocytokine signaling pathway	5.41514	7.5027e-14	6.3936e-13	7124	TNF
04920	Adipocytokine signaling pathway	5.41514	7.5027e-14	6.3936e-13	84254	CAMKK1
04920	Adipocytokine signaling pathway	5.41514	7.5027e-14	6.3936e-13	2180	ACSL1
04920	Adipocytokine signaling pathway	5.41514	7.5027e-14	6.3936e-13	5563	PRKAA2
04920	Adipocytokine signaling pathway	5.41514	7.5027e-14	6.3936e-13	79602	ADIPOR2
04920	Adipocytokine signaling pathway	5.41514	7.5027e-14	6.3936e-13	9021	SOCS3
04920	Adipocytokine signaling pathway	5.41514	7.5027e-14	6.3936e-13	1147	CHUK
04920	Adipocytokine signaling pathway	5.41514	7.5027e-14	6.3936e-13	51422	PRKAG2
04920	Adipocytokine signaling pathway	5.41514	7.5027e-14	6.3936e-13	7133	TNFRSF1B
04920	Adipocytokine signaling pathway	5.41514	7.5027e-14	6.3936e-13	23305	ACSL6
04920	Adipocytokine signaling pathway	5.41514	7.5027e-14	6.3936e-13	6774	STAT3
04920	Adipocytokine signaling pathway	5.41514	7.5027e-14	6.3936e-13	1374	CPT1A
04920	Adipocytokine signaling pathway	5.41514	7.5027e-14	6.3936e-13	5465	PPARA
04920	Adipocytokine signaling pathway	5.41514	7.5027e-14	6.3936e-13	6513	SLC2A1
04920	Adipocytokine signaling pathway	5.41514	7.5027e-14	6.3936e-13	10645	CAMKK2
04920	Adipocytokine signaling pathway	5.41514	7.5027e-14	6.3936e-13	3952	LEP
04920	Adipocytokine signaling pathway	5.41514	7.5027e-14	6.3936e-13	208	AKT2
04920	Adipocytokine signaling pathway	5.41514	7.5027e-14	6.3936e-13	6517	SLC2A4
04920	Adipocytokine signaling pathway	5.41514	7.5027e-14	6.3936e-13	10000	AKT3
04920	Adipocytokine signaling pathway	5.41514	7.5027e-14	6.3936e-13	3551	IKBKB
04920	Adipocytokine signaling pathway	5.41514	7.5027e-14	6.3936e-13	5602	MAPK10
04920	Adipocytokine signaling pathway	5.41514	7.5027e-14	6.3936e-13	10891	PPARGC1A
04920	Adipocytokine signaling pathway	5.41514	7.5027e-14	6.3936e-13	5601	MAPK9
04920	Adipocytokine signaling pathway	5.41514	7.5027e-14	6.3936e-13	8660	IRS2
04920	Adipocytokine signaling pathway	5.41514	7.5027e-14	6.3936e-13	3667	IRS1
04920	Adipocytokine signaling pathway	5.41514	7.5027e-14	6.3936e-13	5565	PRKAB2
04920	Adipocytokine signaling pathway	5.41514	7.5027e-14	6.3936e-13	5562	PRKAA1
04920	Adipocytokine signaling pathway	5.41514	7.5027e-14	6.3936e-13	2182	ACSL4
04020	Calcium signaling pathway	3.42141	1.71008e-13	1.39656e-12	493	ATP2B4
04020	Calcium signaling pathway	3.42141	1.71008e-13	1.39656e-12	5613	PRKX
04020	Calcium signaling pathway	3.42141	1.71008e-13	1.39656e-12	1129	CHRM2
04020	Calcium signaling pathway	3.42141	1.71008e-13	1.39656e-12	2906	GRIN2D
04020	Calcium signaling pathway	3.42141	1.71008e-13	1.39656e-12	136	ADORA2B
04020	Calcium signaling pathway	3.42141	1.71008e-13	1.39656e-12	818	CAMK2G
04020	Calcium signaling pathway	3.42141	1.71008e-13	1.39656e-12	2903	GRIN2A
04020	Calcium signaling pathway	3.42141	1.71008e-13	1.39656e-12	3356	HTR2A
04020	Calcium signaling pathway	3.42141	1.71008e-13	1.39656e-12	6869	TACR1
04020	Calcium signaling pathway	3.42141	1.71008e-13	1.39656e-12	5733	PTGER3
04020	Calcium signaling pathway	3.42141	1.71008e-13	1.39656e-12	491	ATP2B2
04020	Calcium signaling pathway	3.42141	1.71008e-13	1.39656e-12	8911	CACNA1I
04020	Calcium signaling pathway	3.42141	1.71008e-13	1.39656e-12	488	ATP2A2
04020	Calcium signaling pathway	3.42141	1.71008e-13	1.39656e-12	3360	HTR4
04020	Calcium signaling pathway	3.42141	1.71008e-13	1.39656e-12	147	ADRA1B
04020	Calcium signaling pathway	3.42141	1.71008e-13	1.39656e-12	4842	NOS1
04020	Calcium signaling pathway	3.42141	1.71008e-13	1.39656e-12	3707	ITPKB
04020	Calcium signaling pathway	3.42141	1.71008e-13	1.39656e-12	5333	PLCD1
04020	Calcium signaling pathway	3.42141	1.71008e-13	1.39656e-12	5025	P2RX4
04020	Calcium signaling pathway	3.42141	1.71008e-13	1.39656e-12	2065	ERBB3
04020	Calcium signaling pathway	3.42141	1.71008e-13	1.39656e-12	109	ADCY3
04020	Calcium signaling pathway	3.42141	1.71008e-13	1.39656e-12	8913	CACNA1G
04020	Calcium signaling pathway	3.42141	1.71008e-13	1.39656e-12	814	CAMK4
04020	Calcium signaling pathway	3.42141	1.71008e-13	1.39656e-12	775	CACNA1C
04020	Calcium signaling pathway	3.42141	1.71008e-13	1.39656e-12	6543	SLC8A2
04020	Calcium signaling pathway	3.42141	1.71008e-13	1.39656e-12	155	ADRB3
04020	Calcium signaling pathway	3.42141	1.71008e-13	1.39656e-12	291	SLC25A4
04020	Calcium signaling pathway	3.42141	1.71008e-13	1.39656e-12	887	CCKBR
04020	Calcium signaling pathway	3.42141	1.71008e-13	1.39656e-12	107	ADCY1
04020	Calcium signaling pathway	3.42141	1.71008e-13	1.39656e-12	490	ATP2B1
04020	Calcium signaling pathway	3.42141	1.71008e-13	1.39656e-12	5023	P2RX1
04020	Calcium signaling pathway	3.42141	1.71008e-13	1.39656e-12	815	CAMK2A
04020	Calcium signaling pathway	3.42141	1.71008e-13	1.39656e-12	91807	MYLK3
04020	Calcium signaling pathway	3.42141	1.71008e-13	1.39656e-12	492	ATP2B3
04020	Calcium signaling pathway	3.42141	1.71008e-13	1.39656e-12	5579	PRKCB
04020	Calcium signaling pathway	3.42141	1.71008e-13	1.39656e-12	4638	MYLK
04020	Calcium signaling pathway	3.42141	1.71008e-13	1.39656e-12	2915	GRM5
04020	Calcium signaling pathway	3.42141	1.71008e-13	1.39656e-12	777	CACNA1E
04020	Calcium signaling pathway	3.42141	1.71008e-13	1.39656e-12	801	CALM1
04020	Calcium signaling pathway	3.42141	1.71008e-13	1.39656e-12	2911	GRM1
04020	Calcium signaling pathway	3.42141	1.71008e-13	1.39656e-12	5156	PDGFRA
04020	Calcium signaling pathway	3.42141	1.71008e-13	1.39656e-12	108	ADCY2
04020	Calcium signaling pathway	3.42141	1.71008e-13	1.39656e-12	115	ADCY9
04020	Calcium signaling pathway	3.42141	1.71008e-13	1.39656e-12	2774	GNAL
04020	Calcium signaling pathway	3.42141	1.71008e-13	1.39656e-12	5534	PPP3R1
04020	Calcium signaling pathway	3.42141	1.71008e-13	1.39656e-12	1909	EDNRA
04020	Calcium signaling pathway	3.42141	1.71008e-13	1.39656e-12	1910	EDNRB
04062	Chemokine signaling pathway	3.29083	4.5554e-13	3.57143e-12	5293	PIK3CD
04062	Chemokine signaling pathway	3.29083	4.5554e-13	3.57143e-12	111	ADCY5
04062	Chemokine signaling pathway	3.29083	4.5554e-13	3.57143e-12	3845	KRAS
04062	Chemokine signaling pathway	3.29083	4.5554e-13	3.57143e-12	998	CDC42
04062	Chemokine signaling pathway	3.29083	4.5554e-13	3.57143e-12	3551	IKBKB
04062	Chemokine signaling pathway	3.29083	4.5554e-13	3.57143e-12	2771	GNAI2
04062	Chemokine signaling pathway	3.29083	4.5554e-13	3.57143e-12	157	ADRBK2
04062	Chemokine signaling pathway	3.29083	4.5554e-13	3.57143e-12	156	ADRBK1
04062	Chemokine signaling pathway	3.29083	4.5554e-13	3.57143e-12	6346	CCL1
04062	Chemokine signaling pathway	3.29083	4.5554e-13	3.57143e-12	208	AKT2
04062	Chemokine signaling pathway	3.29083	4.5554e-13	3.57143e-12	5613	PRKX
04062	Chemokine signaling pathway	3.29083	4.5554e-13	3.57143e-12	6774	STAT3
04062	Chemokine signaling pathway	3.29083	4.5554e-13	3.57143e-12	5594	MAPK1
04062	Chemokine signaling pathway	3.29083	4.5554e-13	3.57143e-12	8503	PIK3R3
04062	Chemokine signaling pathway	3.29083	4.5554e-13	3.57143e-12	2932	GSK3B
04062	Chemokine signaling pathway	3.29083	4.5554e-13	3.57143e-12	1147	CHUK
04062	Chemokine signaling pathway	3.29083	4.5554e-13	3.57143e-12	9844	ELMO1
04062	Chemokine signaling pathway	3.29083	4.5554e-13	3.57143e-12	5058	PAK1
04062	Chemokine signaling pathway	3.29083	4.5554e-13	3.57143e-12	6093	ROCK1
04062	Chemokine signaling pathway	3.29083	4.5554e-13	3.57143e-12	2773	GNAI3
04062	Chemokine signaling pathway	3.29083	4.5554e-13	3.57143e-12	3576	IL8
04062	Chemokine signaling pathway	3.29083	4.5554e-13	3.57143e-12	6654	SOS1
04062	Chemokine signaling pathway	3.29083	4.5554e-13	3.57143e-12	6387	CXCL12
04062	Chemokine signaling pathway	3.29083	4.5554e-13	3.57143e-12	2309	FOXO3
04062	Chemokine signaling pathway	3.29083	4.5554e-13	3.57143e-12	107	ADCY1
04062	Chemokine signaling pathway	3.29083	4.5554e-13	3.57143e-12	7410	VAV2
04062	Chemokine signaling pathway	3.29083	4.5554e-13	3.57143e-12	5295	PIK3R1
04062	Chemokine signaling pathway	3.29083	4.5554e-13	3.57143e-12	10000	AKT3
04062	Chemokine signaling pathway	3.29083	4.5554e-13	3.57143e-12	1236	CCR7
04062	Chemokine signaling pathway	3.29083	4.5554e-13	3.57143e-12	6348	CCL3
04062	Chemokine signaling pathway	3.29083	4.5554e-13	3.57143e-12	7074	TIAM1
04062	Chemokine signaling pathway	3.29083	4.5554e-13	3.57143e-12	8976	WASL
04062	Chemokine signaling pathway	3.29083	4.5554e-13	3.57143e-12	5604	MAP2K1
04062	Chemokine signaling pathway	3.29083	4.5554e-13	3.57143e-12	109	ADCY3
04062	Chemokine signaling pathway	3.29083	4.5554e-13	3.57143e-12	1398	CRK
04062	Chemokine signaling pathway	3.29083	4.5554e-13	3.57143e-12	5829	PXN
04062	Chemokine signaling pathway	3.29083	4.5554e-13	3.57143e-12	2787	GNG5
04062	Chemokine signaling pathway	3.29083	4.5554e-13	3.57143e-12	6655	SOS2
04062	Chemokine signaling pathway	3.29083	4.5554e-13	3.57143e-12	59345	GNB4
04062	Chemokine signaling pathway	3.29083	4.5554e-13	3.57143e-12	5580	PRKCD
04062	Chemokine signaling pathway	3.29083	4.5554e-13	3.57143e-12	3702	ITK
04062	Chemokine signaling pathway	3.29083	4.5554e-13	3.57143e-12	10451	VAV3
04062	Chemokine signaling pathway	3.29083	4.5554e-13	3.57143e-12	115	ADCY9
04062	Chemokine signaling pathway	3.29083	4.5554e-13	3.57143e-12	5880	RAC2
04062	Chemokine signaling pathway	3.29083	4.5554e-13	3.57143e-12	10681	GNB5
04062	Chemokine signaling pathway	3.29083	4.5554e-13	3.57143e-12	108	ADCY2
04062	Chemokine signaling pathway	3.29083	4.5554e-13	3.57143e-12	5579	PRKCB
04062	Chemokine signaling pathway	3.29083	4.5554e-13	3.57143e-12	1399	CRKL
04664	Fc epsilon RI signaling pathway	4.75661	1.39865e-12	1.05437e-11	7410	VAV2
04664	Fc epsilon RI signaling pathway	4.75661	1.39865e-12	1.05437e-11	50487	PLA2G3
04664	Fc epsilon RI signaling pathway	4.75661	1.39865e-12	1.05437e-11	3596	IL13
04664	Fc epsilon RI signaling pathway	4.75661	1.39865e-12	1.05437e-11	8398	PLA2G6
04664	Fc epsilon RI signaling pathway	4.75661	1.39865e-12	1.05437e-11	5295	PIK3R1
04664	Fc epsilon RI signaling pathway	4.75661	1.39865e-12	1.05437e-11	8503	PIK3R3
04664	Fc epsilon RI signaling pathway	4.75661	1.39865e-12	1.05437e-11	6416	MAP2K4
04664	Fc epsilon RI signaling pathway	4.75661	1.39865e-12	1.05437e-11	5594	MAPK1
04664	Fc epsilon RI signaling pathway	4.75661	1.39865e-12	1.05437e-11	5604	MAP2K1
04664	Fc epsilon RI signaling pathway	4.75661	1.39865e-12	1.05437e-11	5600	MAPK11
04664	Fc epsilon RI signaling pathway	4.75661	1.39865e-12	1.05437e-11	5880	RAC2
04664	Fc epsilon RI signaling pathway	4.75661	1.39865e-12	1.05437e-11	10451	VAV3
04664	Fc epsilon RI signaling pathway	4.75661	1.39865e-12	1.05437e-11	9846	GAB2
04664	Fc epsilon RI signaling pathway	4.75661	1.39865e-12	1.05437e-11	6654	SOS1
04664	Fc epsilon RI signaling pathway	4.75661	1.39865e-12	1.05437e-11	10000	AKT3
04664	Fc epsilon RI signaling pathway	4.75661	1.39865e-12	1.05437e-11	5579	PRKCB
04664	Fc epsilon RI signaling pathway	4.75661	1.39865e-12	1.05437e-11	5602	MAPK10
04664	Fc epsilon RI signaling pathway	4.75661	1.39865e-12	1.05437e-11	208	AKT2
04664	Fc epsilon RI signaling pathway	4.75661	1.39865e-12	1.05437e-11	7124	TNF
04664	Fc epsilon RI signaling pathway	4.75661	1.39865e-12	1.05437e-11	6655	SOS2
04664	Fc epsilon RI signaling pathway	4.75661	1.39865e-12	1.05437e-11	5293	PIK3CD
04664	Fc epsilon RI signaling pathway	4.75661	1.39865e-12	1.05437e-11	5163	PDK1
04664	Fc epsilon RI signaling pathway	4.75661	1.39865e-12	1.05437e-11	5581	PRKCE
04664	Fc epsilon RI signaling pathway	4.75661	1.39865e-12	1.05437e-11	1432	MAPK14
04664	Fc epsilon RI signaling pathway	4.75661	1.39865e-12	1.05437e-11	3845	KRAS
04664	Fc epsilon RI signaling pathway	4.75661	1.39865e-12	1.05437e-11	5601	MAPK9
04664	Fc epsilon RI signaling pathway	4.75661	1.39865e-12	1.05437e-11	3937	LCP2
04664	Fc epsilon RI signaling pathway	4.75661	1.39865e-12	1.05437e-11	5580	PRKCD
04664	Fc epsilon RI signaling pathway	4.75661	1.39865e-12	1.05437e-11	5609	MAP2K7
04120	Ubiquitin mediated proteolysis	3.6356	2.98318e-12	2.16556e-11	331	XIAP
04120	Ubiquitin mediated proteolysis	3.6356	2.98318e-12	2.16556e-11	9354	UBE4A
04120	Ubiquitin mediated proteolysis	3.6356	2.98318e-12	2.16556e-11	8453	CUL2
04120	Ubiquitin mediated proteolysis	3.6356	2.98318e-12	2.16556e-11	23295	MGRN1
04120	Ubiquitin mediated proteolysis	3.6356	2.98318e-12	2.16556e-11	6500	SKP1
04120	Ubiquitin mediated proteolysis	3.6356	2.98318e-12	2.16556e-11	11059	WWP1
04120	Ubiquitin mediated proteolysis	3.6356	2.98318e-12	2.16556e-11	8924	HERC2
04120	Ubiquitin mediated proteolysis	3.6356	2.98318e-12	2.16556e-11	4214	MAP3K1
04120	Ubiquitin mediated proteolysis	3.6356	2.98318e-12	2.16556e-11	997	CDC34
04120	Ubiquitin mediated proteolysis	3.6356	2.98318e-12	2.16556e-11	7322	UBE2D2
04120	Ubiquitin mediated proteolysis	3.6356	2.98318e-12	2.16556e-11	867	CBL
04120	Ubiquitin mediated proteolysis	3.6356	2.98318e-12	2.16556e-11	7327	UBE2G2
04120	Ubiquitin mediated proteolysis	3.6356	2.98318e-12	2.16556e-11	8945	BTRC
04120	Ubiquitin mediated proteolysis	3.6356	2.98318e-12	2.16556e-11	65264	UBE2Z
04120	Ubiquitin mediated proteolysis	3.6356	2.98318e-12	2.16556e-11	51366	UBR5
04120	Ubiquitin mediated proteolysis	3.6356	2.98318e-12	2.16556e-11	4734	NEDD4
04120	Ubiquitin mediated proteolysis	3.6356	2.98318e-12	2.16556e-11	57154	SMURF1
04120	Ubiquitin mediated proteolysis	3.6356	2.98318e-12	2.16556e-11	55294	FBXW7
04120	Ubiquitin mediated proteolysis	3.6356	2.98318e-12	2.16556e-11	6921	TCEB1
04120	Ubiquitin mediated proteolysis	3.6356	2.98318e-12	2.16556e-11	6477	SIAH1
04120	Ubiquitin mediated proteolysis	3.6356	2.98318e-12	2.16556e-11	7329	UBE2I
04120	Ubiquitin mediated proteolysis	3.6356	2.98318e-12	2.16556e-11	22954	TRIM32
04120	Ubiquitin mediated proteolysis	3.6356	2.98318e-12	2.16556e-11	672	BRCA1
04120	Ubiquitin mediated proteolysis	3.6356	2.98318e-12	2.16556e-11	8697	CDC23
04120	Ubiquitin mediated proteolysis	3.6356	2.98318e-12	2.16556e-11	8916	HERC3
04120	Ubiquitin mediated proteolysis	3.6356	2.98318e-12	2.16556e-11	23327	NEDD4L
04120	Ubiquitin mediated proteolysis	3.6356	2.98318e-12	2.16556e-11	996	CDC27
04120	Ubiquitin mediated proteolysis	3.6356	2.98318e-12	2.16556e-11	9690	UBE3C
04120	Ubiquitin mediated proteolysis	3.6356	2.98318e-12	2.16556e-11	5071	PARK2
04120	Ubiquitin mediated proteolysis	3.6356	2.98318e-12	2.16556e-11	55585	UBE2Q1
04120	Ubiquitin mediated proteolysis	3.6356	2.98318e-12	2.16556e-11	8452	CUL3
04120	Ubiquitin mediated proteolysis	3.6356	2.98318e-12	2.16556e-11	26091	HERC4
04120	Ubiquitin mediated proteolysis	3.6356	2.98318e-12	2.16556e-11	7326	UBE2G1
04120	Ubiquitin mediated proteolysis	3.6356	2.98318e-12	2.16556e-11	9616	RNF7
04120	Ubiquitin mediated proteolysis	3.6356	2.98318e-12	2.16556e-11	55284	UBE2W
04120	Ubiquitin mediated proteolysis	3.6356	2.98318e-12	2.16556e-11	8065	CUL5
04120	Ubiquitin mediated proteolysis	3.6356	2.98318e-12	2.16556e-11	51465	UBE2J1
04120	Ubiquitin mediated proteolysis	3.6356	2.98318e-12	2.16556e-11	55070	DET1
04120	Ubiquitin mediated proteolysis	3.6356	2.98318e-12	2.16556e-11	9021	SOCS3
04666	Fc gamma R-mediated phagocytosis	4.22829	8.27032e-12	5.78922e-11	7410	VAV2
04666	Fc gamma R-mediated phagocytosis	4.22829	8.27032e-12	5.78922e-11	1073	CFL2
04666	Fc gamma R-mediated phagocytosis	4.22829	8.27032e-12	5.78922e-11	208	AKT2
04666	Fc gamma R-mediated phagocytosis	4.22829	8.27032e-12	5.78922e-11	8853	ASAP2
04666	Fc gamma R-mediated phagocytosis	4.22829	8.27032e-12	5.78922e-11	10451	VAV3
04666	Fc gamma R-mediated phagocytosis	4.22829	8.27032e-12	5.78922e-11	10810	WASF3
04666	Fc gamma R-mediated phagocytosis	4.22829	8.27032e-12	5.78922e-11	8613	PPAP2B
04666	Fc gamma R-mediated phagocytosis	4.22829	8.27032e-12	5.78922e-11	5880	RAC2
04666	Fc gamma R-mediated phagocytosis	4.22829	8.27032e-12	5.78922e-11	8611	PPAP2A
04666	Fc gamma R-mediated phagocytosis	4.22829	8.27032e-12	5.78922e-11	1785	DNM2
04666	Fc gamma R-mediated phagocytosis	4.22829	8.27032e-12	5.78922e-11	8503	PIK3R3
04666	Fc gamma R-mediated phagocytosis	4.22829	8.27032e-12	5.78922e-11	5594	MAPK1
04666	Fc gamma R-mediated phagocytosis	4.22829	8.27032e-12	5.78922e-11	3985	LIMK2
04666	Fc gamma R-mediated phagocytosis	4.22829	8.27032e-12	5.78922e-11	4651	MYO10
04666	Fc gamma R-mediated phagocytosis	4.22829	8.27032e-12	5.78922e-11	10092	ARPC5
04666	Fc gamma R-mediated phagocytosis	4.22829	8.27032e-12	5.78922e-11	998	CDC42
04666	Fc gamma R-mediated phagocytosis	4.22829	8.27032e-12	5.78922e-11	8398	PLA2G6
04666	Fc gamma R-mediated phagocytosis	4.22829	8.27032e-12	5.78922e-11	8976	WASL
04666	Fc gamma R-mediated phagocytosis	4.22829	8.27032e-12	5.78922e-11	23396	PIP5K1C
04666	Fc gamma R-mediated phagocytosis	4.22829	8.27032e-12	5.78922e-11	5579	PRKCB
04666	Fc gamma R-mediated phagocytosis	4.22829	8.27032e-12	5.78922e-11	5295	PIK3R1
04666	Fc gamma R-mediated phagocytosis	4.22829	8.27032e-12	5.78922e-11	9846	GAB2
04666	Fc gamma R-mediated phagocytosis	4.22829	8.27032e-12	5.78922e-11	5580	PRKCD
04666	Fc gamma R-mediated phagocytosis	4.22829	8.27032e-12	5.78922e-11	10000	AKT3
04666	Fc gamma R-mediated phagocytosis	4.22829	8.27032e-12	5.78922e-11	1399	CRKL
04666	Fc gamma R-mediated phagocytosis	4.22829	8.27032e-12	5.78922e-11	5604	MAP2K1
04666	Fc gamma R-mediated phagocytosis	4.22829	8.27032e-12	5.78922e-11	1398	CRK
04666	Fc gamma R-mediated phagocytosis	4.22829	8.27032e-12	5.78922e-11	382	ARF6
04666	Fc gamma R-mediated phagocytosis	4.22829	8.27032e-12	5.78922e-11	5581	PRKCE
04666	Fc gamma R-mediated phagocytosis	4.22829	8.27032e-12	5.78922e-11	5293	PIK3CD
04666	Fc gamma R-mediated phagocytosis	4.22829	8.27032e-12	5.78922e-11	5058	PAK1
04912	GnRH signaling pathway	4.1054	9.0762e-12	6.13426e-11	1432	MAPK14
04912	GnRH signaling pathway	4.1054	9.0762e-12	6.13426e-11	818	CAMK2G
04912	GnRH signaling pathway	4.1054	9.0762e-12	6.13426e-11	815	CAMK2A
04912	GnRH signaling pathway	4.1054	9.0762e-12	6.13426e-11	3845	KRAS
04912	GnRH signaling pathway	4.1054	9.0762e-12	6.13426e-11	8398	PLA2G6
04912	GnRH signaling pathway	4.1054	9.0762e-12	6.13426e-11	775	CACNA1C
04912	GnRH signaling pathway	4.1054	9.0762e-12	6.13426e-11	109	ADCY3
04912	GnRH signaling pathway	4.1054	9.0762e-12	6.13426e-11	5604	MAP2K1
04912	GnRH signaling pathway	4.1054	9.0762e-12	6.13426e-11	5594	MAPK1
04912	GnRH signaling pathway	4.1054	9.0762e-12	6.13426e-11	10746	MAP3K2
04912	GnRH signaling pathway	4.1054	9.0762e-12	6.13426e-11	6416	MAP2K4
04912	GnRH signaling pathway	4.1054	9.0762e-12	6.13426e-11	5580	PRKCD
04912	GnRH signaling pathway	4.1054	9.0762e-12	6.13426e-11	50487	PLA2G3
04912	GnRH signaling pathway	4.1054	9.0762e-12	6.13426e-11	801	CALM1
04912	GnRH signaling pathway	4.1054	9.0762e-12	6.13426e-11	6654	SOS1
04912	GnRH signaling pathway	4.1054	9.0762e-12	6.13426e-11	1839	HBEGF
04912	GnRH signaling pathway	4.1054	9.0762e-12	6.13426e-11	5579	PRKCB
04912	GnRH signaling pathway	4.1054	9.0762e-12	6.13426e-11	115	ADCY9
04912	GnRH signaling pathway	4.1054	9.0762e-12	6.13426e-11	5600	MAPK11
04912	GnRH signaling pathway	4.1054	9.0762e-12	6.13426e-11	5609	MAP2K7
04912	GnRH signaling pathway	4.1054	9.0762e-12	6.13426e-11	6655	SOS2
04912	GnRH signaling pathway	4.1054	9.0762e-12	6.13426e-11	5613	PRKX
04912	GnRH signaling pathway	4.1054	9.0762e-12	6.13426e-11	4216	MAP3K4
04912	GnRH signaling pathway	4.1054	9.0762e-12	6.13426e-11	108	ADCY2
04912	GnRH signaling pathway	4.1054	9.0762e-12	6.13426e-11	4215	MAP3K3
04912	GnRH signaling pathway	4.1054	9.0762e-12	6.13426e-11	111	ADCY5
04912	GnRH signaling pathway	4.1054	9.0762e-12	6.13426e-11	998	CDC42
04912	GnRH signaling pathway	4.1054	9.0762e-12	6.13426e-11	4214	MAP3K1
04912	GnRH signaling pathway	4.1054	9.0762e-12	6.13426e-11	4313	MMP2
04912	GnRH signaling pathway	4.1054	9.0762e-12	6.13426e-11	5602	MAPK10
04912	GnRH signaling pathway	4.1054	9.0762e-12	6.13426e-11	107	ADCY1
04912	GnRH signaling pathway	4.1054	9.0762e-12	6.13426e-11	5601	MAPK9
04115	p53 signaling pathway	4.8826	1.13655e-11	7.42549e-11	64393	ZMAT3
04115	p53 signaling pathway	4.8826	1.13655e-11	7.42549e-11	5054	SERPINE1
04115	p53 signaling pathway	4.8826	1.13655e-11	7.42549e-11	4194	MDM4
04115	p53 signaling pathway	4.8826	1.13655e-11	7.42549e-11	355	FAS
04115	p53 signaling pathway	4.8826	1.13655e-11	7.42549e-11	894	CCND2
04115	p53 signaling pathway	4.8826	1.13655e-11	7.42549e-11	1021	CDK6
04115	p53 signaling pathway	4.8826	1.13655e-11	7.42549e-11	1017	CDK2
04115	p53 signaling pathway	4.8826	1.13655e-11	7.42549e-11	6477	SIAH1
04115	p53 signaling pathway	4.8826	1.13655e-11	7.42549e-11	27113	BBC3
04115	p53 signaling pathway	4.8826	1.13655e-11	7.42549e-11	7057	THBS1
04115	p53 signaling pathway	4.8826	1.13655e-11	7.42549e-11	9134	CCNE2
04115	p53 signaling pathway	4.8826	1.13655e-11	7.42549e-11	896	CCND3
04115	p53 signaling pathway	4.8826	1.13655e-11	7.42549e-11	472	ATM
04115	p53 signaling pathway	4.8826	1.13655e-11	7.42549e-11	836	CASP3
04115	p53 signaling pathway	4.8826	1.13655e-11	7.42549e-11	3479	IGF1
04115	p53 signaling pathway	4.8826	1.13655e-11	7.42549e-11	8493	PPM1D
04115	p53 signaling pathway	4.8826	1.13655e-11	7.42549e-11	900	CCNG1
04115	p53 signaling pathway	4.8826	1.13655e-11	7.42549e-11	27244	SESN1
04115	p53 signaling pathway	4.8826	1.13655e-11	7.42549e-11	1111	CHEK1
04115	p53 signaling pathway	4.8826	1.13655e-11	7.42549e-11	1026	CDKN1A
04115	p53 signaling pathway	4.8826	1.13655e-11	7.42549e-11	595	CCND1
04115	p53 signaling pathway	4.8826	1.13655e-11	7.42549e-11	83667	SESN2
04115	p53 signaling pathway	4.8826	1.13655e-11	7.42549e-11	898	CCNE1
04115	p53 signaling pathway	4.8826	1.13655e-11	7.42549e-11	55240	STEAP3
04115	p53 signaling pathway	4.8826	1.13655e-11	7.42549e-11	6241	RRM2
04115	p53 signaling pathway	4.8826	1.13655e-11	7.42549e-11	5728	PTEN
05214	Glioma	4.98372	1.73766e-11	1.09865e-10	8503	PIK3R3
05214	Glioma	4.98372	1.73766e-11	1.09865e-10	801	CALM1
05214	Glioma	4.98372	1.73766e-11	1.09865e-10	6654	SOS1
05214	Glioma	4.98372	1.73766e-11	1.09865e-10	6655	SOS2
05214	Glioma	4.98372	1.73766e-11	1.09865e-10	1021	CDK6
05214	Glioma	4.98372	1.73766e-11	1.09865e-10	1026	CDKN1A
05214	Glioma	4.98372	1.73766e-11	1.09865e-10	3480	IGF1R
05214	Glioma	4.98372	1.73766e-11	1.09865e-10	7039	TGFA
05214	Glioma	4.98372	1.73766e-11	1.09865e-10	3479	IGF1
05214	Glioma	4.98372	1.73766e-11	1.09865e-10	818	CAMK2G
05214	Glioma	4.98372	1.73766e-11	1.09865e-10	5604	MAP2K1
05214	Glioma	4.98372	1.73766e-11	1.09865e-10	595	CCND1
05214	Glioma	4.98372	1.73766e-11	1.09865e-10	5728	PTEN
05214	Glioma	4.98372	1.73766e-11	1.09865e-10	10000	AKT3
05214	Glioma	4.98372	1.73766e-11	1.09865e-10	5579	PRKCB
05214	Glioma	4.98372	1.73766e-11	1.09865e-10	5594	MAPK1
05214	Glioma	4.98372	1.73766e-11	1.09865e-10	815	CAMK2A
05214	Glioma	4.98372	1.73766e-11	1.09865e-10	5293	PIK3CD
05214	Glioma	4.98372	1.73766e-11	1.09865e-10	5155	PDGFB
05214	Glioma	4.98372	1.73766e-11	1.09865e-10	1871	E2F3
05214	Glioma	4.98372	1.73766e-11	1.09865e-10	208	AKT2
05214	Glioma	4.98372	1.73766e-11	1.09865e-10	1870	E2F2
05214	Glioma	4.98372	1.73766e-11	1.09865e-10	5295	PIK3R1
05214	Glioma	4.98372	1.73766e-11	1.09865e-10	3845	KRAS
05214	Glioma	4.98372	1.73766e-11	1.09865e-10	5156	PDGFRA
05414	Dilated cardiomyopathy	4.22532	1.90468e-11	1.16662e-10	111	ADCY5
05414	Dilated cardiomyopathy	4.22532	1.90468e-11	1.16662e-10	93589	CACNA2D4
05414	Dilated cardiomyopathy	4.22532	1.90468e-11	1.16662e-10	115	ADCY9
05414	Dilated cardiomyopathy	4.22532	1.90468e-11	1.16662e-10	109	ADCY3
05414	Dilated cardiomyopathy	4.22532	1.90468e-11	1.16662e-10	7170	TPM3
05414	Dilated cardiomyopathy	4.22532	1.90468e-11	1.16662e-10	775	CACNA1C
05414	Dilated cardiomyopathy	4.22532	1.90468e-11	1.16662e-10	3696	ITGB8
05414	Dilated cardiomyopathy	4.22532	1.90468e-11	1.16662e-10	3479	IGF1
05414	Dilated cardiomyopathy	4.22532	1.90468e-11	1.16662e-10	7042	TGFB2
05414	Dilated cardiomyopathy	4.22532	1.90468e-11	1.16662e-10	3675	ITGA3
05414	Dilated cardiomyopathy	4.22532	1.90468e-11	1.16662e-10	3690	ITGB3
05414	Dilated cardiomyopathy	4.22532	1.90468e-11	1.16662e-10	784	CACNB3
05414	Dilated cardiomyopathy	4.22532	1.90468e-11	1.16662e-10	108	ADCY2
05414	Dilated cardiomyopathy	4.22532	1.90468e-11	1.16662e-10	488	ATP2A2
05414	Dilated cardiomyopathy	4.22532	1.90468e-11	1.16662e-10	3678	ITGA5
05414	Dilated cardiomyopathy	4.22532	1.90468e-11	1.16662e-10	27092	CACNG4
05414	Dilated cardiomyopathy	4.22532	1.90468e-11	1.16662e-10	6443	SGCB
05414	Dilated cardiomyopathy	4.22532	1.90468e-11	1.16662e-10	3676	ITGA4
05414	Dilated cardiomyopathy	4.22532	1.90468e-11	1.16662e-10	107	ADCY1
05414	Dilated cardiomyopathy	4.22532	1.90468e-11	1.16662e-10	3685	ITGAV
05414	Dilated cardiomyopathy	4.22532	1.90468e-11	1.16662e-10	8515	ITGA10
05414	Dilated cardiomyopathy	4.22532	1.90468e-11	1.16662e-10	6444	SGCD
05414	Dilated cardiomyopathy	4.22532	1.90468e-11	1.16662e-10	5613	PRKX
05414	Dilated cardiomyopathy	4.22532	1.90468e-11	1.16662e-10	7171	TPM4
05414	Dilated cardiomyopathy	4.22532	1.90468e-11	1.16662e-10	22801	ITGA11
05414	Dilated cardiomyopathy	4.22532	1.90468e-11	1.16662e-10	783	CACNB2
05414	Dilated cardiomyopathy	4.22532	1.90468e-11	1.16662e-10	7040	TGFB1
05414	Dilated cardiomyopathy	4.22532	1.90468e-11	1.16662e-10	7124	TNF
05414	Dilated cardiomyopathy	4.22532	1.90468e-11	1.16662e-10	70	ACTC1
05414	Dilated cardiomyopathy	4.22532	1.90468e-11	1.16662e-10	1605	DAG1
05410	Hypertrophic cardiomyopathy (HCM)	4.26841	7.36146e-11	4.37226e-10	3696	ITGB8
05410	Hypertrophic cardiomyopathy (HCM)	4.26841	7.36146e-11	4.37226e-10	51422	PRKAG2
05410	Hypertrophic cardiomyopathy (HCM)	4.26841	7.36146e-11	4.37226e-10	783	CACNB2
05410	Hypertrophic cardiomyopathy (HCM)	4.26841	7.36146e-11	4.37226e-10	7040	TGFB1
05410	Hypertrophic cardiomyopathy (HCM)	4.26841	7.36146e-11	4.37226e-10	1605	DAG1
05410	Hypertrophic cardiomyopathy (HCM)	4.26841	7.36146e-11	4.37226e-10	93589	CACNA2D4
05410	Hypertrophic cardiomyopathy (HCM)	4.26841	7.36146e-11	4.37226e-10	3479	IGF1
05410	Hypertrophic cardiomyopathy (HCM)	4.26841	7.36146e-11	4.37226e-10	3690	ITGB3
05410	Hypertrophic cardiomyopathy (HCM)	4.26841	7.36146e-11	4.37226e-10	6444	SGCD
05410	Hypertrophic cardiomyopathy (HCM)	4.26841	7.36146e-11	4.37226e-10	7170	TPM3
05410	Hypertrophic cardiomyopathy (HCM)	4.26841	7.36146e-11	4.37226e-10	7124	TNF
05410	Hypertrophic cardiomyopathy (HCM)	4.26841	7.36146e-11	4.37226e-10	3676	ITGA4
05410	Hypertrophic cardiomyopathy (HCM)	4.26841	7.36146e-11	4.37226e-10	784	CACNB3
05410	Hypertrophic cardiomyopathy (HCM)	4.26841	7.36146e-11	4.37226e-10	3678	ITGA5
05410	Hypertrophic cardiomyopathy (HCM)	4.26841	7.36146e-11	4.37226e-10	5565	PRKAB2
05410	Hypertrophic cardiomyopathy (HCM)	4.26841	7.36146e-11	4.37226e-10	5562	PRKAA1
05410	Hypertrophic cardiomyopathy (HCM)	4.26841	7.36146e-11	4.37226e-10	488	ATP2A2
05410	Hypertrophic cardiomyopathy (HCM)	4.26841	7.36146e-11	4.37226e-10	7171	TPM4
05410	Hypertrophic cardiomyopathy (HCM)	4.26841	7.36146e-11	4.37226e-10	3685	ITGAV
05410	Hypertrophic cardiomyopathy (HCM)	4.26841	7.36146e-11	4.37226e-10	27092	CACNG4
05410	Hypertrophic cardiomyopathy (HCM)	4.26841	7.36146e-11	4.37226e-10	8515	ITGA10
05410	Hypertrophic cardiomyopathy (HCM)	4.26841	7.36146e-11	4.37226e-10	7042	TGFB2
05410	Hypertrophic cardiomyopathy (HCM)	4.26841	7.36146e-11	4.37226e-10	6443	SGCB
05410	Hypertrophic cardiomyopathy (HCM)	4.26841	7.36146e-11	4.37226e-10	775	CACNA1C
05410	Hypertrophic cardiomyopathy (HCM)	4.26841	7.36146e-11	4.37226e-10	70	ACTC1
05410	Hypertrophic cardiomyopathy (HCM)	4.26841	7.36146e-11	4.37226e-10	5563	PRKAA2
05410	Hypertrophic cardiomyopathy (HCM)	4.26841	7.36146e-11	4.37226e-10	3675	ITGA3
05410	Hypertrophic cardiomyopathy (HCM)	4.26841	7.36146e-11	4.37226e-10	22801	ITGA11
05223	Non-small cell lung cancer	5.27905	8.60024e-11	4.95779e-10	5594	MAPK1
05223	Non-small cell lung cancer	5.27905	8.60024e-11	4.95779e-10	7039	TGFA
05223	Non-small cell lung cancer	5.27905	8.60024e-11	4.95779e-10	5604	MAP2K1
05223	Non-small cell lung cancer	5.27905	8.60024e-11	4.95779e-10	1870	E2F2
05223	Non-small cell lung cancer	5.27905	8.60024e-11	4.95779e-10	8503	PIK3R3
05223	Non-small cell lung cancer	5.27905	8.60024e-11	4.95779e-10	1871	E2F3
05223	Non-small cell lung cancer	5.27905	8.60024e-11	4.95779e-10	6654	SOS1
05223	Non-small cell lung cancer	5.27905	8.60024e-11	4.95779e-10	5293	PIK3CD
05223	Non-small cell lung cancer	5.27905	8.60024e-11	4.95779e-10	6789	STK4
05223	Non-small cell lung cancer	5.27905	8.60024e-11	4.95779e-10	5915	RARB
05223	Non-small cell lung cancer	5.27905	8.60024e-11	4.95779e-10	5295	PIK3R1
05223	Non-small cell lung cancer	5.27905	8.60024e-11	4.95779e-10	3845	KRAS
05223	Non-small cell lung cancer	5.27905	8.60024e-11	4.95779e-10	5579	PRKCB
05223	Non-small cell lung cancer	5.27905	8.60024e-11	4.95779e-10	83593	RASSF5
05223	Non-small cell lung cancer	5.27905	8.60024e-11	4.95779e-10	6655	SOS2
05223	Non-small cell lung cancer	5.27905	8.60024e-11	4.95779e-10	2309	FOXO3
05223	Non-small cell lung cancer	5.27905	8.60024e-11	4.95779e-10	5170	PDPK1
05223	Non-small cell lung cancer	5.27905	8.60024e-11	4.95779e-10	10000	AKT3
05223	Non-small cell lung cancer	5.27905	8.60024e-11	4.95779e-10	11186	RASSF1
05223	Non-small cell lung cancer	5.27905	8.60024e-11	4.95779e-10	208	AKT2
05223	Non-small cell lung cancer	5.27905	8.60024e-11	4.95779e-10	1021	CDK6
05223	Non-small cell lung cancer	5.27905	8.60024e-11	4.95779e-10	595	CCND1
05218	Melanoma	4.56256	1.68218e-10	9.42021e-10	1026	CDKN1A
05218	Melanoma	4.56256	1.68218e-10	9.42021e-10	1870	E2F2
05218	Melanoma	4.56256	1.68218e-10	9.42021e-10	2254	FGF9
05218	Melanoma	4.56256	1.68218e-10	9.42021e-10	5156	PDGFRA
05218	Melanoma	4.56256	1.68218e-10	9.42021e-10	56034	PDGFC
05218	Melanoma	4.56256	1.68218e-10	9.42021e-10	5728	PTEN
05218	Melanoma	4.56256	1.68218e-10	9.42021e-10	8503	PIK3R3
05218	Melanoma	4.56256	1.68218e-10	9.42021e-10	208	AKT2
05218	Melanoma	4.56256	1.68218e-10	9.42021e-10	5604	MAP2K1
05218	Melanoma	4.56256	1.68218e-10	9.42021e-10	1871	E2F3
05218	Melanoma	4.56256	1.68218e-10	9.42021e-10	3082	HGF
05218	Melanoma	4.56256	1.68218e-10	9.42021e-10	4286	MITF
05218	Melanoma	4.56256	1.68218e-10	9.42021e-10	2256	FGF11
05218	Melanoma	4.56256	1.68218e-10	9.42021e-10	595	CCND1
05218	Melanoma	4.56256	1.68218e-10	9.42021e-10	5295	PIK3R1
05218	Melanoma	4.56256	1.68218e-10	9.42021e-10	5293	PIK3CD
05218	Melanoma	4.56256	1.68218e-10	9.42021e-10	2252	FGF7
05218	Melanoma	4.56256	1.68218e-10	9.42021e-10	5594	MAPK1
05218	Melanoma	4.56256	1.68218e-10	9.42021e-10	3480	IGF1R
05218	Melanoma	4.56256	1.68218e-10	9.42021e-10	1021	CDK6
05218	Melanoma	4.56256	1.68218e-10	9.42021e-10	5155	PDGFB
05218	Melanoma	4.56256	1.68218e-10	9.42021e-10	3479	IGF1
05218	Melanoma	4.56256	1.68218e-10	9.42021e-10	10000	AKT3
05218	Melanoma	4.56256	1.68218e-10	9.42021e-10	4233	MET
05218	Melanoma	4.56256	1.68218e-10	9.42021e-10	3845	KRAS
04930	Type II diabetes mellitus	5.5139	2.69343e-10	1.46642e-09	7124	TNF
04930	Type II diabetes mellitus	5.5139	2.69343e-10	1.46642e-09	3767	KCNJ11
04930	Type II diabetes mellitus	5.5139	2.69343e-10	1.46642e-09	8503	PIK3R3
04930	Type II diabetes mellitus	5.5139	2.69343e-10	1.46642e-09	5295	PIK3R1
04930	Type II diabetes mellitus	5.5139	2.69343e-10	1.46642e-09	5602	MAPK10
04930	Type II diabetes mellitus	5.5139	2.69343e-10	1.46642e-09	5293	PIK3CD
04930	Type II diabetes mellitus	5.5139	2.69343e-10	1.46642e-09	8660	IRS2
04930	Type II diabetes mellitus	5.5139	2.69343e-10	1.46642e-09	3667	IRS1
04930	Type II diabetes mellitus	5.5139	2.69343e-10	1.46642e-09	777	CACNA1E
04930	Type II diabetes mellitus	5.5139	2.69343e-10	1.46642e-09	775	CACNA1C
04930	Type II diabetes mellitus	5.5139	2.69343e-10	1.46642e-09	9021	SOCS3
04930	Type II diabetes mellitus	5.5139	2.69343e-10	1.46642e-09	5581	PRKCE
04930	Type II diabetes mellitus	5.5139	2.69343e-10	1.46642e-09	3643	INSR
04930	Type II diabetes mellitus	5.5139	2.69343e-10	1.46642e-09	5580	PRKCD
04930	Type II diabetes mellitus	5.5139	2.69343e-10	1.46642e-09	122809	SOCS4
04930	Type II diabetes mellitus	5.5139	2.69343e-10	1.46642e-09	8913	CACNA1G
04930	Type II diabetes mellitus	5.5139	2.69343e-10	1.46642e-09	6517	SLC2A4
04930	Type II diabetes mellitus	5.5139	2.69343e-10	1.46642e-09	5594	MAPK1
04930	Type II diabetes mellitus	5.5139	2.69343e-10	1.46642e-09	5601	MAPK9
04930	Type II diabetes mellitus	5.5139	2.69343e-10	1.46642e-09	3551	IKBKB
04512	ECM-receptor interaction	4.16496	3.18327e-10	1.6419e-09	1282	COL4A1
04512	ECM-receptor interaction	4.16496	3.18327e-10	1.6419e-09	9672	SDC3
04512	ECM-receptor interaction	4.16496	3.18327e-10	1.6419e-09	3696	ITGB8
04512	ECM-receptor interaction	4.16496	3.18327e-10	1.6419e-09	1281	COL3A1
04512	ECM-receptor interaction	4.16496	3.18327e-10	1.6419e-09	1290	COL5A2
04512	ECM-receptor interaction	4.16496	3.18327e-10	1.6419e-09	7148	TNXB
04512	ECM-receptor interaction	4.16496	3.18327e-10	1.6419e-09	3685	ITGAV
04512	ECM-receptor interaction	4.16496	3.18327e-10	1.6419e-09	7057	THBS1
04512	ECM-receptor interaction	4.16496	3.18327e-10	1.6419e-09	3678	ITGA5
04512	ECM-receptor interaction	4.16496	3.18327e-10	1.6419e-09	6696	SPP1
04512	ECM-receptor interaction	4.16496	3.18327e-10	1.6419e-09	3676	ITGA4
04512	ECM-receptor interaction	4.16496	3.18327e-10	1.6419e-09	1286	COL4A4
04512	ECM-receptor interaction	4.16496	3.18327e-10	1.6419e-09	1302	COL11A2
04512	ECM-receptor interaction	4.16496	3.18327e-10	1.6419e-09	1605	DAG1
04512	ECM-receptor interaction	4.16496	3.18327e-10	1.6419e-09	1284	COL4A2
04512	ECM-receptor interaction	4.16496	3.18327e-10	1.6419e-09	3339	HSPG2
04512	ECM-receptor interaction	4.16496	3.18327e-10	1.6419e-09	1289	COL5A1
04512	ECM-receptor interaction	4.16496	3.18327e-10	1.6419e-09	1277	COL1A1
04512	ECM-receptor interaction	4.16496	3.18327e-10	1.6419e-09	3675	ITGA3
04512	ECM-receptor interaction	4.16496	3.18327e-10	1.6419e-09	3910	LAMA4
04512	ECM-receptor interaction	4.16496	3.18327e-10	1.6419e-09	9899	SV2B
04512	ECM-receptor interaction	4.16496	3.18327e-10	1.6419e-09	961	CD47
04512	ECM-receptor interaction	4.16496	3.18327e-10	1.6419e-09	22801	ITGA11
04512	ECM-receptor interaction	4.16496	3.18327e-10	1.6419e-09	3690	ITGB3
04512	ECM-receptor interaction	4.16496	3.18327e-10	1.6419e-09	8515	ITGA10
04512	ECM-receptor interaction	4.16496	3.18327e-10	1.6419e-09	1288	COL4A6
04512	ECM-receptor interaction	4.16496	3.18327e-10	1.6419e-09	50509	COL5A3
05222	Small cell lung cancer	4.16496	3.18327e-10	1.6419e-09	1286	COL4A4
05222	Small cell lung cancer	4.16496	3.18327e-10	1.6419e-09	9134	CCNE2
05222	Small cell lung cancer	4.16496	3.18327e-10	1.6419e-09	1870	E2F2
05222	Small cell lung cancer	4.16496	3.18327e-10	1.6419e-09	1282	COL4A1
05222	Small cell lung cancer	4.16496	3.18327e-10	1.6419e-09	8503	PIK3R3
05222	Small cell lung cancer	4.16496	3.18327e-10	1.6419e-09	1027	CDKN1B
05222	Small cell lung cancer	4.16496	3.18327e-10	1.6419e-09	3685	ITGAV
05222	Small cell lung cancer	4.16496	3.18327e-10	1.6419e-09	10000	AKT3
05222	Small cell lung cancer	4.16496	3.18327e-10	1.6419e-09	208	AKT2
05222	Small cell lung cancer	4.16496	3.18327e-10	1.6419e-09	1871	E2F3
05222	Small cell lung cancer	4.16496	3.18327e-10	1.6419e-09	595	CCND1
05222	Small cell lung cancer	4.16496	3.18327e-10	1.6419e-09	5295	PIK3R1
05222	Small cell lung cancer	4.16496	3.18327e-10	1.6419e-09	596	BCL2
05222	Small cell lung cancer	4.16496	3.18327e-10	1.6419e-09	3675	ITGA3
05222	Small cell lung cancer	4.16496	3.18327e-10	1.6419e-09	1288	COL4A6
05222	Small cell lung cancer	4.16496	3.18327e-10	1.6419e-09	5915	RARB
05222	Small cell lung cancer	4.16496	3.18327e-10	1.6419e-09	1017	CDK2
05222	Small cell lung cancer	4.16496	3.18327e-10	1.6419e-09	1284	COL4A2
05222	Small cell lung cancer	4.16496	3.18327e-10	1.6419e-09	3910	LAMA4
05222	Small cell lung cancer	4.16496	3.18327e-10	1.6419e-09	3551	IKBKB
05222	Small cell lung cancer	4.16496	3.18327e-10	1.6419e-09	5728	PTEN
05222	Small cell lung cancer	4.16496	3.18327e-10	1.6419e-09	1030	CDKN2B
05222	Small cell lung cancer	4.16496	3.18327e-10	1.6419e-09	898	CCNE1
05222	Small cell lung cancer	4.16496	3.18327e-10	1.6419e-09	1021	CDK6
05222	Small cell lung cancer	4.16496	3.18327e-10	1.6419e-09	5293	PIK3CD
05222	Small cell lung cancer	4.16496	3.18327e-10	1.6419e-09	331	XIAP
05222	Small cell lung cancer	4.16496	3.18327e-10	1.6419e-09	1147	CHUK
04530	Tight junction	3.38446	3.94541e-10	1.98282e-09	4301	MLLT4
04530	Tight junction	3.38446	3.94541e-10	1.98282e-09	208	AKT2
04530	Tight junction	3.38446	3.94541e-10	1.98282e-09	22808	MRAS
04530	Tight junction	3.38446	3.94541e-10	1.98282e-09	23136	EPB41L3
04530	Tight junction	3.38446	3.94541e-10	1.98282e-09	2771	GNAI2
04530	Tight junction	3.38446	3.94541e-10	1.98282e-09	5519	PPP2R1B
04530	Tight junction	3.38446	3.94541e-10	1.98282e-09	9075	CLDN2
04530	Tight junction	3.38446	3.94541e-10	1.98282e-09	8531	CSDA
04530	Tight junction	3.38446	3.94541e-10	1.98282e-09	10398	MYL9
04530	Tight junction	3.38446	3.94541e-10	1.98282e-09	5516	PPP2CB
04530	Tight junction	3.38446	3.94541e-10	1.98282e-09	55870	ASH1L
04530	Tight junction	3.38446	3.94541e-10	1.98282e-09	4627	MYH9
04530	Tight junction	3.38446	3.94541e-10	1.98282e-09	154810	AMOTL1
04530	Tight junction	3.38446	3.94541e-10	1.98282e-09	5728	PTEN
04530	Tight junction	3.38446	3.94541e-10	1.98282e-09	5520	PPP2R2A
04530	Tight junction	3.38446	3.94541e-10	1.98282e-09	8573	CASK
04530	Tight junction	3.38446	3.94541e-10	1.98282e-09	84612	PARD6B
04530	Tight junction	3.38446	3.94541e-10	1.98282e-09	4628	MYH10
04530	Tight junction	3.38446	3.94541e-10	1.98282e-09	3845	KRAS
04530	Tight junction	3.38446	3.94541e-10	1.98282e-09	2035	EPB41
04530	Tight junction	3.38446	3.94541e-10	1.98282e-09	9863	MAGI2
04530	Tight junction	3.38446	3.94541e-10	1.98282e-09	260425	MAGI3
04530	Tight junction	3.38446	3.94541e-10	1.98282e-09	998	CDC42
04530	Tight junction	3.38446	3.94541e-10	1.98282e-09	5579	PRKCB
04530	Tight junction	3.38446	3.94541e-10	1.98282e-09	10000	AKT3
04530	Tight junction	3.38446	3.94541e-10	1.98282e-09	60412	EXOC4
04530	Tight junction	3.38446	3.94541e-10	1.98282e-09	5581	PRKCE
04530	Tight junction	3.38446	3.94541e-10	1.98282e-09	2773	GNAI3
04530	Tight junction	3.38446	3.94541e-10	1.98282e-09	9414	TJP2
04530	Tight junction	3.38446	3.94541e-10	1.98282e-09	5580	PRKCD
04530	Tight junction	3.38446	3.94541e-10	1.98282e-09	10207	INADL
04530	Tight junction	3.38446	3.94541e-10	1.98282e-09	9223	MAGI1
04530	Tight junction	3.38446	3.94541e-10	1.98282e-09	2036	EPB41L1
04530	Tight junction	3.38446	3.94541e-10	1.98282e-09	51776	ZAK
04530	Tight junction	3.38446	3.94541e-10	1.98282e-09	93643	TJAP1
04720	Long-term potentiation	4.44263	7.77034e-10	3.80747e-09	5613	PRKX
04720	Long-term potentiation	4.44263	7.77034e-10	3.80747e-09	801	CALM1
04720	Long-term potentiation	4.44263	7.77034e-10	3.80747e-09	2906	GRIN2D
04720	Long-term potentiation	4.44263	7.77034e-10	3.80747e-09	2915	GRM5
04720	Long-term potentiation	4.44263	7.77034e-10	3.80747e-09	5579	PRKCB
04720	Long-term potentiation	4.44263	7.77034e-10	3.80747e-09	775	CACNA1C
04720	Long-term potentiation	4.44263	7.77034e-10	3.80747e-09	5604	MAP2K1
04720	Long-term potentiation	4.44263	7.77034e-10	3.80747e-09	6197	RPS6KA3
04720	Long-term potentiation	4.44263	7.77034e-10	3.80747e-09	814	CAMK4
04720	Long-term potentiation	4.44263	7.77034e-10	3.80747e-09	815	CAMK2A
04720	Long-term potentiation	4.44263	7.77034e-10	3.80747e-09	5534	PPP3R1
04720	Long-term potentiation	4.44263	7.77034e-10	3.80747e-09	10411	RAPGEF3
04720	Long-term potentiation	4.44263	7.77034e-10	3.80747e-09	2903	GRIN2A
04720	Long-term potentiation	4.44263	7.77034e-10	3.80747e-09	2033	EP300
04720	Long-term potentiation	4.44263	7.77034e-10	3.80747e-09	2891	GRIA2
04720	Long-term potentiation	4.44263	7.77034e-10	3.80747e-09	818	CAMK2G
04720	Long-term potentiation	4.44263	7.77034e-10	3.80747e-09	3845	KRAS
04720	Long-term potentiation	4.44263	7.77034e-10	3.80747e-09	5501	PPP1CC
04720	Long-term potentiation	4.44263	7.77034e-10	3.80747e-09	6196	RPS6KA2
04720	Long-term potentiation	4.44263	7.77034e-10	3.80747e-09	5594	MAPK1
04720	Long-term potentiation	4.44263	7.77034e-10	3.80747e-09	107	ADCY1
04720	Long-term potentiation	4.44263	7.77034e-10	3.80747e-09	27330	RPS6KA6
04720	Long-term potentiation	4.44263	7.77034e-10	3.80747e-09	2890	GRIA1
04720	Long-term potentiation	4.44263	7.77034e-10	3.80747e-09	2911	GRM1
04070	Phosphatidylinositol signaling system	4.1531	1.69234e-09	8.09022e-09	8503	PIK3R3
04070	Phosphatidylinositol signaling system	4.1531	1.69234e-09	8.09022e-09	79837	PIP4K2C
04070	Phosphatidylinositol signaling system	4.1531	1.69234e-09	8.09022e-09	55300	PI4K2B
04070	Phosphatidylinositol signaling system	4.1531	1.69234e-09	8.09022e-09	8396	PIP4K2B
04070	Phosphatidylinositol signaling system	4.1531	1.69234e-09	8.09022e-09	55361	PI4K2A
04070	Phosphatidylinositol signaling system	4.1531	1.69234e-09	8.09022e-09	5293	PIK3CD
04070	Phosphatidylinositol signaling system	4.1531	1.69234e-09	8.09022e-09	3631	INPP4A
04070	Phosphatidylinositol signaling system	4.1531	1.69234e-09	8.09022e-09	8525	DGKZ
04070	Phosphatidylinositol signaling system	4.1531	1.69234e-09	8.09022e-09	5728	PTEN
04070	Phosphatidylinositol signaling system	4.1531	1.69234e-09	8.09022e-09	64768	IPPK
04070	Phosphatidylinositol signaling system	4.1531	1.69234e-09	8.09022e-09	3707	ITPKB
04070	Phosphatidylinositol signaling system	4.1531	1.69234e-09	8.09022e-09	1040	CDS1
04070	Phosphatidylinositol signaling system	4.1531	1.69234e-09	8.09022e-09	3632	INPP5A
04070	Phosphatidylinositol signaling system	4.1531	1.69234e-09	8.09022e-09	8526	DGKE
04070	Phosphatidylinositol signaling system	4.1531	1.69234e-09	8.09022e-09	5295	PIK3R1
04070	Phosphatidylinositol signaling system	4.1531	1.69234e-09	8.09022e-09	200576	PIKFYVE
04070	Phosphatidylinositol signaling system	4.1531	1.69234e-09	8.09022e-09	5298	PI4KB
04070	Phosphatidylinositol signaling system	4.1531	1.69234e-09	8.09022e-09	8867	SYNJ1
04070	Phosphatidylinositol signaling system	4.1531	1.69234e-09	8.09022e-09	5286	PIK3C2A
04070	Phosphatidylinositol signaling system	4.1531	1.69234e-09	8.09022e-09	4952	OCRL
04070	Phosphatidylinositol signaling system	4.1531	1.69234e-09	8.09022e-09	5333	PLCD1
04070	Phosphatidylinositol signaling system	4.1531	1.69234e-09	8.09022e-09	801	CALM1
04070	Phosphatidylinositol signaling system	4.1531	1.69234e-09	8.09022e-09	5579	PRKCB
04070	Phosphatidylinositol signaling system	4.1531	1.69234e-09	8.09022e-09	5297	PI4KA
04070	Phosphatidylinositol signaling system	4.1531	1.69234e-09	8.09022e-09	23396	PIP5K1C
04916	Melanogenesis	3.68404	1.7609e-09	8.21752e-09	5604	MAP2K1
04916	Melanogenesis	3.68404	1.7609e-09	8.21752e-09	1385	CREB1
04916	Melanogenesis	3.68404	1.7609e-09	8.21752e-09	5613	PRKX
04916	Melanogenesis	3.68404	1.7609e-09	8.21752e-09	115	ADCY9
04916	Melanogenesis	3.68404	1.7609e-09	8.21752e-09	1857	DVL3
04916	Melanogenesis	3.68404	1.7609e-09	8.21752e-09	3845	KRAS
04916	Melanogenesis	3.68404	1.7609e-09	8.21752e-09	109	ADCY3
04916	Melanogenesis	3.68404	1.7609e-09	8.21752e-09	5579	PRKCB
04916	Melanogenesis	3.68404	1.7609e-09	8.21752e-09	1910	EDNRB
04916	Melanogenesis	3.68404	1.7609e-09	8.21752e-09	4286	MITF
04916	Melanogenesis	3.68404	1.7609e-09	8.21752e-09	2033	EP300
04916	Melanogenesis	3.68404	1.7609e-09	8.21752e-09	818	CAMK2G
04916	Melanogenesis	3.68404	1.7609e-09	8.21752e-09	2773	GNAI3
04916	Melanogenesis	3.68404	1.7609e-09	8.21752e-09	801	CALM1
04916	Melanogenesis	3.68404	1.7609e-09	8.21752e-09	5594	MAPK1
04916	Melanogenesis	3.68404	1.7609e-09	8.21752e-09	2771	GNAI2
04916	Melanogenesis	3.68404	1.7609e-09	8.21752e-09	83439	TCF7L1
04916	Melanogenesis	3.68404	1.7609e-09	8.21752e-09	111	ADCY5
04916	Melanogenesis	3.68404	1.7609e-09	8.21752e-09	8322	FZD4
04916	Melanogenesis	3.68404	1.7609e-09	8.21752e-09	64764	CREB3L2
04916	Melanogenesis	3.68404	1.7609e-09	8.21752e-09	89780	WNT3A
04916	Melanogenesis	3.68404	1.7609e-09	8.21752e-09	2932	GSK3B
04916	Melanogenesis	3.68404	1.7609e-09	8.21752e-09	108	ADCY2
04916	Melanogenesis	3.68404	1.7609e-09	8.21752e-09	2775	GNAO1
04916	Melanogenesis	3.68404	1.7609e-09	8.21752e-09	815	CAMK2A
04916	Melanogenesis	3.68404	1.7609e-09	8.21752e-09	1856	DVL2
04916	Melanogenesis	3.68404	1.7609e-09	8.21752e-09	7474	WNT5A
04916	Melanogenesis	3.68404	1.7609e-09	8.21752e-09	107	ADCY1
04916	Melanogenesis	3.68404	1.7609e-09	8.21752e-09	4254	KITLG
04060	Cytokine-cytokine receptor interaction	2.53308	1.82311e-09	8.31001e-09	3559	IL2RA
04060	Cytokine-cytokine receptor interaction	2.53308	1.82311e-09	8.31001e-09	8200	GDF5
04060	Cytokine-cytokine receptor interaction	2.53308	1.82311e-09	8.31001e-09	3082	HGF
04060	Cytokine-cytokine receptor interaction	2.53308	1.82311e-09	8.31001e-09	7048	TGFBR2
04060	Cytokine-cytokine receptor interaction	2.53308	1.82311e-09	8.31001e-09	27242	TNFRSF21
04060	Cytokine-cytokine receptor interaction	2.53308	1.82311e-09	8.31001e-09	356	FASLG
04060	Cytokine-cytokine receptor interaction	2.53308	1.82311e-09	8.31001e-09	93	ACVR2B
04060	Cytokine-cytokine receptor interaction	2.53308	1.82311e-09	8.31001e-09	10913	EDAR
04060	Cytokine-cytokine receptor interaction	2.53308	1.82311e-09	8.31001e-09	2321	FLT1
04060	Cytokine-cytokine receptor interaction	2.53308	1.82311e-09	8.31001e-09	659	BMPR2
04060	Cytokine-cytokine receptor interaction	2.53308	1.82311e-09	8.31001e-09	91	ACVR1B
04060	Cytokine-cytokine receptor interaction	2.53308	1.82311e-09	8.31001e-09	3625	INHBB
04060	Cytokine-cytokine receptor interaction	2.53308	1.82311e-09	8.31001e-09	3572	IL6ST
04060	Cytokine-cytokine receptor interaction	2.53308	1.82311e-09	8.31001e-09	80301	PLEKHO2
04060	Cytokine-cytokine receptor interaction	2.53308	1.82311e-09	8.31001e-09	84957	RELT
04060	Cytokine-cytokine receptor interaction	2.53308	1.82311e-09	8.31001e-09	8744	TNFSF9
04060	Cytokine-cytokine receptor interaction	2.53308	1.82311e-09	8.31001e-09	56034	PDGFC
04060	Cytokine-cytokine receptor interaction	2.53308	1.82311e-09	8.31001e-09	90	ACVR1
04060	Cytokine-cytokine receptor interaction	2.53308	1.82311e-09	8.31001e-09	6346	CCL1
04060	Cytokine-cytokine receptor interaction	2.53308	1.82311e-09	8.31001e-09	355	FAS
04060	Cytokine-cytokine receptor interaction	2.53308	1.82311e-09	8.31001e-09	3976	LIF
04060	Cytokine-cytokine receptor interaction	2.53308	1.82311e-09	8.31001e-09	3586	IL10
04060	Cytokine-cytokine receptor interaction	2.53308	1.82311e-09	8.31001e-09	7124	TNF
04060	Cytokine-cytokine receptor interaction	2.53308	1.82311e-09	8.31001e-09	4804	NGFR
04060	Cytokine-cytokine receptor interaction	2.53308	1.82311e-09	8.31001e-09	7133	TNFRSF1B
04060	Cytokine-cytokine receptor interaction	2.53308	1.82311e-09	8.31001e-09	8740	TNFSF14
04060	Cytokine-cytokine receptor interaction	2.53308	1.82311e-09	8.31001e-09	3556	IL1RAP
04060	Cytokine-cytokine receptor interaction	2.53308	1.82311e-09	8.31001e-09	7040	TGFB1
04060	Cytokine-cytokine receptor interaction	2.53308	1.82311e-09	8.31001e-09	3596	IL13
04060	Cytokine-cytokine receptor interaction	2.53308	1.82311e-09	8.31001e-09	5618	PRLR
04060	Cytokine-cytokine receptor interaction	2.53308	1.82311e-09	8.31001e-09	4233	MET
04060	Cytokine-cytokine receptor interaction	2.53308	1.82311e-09	8.31001e-09	3576	IL8
04060	Cytokine-cytokine receptor interaction	2.53308	1.82311e-09	8.31001e-09	2322	FLT3
04060	Cytokine-cytokine receptor interaction	2.53308	1.82311e-09	8.31001e-09	1435	CSF1
04060	Cytokine-cytokine receptor interaction	2.53308	1.82311e-09	8.31001e-09	6387	CXCL12
04060	Cytokine-cytokine receptor interaction	2.53308	1.82311e-09	8.31001e-09	3560	IL2RB
04060	Cytokine-cytokine receptor interaction	2.53308	1.82311e-09	8.31001e-09	6348	CCL3
04060	Cytokine-cytokine receptor interaction	2.53308	1.82311e-09	8.31001e-09	650	BMP2
04060	Cytokine-cytokine receptor interaction	2.53308	1.82311e-09	8.31001e-09	3952	LEP
04060	Cytokine-cytokine receptor interaction	2.53308	1.82311e-09	8.31001e-09	3600	IL15
04060	Cytokine-cytokine receptor interaction	2.53308	1.82311e-09	8.31001e-09	1436	CSF1R
04060	Cytokine-cytokine receptor interaction	2.53308	1.82311e-09	8.31001e-09	7046	TGFBR1
04060	Cytokine-cytokine receptor interaction	2.53308	1.82311e-09	8.31001e-09	3558	IL2
04060	Cytokine-cytokine receptor interaction	2.53308	1.82311e-09	8.31001e-09	1236	CCR7
04060	Cytokine-cytokine receptor interaction	2.53308	1.82311e-09	8.31001e-09	7042	TGFB2
04060	Cytokine-cytokine receptor interaction	2.53308	1.82311e-09	8.31001e-09	5156	PDGFRA
04060	Cytokine-cytokine receptor interaction	2.53308	1.82311e-09	8.31001e-09	3791	KDR
04060	Cytokine-cytokine receptor interaction	2.53308	1.82311e-09	8.31001e-09	1896	EDA
04060	Cytokine-cytokine receptor interaction	2.53308	1.82311e-09	8.31001e-09	92	ACVR2A
04060	Cytokine-cytokine receptor interaction	2.53308	1.82311e-09	8.31001e-09	163702	IL28RA
04060	Cytokine-cytokine receptor interaction	2.53308	1.82311e-09	8.31001e-09	4254	KITLG
04060	Cytokine-cytokine receptor interaction	2.53308	1.82311e-09	8.31001e-09	5155	PDGFB
04150	mTOR signaling pathway	4.98372	2.38312e-09	1.06157e-08	6196	RPS6KA2
04150	mTOR signaling pathway	4.98372	2.38312e-09	1.06157e-08	6197	RPS6KA3
04150	mTOR signaling pathway	4.98372	2.38312e-09	1.06157e-08	10000	AKT3
04150	mTOR signaling pathway	4.98372	2.38312e-09	1.06157e-08	5170	PDPK1
04150	mTOR signaling pathway	4.98372	2.38312e-09	1.06157e-08	54541	DDIT4
04150	mTOR signaling pathway	4.98372	2.38312e-09	1.06157e-08	51719	CAB39
04150	mTOR signaling pathway	4.98372	2.38312e-09	1.06157e-08	5295	PIK3R1
04150	mTOR signaling pathway	4.98372	2.38312e-09	1.06157e-08	8503	PIK3R3
04150	mTOR signaling pathway	4.98372	2.38312e-09	1.06157e-08	3479	IGF1
04150	mTOR signaling pathway	4.98372	2.38312e-09	1.06157e-08	5563	PRKAA2
04150	mTOR signaling pathway	4.98372	2.38312e-09	1.06157e-08	208	AKT2
04150	mTOR signaling pathway	4.98372	2.38312e-09	1.06157e-08	9706	ULK2
04150	mTOR signaling pathway	4.98372	2.38312e-09	1.06157e-08	7248	TSC1
04150	mTOR signaling pathway	4.98372	2.38312e-09	1.06157e-08	5293	PIK3CD
04150	mTOR signaling pathway	4.98372	2.38312e-09	1.06157e-08	27330	RPS6KA6
04150	mTOR signaling pathway	4.98372	2.38312e-09	1.06157e-08	253260	RICTOR
04150	mTOR signaling pathway	4.98372	2.38312e-09	1.06157e-08	5562	PRKAA1
04150	mTOR signaling pathway	4.98372	2.38312e-09	1.06157e-08	5594	MAPK1
04150	mTOR signaling pathway	4.98372	2.38312e-09	1.06157e-08	25989	ULK3
04150	mTOR signaling pathway	4.98372	2.38312e-09	1.06157e-08	1975	EIF4B
05146	Amoebiasis	3.57878	3.73398e-09	1.62635e-08	1281	COL3A1
05146	Amoebiasis	3.57878	3.73398e-09	1.62635e-08	1290	COL5A2
05146	Amoebiasis	3.57878	3.73398e-09	1.62635e-08	1282	COL4A1
05146	Amoebiasis	3.57878	3.73398e-09	1.62635e-08	7040	TGFB1
05146	Amoebiasis	3.57878	3.73398e-09	1.62635e-08	836	CASP3
05146	Amoebiasis	3.57878	3.73398e-09	1.62635e-08	5295	PIK3R1
05146	Amoebiasis	3.57878	3.73398e-09	1.62635e-08	1286	COL4A4
05146	Amoebiasis	3.57878	3.73398e-09	1.62635e-08	7414	VCL
05146	Amoebiasis	3.57878	3.73398e-09	1.62635e-08	7124	TNF
05146	Amoebiasis	3.57878	3.73398e-09	1.62635e-08	5293	PIK3CD
05146	Amoebiasis	3.57878	3.73398e-09	1.62635e-08	5613	PRKX
05146	Amoebiasis	3.57878	3.73398e-09	1.62635e-08	5869	RAB5B
05146	Amoebiasis	3.57878	3.73398e-09	1.62635e-08	5868	RAB5A
05146	Amoebiasis	3.57878	3.73398e-09	1.62635e-08	3586	IL10
05146	Amoebiasis	3.57878	3.73398e-09	1.62635e-08	1277	COL1A1
05146	Amoebiasis	3.57878	3.73398e-09	1.62635e-08	7879	RAB7A
05146	Amoebiasis	3.57878	3.73398e-09	1.62635e-08	5579	PRKCB
05146	Amoebiasis	3.57878	3.73398e-09	1.62635e-08	7042	TGFB2
05146	Amoebiasis	3.57878	3.73398e-09	1.62635e-08	107	ADCY1
05146	Amoebiasis	3.57878	3.73398e-09	1.62635e-08	1284	COL4A2
05146	Amoebiasis	3.57878	3.73398e-09	1.62635e-08	1289	COL5A1
05146	Amoebiasis	3.57878	3.73398e-09	1.62635e-08	735	C9
05146	Amoebiasis	3.57878	3.73398e-09	1.62635e-08	2774	GNAL
05146	Amoebiasis	3.57878	3.73398e-09	1.62635e-08	3576	IL8
05146	Amoebiasis	3.57878	3.73398e-09	1.62635e-08	1302	COL11A2
05146	Amoebiasis	3.57878	3.73398e-09	1.62635e-08	8503	PIK3R3
05146	Amoebiasis	3.57878	3.73398e-09	1.62635e-08	3910	LAMA4
05146	Amoebiasis	3.57878	3.73398e-09	1.62635e-08	1288	COL4A6
05146	Amoebiasis	3.57878	3.73398e-09	1.62635e-08	50509	COL5A3
04270	Vascular smooth muscle contraction	3.35112	1.07635e-08	4.58619e-08	5613	PRKX
04270	Vascular smooth muscle contraction	3.35112	1.07635e-08	4.58619e-08	5594	MAPK1
04270	Vascular smooth muscle contraction	3.35112	1.07635e-08	4.58619e-08	4660	PPP1R12B
04270	Vascular smooth muscle contraction	3.35112	1.07635e-08	4.58619e-08	136	ADORA2B
04270	Vascular smooth muscle contraction	3.35112	1.07635e-08	4.58619e-08	4638	MYLK
04270	Vascular smooth muscle contraction	3.35112	1.07635e-08	4.58619e-08	115	ADCY9
04270	Vascular smooth muscle contraction	3.35112	1.07635e-08	4.58619e-08	5581	PRKCE
04270	Vascular smooth muscle contraction	3.35112	1.07635e-08	4.58619e-08	10398	MYL9
04270	Vascular smooth muscle contraction	3.35112	1.07635e-08	4.58619e-08	800	CALD1
04270	Vascular smooth muscle contraction	3.35112	1.07635e-08	4.58619e-08	1909	EDNRA
04270	Vascular smooth muscle contraction	3.35112	1.07635e-08	4.58619e-08	2982	GUCY1A3
04270	Vascular smooth muscle contraction	3.35112	1.07635e-08	4.58619e-08	6093	ROCK1
04270	Vascular smooth muscle contraction	3.35112	1.07635e-08	4.58619e-08	107	ADCY1
04270	Vascular smooth muscle contraction	3.35112	1.07635e-08	4.58619e-08	23365	ARHGEF12
04270	Vascular smooth muscle contraction	3.35112	1.07635e-08	4.58619e-08	91807	MYLK3
04270	Vascular smooth muscle contraction	3.35112	1.07635e-08	4.58619e-08	108	ADCY2
04270	Vascular smooth muscle contraction	3.35112	1.07635e-08	4.58619e-08	5604	MAP2K1
04270	Vascular smooth muscle contraction	3.35112	1.07635e-08	4.58619e-08	10335	MRVI1
04270	Vascular smooth muscle contraction	3.35112	1.07635e-08	4.58619e-08	111	ADCY5
04270	Vascular smooth muscle contraction	3.35112	1.07635e-08	4.58619e-08	5501	PPP1CC
04270	Vascular smooth muscle contraction	3.35112	1.07635e-08	4.58619e-08	9826	ARHGEF11
04270	Vascular smooth muscle contraction	3.35112	1.07635e-08	4.58619e-08	8398	PLA2G6
04270	Vascular smooth muscle contraction	3.35112	1.07635e-08	4.58619e-08	775	CACNA1C
04270	Vascular smooth muscle contraction	3.35112	1.07635e-08	4.58619e-08	147	ADRA1B
04270	Vascular smooth muscle contraction	3.35112	1.07635e-08	4.58619e-08	50487	PLA2G3
04270	Vascular smooth muscle contraction	3.35112	1.07635e-08	4.58619e-08	109	ADCY3
04270	Vascular smooth muscle contraction	3.35112	1.07635e-08	4.58619e-08	5580	PRKCD
04270	Vascular smooth muscle contraction	3.35112	1.07635e-08	4.58619e-08	801	CALM1
04270	Vascular smooth muscle contraction	3.35112	1.07635e-08	4.58619e-08	5579	PRKCB
04270	Vascular smooth muscle contraction	3.35112	1.07635e-08	4.58619e-08	10672	GNA13
04971	Gastric acid secretion	4.02738	1.64111e-08	6.84376e-08	818	CAMK2G
04971	Gastric acid secretion	4.02738	1.64111e-08	6.84376e-08	3776	KCNK2
04971	Gastric acid secretion	4.02738	1.64111e-08	6.84376e-08	109	ADCY3
04971	Gastric acid secretion	4.02738	1.64111e-08	6.84376e-08	23439	ATP1B4
04971	Gastric acid secretion	4.02738	1.64111e-08	6.84376e-08	4638	MYLK
04971	Gastric acid secretion	4.02738	1.64111e-08	6.84376e-08	3759	KCNJ2
04971	Gastric acid secretion	4.02738	1.64111e-08	6.84376e-08	107	ADCY1
04971	Gastric acid secretion	4.02738	1.64111e-08	6.84376e-08	111	ADCY5
04971	Gastric acid secretion	4.02738	1.64111e-08	6.84376e-08	2771	GNAI2
04971	Gastric acid secretion	4.02738	1.64111e-08	6.84376e-08	108	ADCY2
04971	Gastric acid secretion	4.02738	1.64111e-08	6.84376e-08	91807	MYLK3
04971	Gastric acid secretion	4.02738	1.64111e-08	6.84376e-08	5579	PRKCB
04971	Gastric acid secretion	4.02738	1.64111e-08	6.84376e-08	2773	GNAI3
04971	Gastric acid secretion	4.02738	1.64111e-08	6.84376e-08	5613	PRKX
04971	Gastric acid secretion	4.02738	1.64111e-08	6.84376e-08	54207	KCNK10
04971	Gastric acid secretion	4.02738	1.64111e-08	6.84376e-08	887	CCKBR
04971	Gastric acid secretion	4.02738	1.64111e-08	6.84376e-08	3784	KCNQ1
04971	Gastric acid secretion	4.02738	1.64111e-08	6.84376e-08	115	ADCY9
04971	Gastric acid secretion	4.02738	1.64111e-08	6.84376e-08	6548	SLC9A1
04971	Gastric acid secretion	4.02738	1.64111e-08	6.84376e-08	477	ATP1A2
04971	Gastric acid secretion	4.02738	1.64111e-08	6.84376e-08	815	CAMK2A
04971	Gastric acid secretion	4.02738	1.64111e-08	6.84376e-08	115111	SLC26A7
04971	Gastric acid secretion	4.02738	1.64111e-08	6.84376e-08	801	CALM1
04141	Protein processing in endoplasmic reticulum	2.87086	1.72152e-08	7.02953e-08	10294	DNAJA2
04141	Protein processing in endoplasmic reticulum	2.87086	1.72152e-08	7.02953e-08	56893	UBQLN4
04141	Protein processing in endoplasmic reticulum	2.87086	1.72152e-08	7.02953e-08	7991	TUSC3
04141	Protein processing in endoplasmic reticulum	2.87086	1.72152e-08	7.02953e-08	5602	MAPK10
04141	Protein processing in endoplasmic reticulum	2.87086	1.72152e-08	7.02953e-08	5887	RAD23B
04141	Protein processing in endoplasmic reticulum	2.87086	1.72152e-08	7.02953e-08	7095	SEC62
04141	Protein processing in endoplasmic reticulum	2.87086	1.72152e-08	7.02953e-08	55432	YOD1
04141	Protein processing in endoplasmic reticulum	2.87086	1.72152e-08	7.02953e-08	2923	PDIA3
04141	Protein processing in endoplasmic reticulum	2.87086	1.72152e-08	7.02953e-08	6400	SEL1L
04141	Protein processing in endoplasmic reticulum	2.87086	1.72152e-08	7.02953e-08	56681	SAR1A
04141	Protein processing in endoplasmic reticulum	2.87086	1.72152e-08	7.02953e-08	80267	EDEM3
04141	Protein processing in endoplasmic reticulum	2.87086	1.72152e-08	7.02953e-08	10525	HYOU1
04141	Protein processing in endoplasmic reticulum	2.87086	1.72152e-08	7.02953e-08	596	BCL2
04141	Protein processing in endoplasmic reticulum	2.87086	1.72152e-08	7.02953e-08	7322	UBE2D2
04141	Protein processing in endoplasmic reticulum	2.87086	1.72152e-08	7.02953e-08	10802	SEC24A
04141	Protein processing in endoplasmic reticulum	2.87086	1.72152e-08	7.02953e-08	5609	MAP2K7
04141	Protein processing in endoplasmic reticulum	2.87086	1.72152e-08	7.02953e-08	55968	NSFL1C
04141	Protein processing in endoplasmic reticulum	2.87086	1.72152e-08	7.02953e-08	4287	ATXN3
04141	Protein processing in endoplasmic reticulum	2.87086	1.72152e-08	7.02953e-08	821	CANX
04141	Protein processing in endoplasmic reticulum	2.87086	1.72152e-08	7.02953e-08	5601	MAPK9
04141	Protein processing in endoplasmic reticulum	2.87086	1.72152e-08	7.02953e-08	56605	ERO1LB
04141	Protein processing in endoplasmic reticulum	2.87086	1.72152e-08	7.02953e-08	9632	SEC24C
04141	Protein processing in endoplasmic reticulum	2.87086	1.72152e-08	7.02953e-08	6048	RNF5
04141	Protein processing in endoplasmic reticulum	2.87086	1.72152e-08	7.02953e-08	54788	DNAJB12
04141	Protein processing in endoplasmic reticulum	2.87086	1.72152e-08	7.02953e-08	4217	MAP3K5
04141	Protein processing in endoplasmic reticulum	2.87086	1.72152e-08	7.02953e-08	51465	UBE2J1
04141	Protein processing in endoplasmic reticulum	2.87086	1.72152e-08	7.02953e-08	9695	EDEM1
04141	Protein processing in endoplasmic reticulum	2.87086	1.72152e-08	7.02953e-08	1965	EIF2S1
04141	Protein processing in endoplasmic reticulum	2.87086	1.72152e-08	7.02953e-08	9532	BAG2
04141	Protein processing in endoplasmic reticulum	2.87086	1.72152e-08	7.02953e-08	25956	SEC31B
04141	Protein processing in endoplasmic reticulum	2.87086	1.72152e-08	7.02953e-08	6500	SKP1
04141	Protein processing in endoplasmic reticulum	2.87086	1.72152e-08	7.02953e-08	5071	PARK2
04141	Protein processing in endoplasmic reticulum	2.87086	1.72152e-08	7.02953e-08	7326	UBE2G1
04141	Protein processing in endoplasmic reticulum	2.87086	1.72152e-08	7.02953e-08	6745	SSR1
04141	Protein processing in endoplasmic reticulum	2.87086	1.72152e-08	7.02953e-08	578	BAK1
04141	Protein processing in endoplasmic reticulum	2.87086	1.72152e-08	7.02953e-08	11253	MAN1B1
04141	Protein processing in endoplasmic reticulum	2.87086	1.72152e-08	7.02953e-08	7327	UBE2G2
04662	B cell receptor signaling pathway	3.97368	2.19427e-08	8.77706e-08	2353	FOS
04662	B cell receptor signaling pathway	3.97368	2.19427e-08	8.77706e-08	3551	IKBKB
04662	B cell receptor signaling pathway	3.97368	2.19427e-08	8.77706e-08	10725	NFAT5
04662	B cell receptor signaling pathway	3.97368	2.19427e-08	8.77706e-08	5579	PRKCB
04662	B cell receptor signaling pathway	3.97368	2.19427e-08	8.77706e-08	208	AKT2
04662	B cell receptor signaling pathway	3.97368	2.19427e-08	8.77706e-08	10451	VAV3
04662	B cell receptor signaling pathway	3.97368	2.19427e-08	8.77706e-08	5604	MAP2K1
04662	B cell receptor signaling pathway	3.97368	2.19427e-08	8.77706e-08	7410	VAV2
04662	B cell receptor signaling pathway	3.97368	2.19427e-08	8.77706e-08	5594	MAPK1
04662	B cell receptor signaling pathway	3.97368	2.19427e-08	8.77706e-08	5293	PIK3CD
04662	B cell receptor signaling pathway	3.97368	2.19427e-08	8.77706e-08	118788	PIK3AP1
04662	B cell receptor signaling pathway	3.97368	2.19427e-08	8.77706e-08	5295	PIK3R1
04662	B cell receptor signaling pathway	3.97368	2.19427e-08	8.77706e-08	6654	SOS1
04662	B cell receptor signaling pathway	3.97368	2.19427e-08	8.77706e-08	5534	PPP3R1
04662	B cell receptor signaling pathway	3.97368	2.19427e-08	8.77706e-08	3845	KRAS
04662	B cell receptor signaling pathway	3.97368	2.19427e-08	8.77706e-08	8503	PIK3R3
04662	B cell receptor signaling pathway	3.97368	2.19427e-08	8.77706e-08	5880	RAC2
04662	B cell receptor signaling pathway	3.97368	2.19427e-08	8.77706e-08	84433	CARD11
04662	B cell receptor signaling pathway	3.97368	2.19427e-08	8.77706e-08	25780	RASGRP3
04662	B cell receptor signaling pathway	3.97368	2.19427e-08	8.77706e-08	2932	GSK3B
04662	B cell receptor signaling pathway	3.97368	2.19427e-08	8.77706e-08	10000	AKT3
04662	B cell receptor signaling pathway	3.97368	2.19427e-08	8.77706e-08	6655	SOS2
04662	B cell receptor signaling pathway	3.97368	2.19427e-08	8.77706e-08	1147	CHUK
05221	Acute myeloid leukemia	4.31922	4.33743e-08	1.70027e-07	3551	IKBKB
05221	Acute myeloid leukemia	4.31922	4.33743e-08	1.70027e-07	1147	CHUK
05221	Acute myeloid leukemia	4.31922	4.33743e-08	1.70027e-07	6774	STAT3
[truncated: 1,304 more rows]
